# Supplementary material for: BAC and RNA sequencing reveal the brown planthopper resistance gene BPH15 in a recombination cold spot that mediates a unique defense mechanism
Source: BMC Genomics. 2014 Aug 11;15(1):674. doi: 10.1186/1471-2164-15-674 (PMC4148935; doi:10.1186/1471-2164-15-674)
Supplement: Supplementary file 2 — Additional file 2: Primers used in this study. (XLS 35 KB) [file 12864_2014_6374_MOESM2_ESM.xls]

## Sheet: Additional file 2
Additional file 2. Primers used in this study.
Primer names	Primer sequences	Notes
RM261	CTACTTCTCCCCTTGTGTCG	SSR
	TGTACCATCGCCAAATCTCC
RM6659	TGTGGAGGCTTAGGAAATTCTGG	SSR
RM6659-R	TGTGAAACATGCCACGATACTGC	-
g12110-dCAPS	ATGTCCTGCTGTCCTTCCAAATT	dCAPS-VspI
g12110-DCAPS-R	CTGTGCGTAGCCACCCTGAA	VspI
g12140-dCAPS	AGATACAATGTTTCTTTGACTTGAT	dCAPS-EcoRV
g12140-DCAPS-R	CAACAACCCGTTCTTTCTTAG	EcoRV
g12140-2	ACCAAACACGGTGGATGAGA	CAPS-NheI
g12140-2R	AATGGAAAAGAGGAGGACAACAG	NheI
g12150-2	GACGACCACAATCCGTAGCG	TN1 dominant
g12140-2R	TGTGCCCGTTTGCCCAGT	-
T4-CAPS	ATGAAGACAGAGTTAGGGTGA	CAPS-NdeI
g12110-DCAPS-R	CTCTTGTATCTTGGAGGATGA	NheI
T6	CTGGAGGAGGAAGAAGACAT	B5 dominant
T6-R	ACGACGACCCGACAAAGAAT	-
20M14	ATGCTGACGGTGCTAGGAGT	InDel
20M14-R	CAGTCCATCCACACAACTTGA	-
C1475	GTGTAGGTGGTCTTGATGCC	CAPS-HpaII
C1475-R	CCCTCTAAATTCGGCTATGT	-
C3052	CACATTTGTCAATTCACCAGATAT	CAPS-EcoRV
C3052-R	TTACAGGAGGTGAGCGGATA	-
InD4	AGAATGCTAAAGATGACTGAA	InDel
InD4-R	AACGGTATTGTTCTTGTCTAA	-
InD5	CAGCATAAGGCGTTGATAGG	InDel
InD5-R	AATTCCAGGTCTGCGTGAGA	-
InD6	GCACAACGCCCCACTGATTCT	InDel
InD6-R	CTGTTCCTGTGGTCCCTGGTG	-
S9	TTGCCACGGTACTCGCATTT	SSR
S9-R	CGCCGACAGGTTGCTGTTTAT	-
S16	GACCCGTTCATTCCAATCTG	SSR
S16-R	GATGGAGGAGAAGGGTTGGT	-
T12	AGGTGGAGTCCTGGCTTAT	B5 dominant
T12-R	TCTACTGGATTGGTGGTGC	-
48I24F2	TATACAACACTCAGCGTCAG	B5 dominant
48I24F2-R	ACTAAATGCCAGTCAGGAAC	-
84C21F2	GGGAGTTCGCCCAAGTAAA	B5 dominant
84C21F2-R	CTAGCGGGAGGTGCAGATT	-
84C21R	TCCAACGCCTATCCTCAC	B5 dominant
84C21R-R	CAGCCTTGTACGATACTCCT	-
54A15R	GGTGATTGAGGGCCTTACTA	B5 dominant
54A15R-R	CTCCGCCACGGTTGTCTTTT	-
95C17R	TGTCTTATTTCTTGACTTGGATG	B5 dominant
95C17R-R	GGTTTCTTTGTCTTTGTTTCTTC	-
43N13R	GTCCTTATTCCATCCACCCC	B5 dominant
43N13R-R	TCTTGCTCTATCTTTCCCCC	-
P1	ATCGCCTTCTCCCTCATC	qPCR
	CATTGGTCGTCGTTGTCG
P3	CGTCCCCAAGTTCTACTCCA	qPCR
	GTGGAGACGTTGACCTGGTT
P4	AGCAGCATTCTTAGCATCG	qPCR
	CTACCAAACGGAACCATCC
P6	AGGGAAAGTGACTGATAAATGG	qPCR
	CCACAAAGATGCCAGAACC
P7	GATTCGTCCTGGGCTTCCA	qPCR
	GCGAGCACCGTTCTGTAGTG
P8	ACGTTCGAGTGGGAGGTGG	qPCR
	TCTTGCTCGGCAGTGAAGTG
P9	TACAGCGACGAGACCAGGAG	qPCR
	ACCACAAGGACCAGCAAACG
P10	TTCCAGTGTACTGCCCTTCA	qPCR
	GGACTCTGTCGCCACCCTTA
P11	TGAACGAGGCAGAGGCAGGAT	qPCR
	GCATACATACGCAAACCCACA
P12	TGTACCTAAATGATTGCCAACG	qPCR
	TCTCCACCATCCTGTCTAACT
P13	TGCCACGGATGCTACACTAC	qPCR
	GCCACGGTAACAACTAACAACA
P14	TGTTCGCTGCAAGGTTCCTA	qPCR
	TGCCCATCAGGTCTGTCAAG
P15	TCGCTGTTGTCATCTGGAA	qPCR
	ACAGGTCCGTCAGGCAAGG
P17	CCTCCTTTTCCGTAGGGTGT	qPCR
	TGTGGCAAATGTCACTGTCC
P18	GCATTGGTCCTTGGAGTTGC	qPCR
	TGCCGTTGGACTTGTAGAGC
P19	ATGGCTTGCTTGATTACCG	qPCR
	AACAACCACGACCACGATAA
P20	TTCGGTGGTGTTGGGAGTGG	qPCR
	TACGCCTGGCGGACAGGTAC
P21	GTGCGGAGGATAGGTCAATG	qPCR
	TGGTTCGTCAGGTCGAGTGT
P22	AAAGAATGTGGCGAGTAGG	qPCR
	TCCTTGAACACCTTGACCC
P23	CCAGGAAGGAAAGGTCAGC	qPCR
	CGCCTGCGATTATGCTACT
P24	ACGGCTGCGAGCATTACA	qPCR
	TGGCCTCGTTGTGGCAAT
P25	TCAAGTCCAGCAACATCCT	qPCR
	TACACGTCCACCTTCTCGT
P26	AGCAGCGGTAGCCAGTTAG	qPCR
	GGAGCACGGATTAGGAAGC
LOC_Os03g08020.1, elongation factor Tu	TCTGGGTTTGAGGGTGA	qPCR
	CAGGGGCTTGTCTGATG
