# Supplementary material for: BAC and RNA sequencing reveal the brown planthopper resistance gene BPH15 in a recombination cold spot that mediates a unique defense mechanism
Source: BMC Genomics. 2014 Aug 11;15(1):674. doi: 10.1186/1471-2164-15-674 (PMC4148935; doi:10.1186/1471-2164-15-674)
Supplement: Supplementary file 3 — Additional file 3: Recombinants genotype and phenotype. (XLS 56 KB) [file 12864_2014_6374_MOESM3_ESM.xls]

## Sheet: Additional file 3-1
Additional file 3-1. BC2F2 recombinants genotype and phenotype.
BC2F2 recombinants	RM261	RM6659	g12110-dcaps	g12140-dcaps	g12140-2	g12150-2	BPH15	T4-CAPS	T12	T6	20M14	C1475	C3052	InD4	InD5	InD6	S9	S16	Phenotyping lines	RM261-S16	Resistance scores mean(n>15)
B5	R	R	R	R	R	R	R	R	R	R	R	R	R	R	R	R	R	R	B5	R-R	1.5
TN1	S	S	S	S	S	S	S	S	S	S	S	S	S	S	S	S	S	S	TN1	S-S	9
L07-1228	R	R	H	H	H	H	H	H	H	H	H	H	H	H	H	H	H	H	L07-1228-c	R-S	9
yhy12	R	R	R	H	H	H	H	H	H	H	H	H	H	H	H	H	H	H	yhy12-c	R-S	9
yhy62	R	R	R	H	H	H	H	H	H	H	H	H	H	H	H	H	H	H	yhy62-c	R-S	8
XF08-185	R	R	R	H	H	H	H	H	H	H	H	H	H	H	H	H	H	H	XF08-185-11	R-S	4.1
XF06-80	R	R	R	R	R	H	H	H	H	H	H	H	H	H	H	H	H	H	XF06-80-2	R-S	5.7
XF08-1147	R	R	R	R	R	H	H	H	H	H	H	H	H	H	H	H	H	H	XF08-1147-1	R-S	6.9
XF08-2041	R	R	R	R	R	H	H	H	H	H	H	H	H	H	H	H	H	H	XF08-2041-11	R-S	6.8
L07-9394	R	R	R	R	R	R	R	R	R	R	H	H	H	H	H	H	H	H	L07-9394-4	R-S	2.7
L07-3573	R	R	R	R	R	R	R	R	R	R	H	H	H	H	H	H	H	H	L07-3573-6	R-S	3.4
L07-228	R	R	R	R	R	R	R	R	R	R	R	H	H	H	H	H	H	H	L07-228-c	R-S	4
L07-8549	R	R	R	R	R	R	R	R	R	R	R	H	H	H	H	H	H	H	L07-8549-1	R-S	2.6
L07-8660	R	R	R	R	R	R	R	R	R	R	R	H	H	H	H	H	H	H	L07-8660-8	R-S	2.5
L07-8766	R	R	R	R	R	R	R	R	R	R	R	H	H	H	H	H	H	H	L07-8766-3	R-S	2.9
L07-7041	R	R	R	R	R	R	R	R	R	R	R	R	H	H	H	H	H	H	L07-7041-6	R-S	2.7
XF08-2310	R	R	R	R	R	R	R	R	R	R	R	R	H	H	H	H	H	H	XF08-2310-1	R-S	2.3
L07-1204	R	R	R	R	R	R	R	R	R	R	R	R	R	R	R	R	H	H	L07-1204-22	R-S	3.4
XF08-1633	H	R	R	R	R	R	R	R	R	R	R	R	R	R	R	R	R	R	XF08-1633-1	S-R	2.6
yhy60	H	H	H	R	R	R	R	R	R	R	R	R	R	R	R	R	R	R	yhy60-1	S-R	1.7
XF06-52	H	H	H	H	R	R	R	R	R	R	R	R	R	R	R	R	R	R	XF06-52-1	S-R	2.4
L07-4189	H	H	H	H	H	R	R	R	R	R	R	R	R	R	R	R	R	R	L07-4189-9	S-R	3.8
L07-10233	H	H	H	H	H	H	H	H	R	R	R	R	R	R	R	R	R	R	L07-10233-5	S-R	7.1
L07-9510	H	H	H	H	H	H	H	H	H	H	H	R	R	R	R	R	R	R	L07-9510 -1	S-R	6.8
L07-10495	H	H	H	H	H	H	H	H	H	H	H	R	R	R	R	R	R	R	L07-10495-2	S-R	6.1
XF07-1309	H	H	H	H	H	H	H	H	H	H	H	R	R	R	R	R	R	R	XF07-1309-1	S-R	5.6
XF08-1274	H	H	H	H	H	H	H	H	H	H	H	H	H	R	R	R	R	R	XF08-1274-7	S-R	7.3
XF07-312	H	H	H	H	H	H	H	H	H	H	H	H	H	R	R	R	R	R	XF07-312-4	S-R	7.4
L07-1098	H	H	H	H	H	H	H	H	H	H	H	H	H	H	R	R	R	R	L07-1098-c	S-R	8.8
XF08-272	S	S	H	H	H	H	H	H	H	H	H	H	H	H	H	H	H	H	XF08-272-1	S-R	2.6
XF08-718	S	S	H	H	H	H	H	H	H	H	H	H	H	H	H	H	H	H	XF08-718-6	S-R	4.9
yhy11	S	S	S	H	H	H	H	H	H	H	H	H	H	H	H	H	H	H	yhy11-1	S-R	2.4
yhy8	S	S	S	H	H	H	H	H	H	H	H	H	H	H	H	H	H	H	yhy8-1	S-R	2.2
XF08-767	S	S	S	H	H	H	H	H	H	H	H	H	H	H	H	H	H	H	XF08-767-12	S-R	3.1
yhy70	S	S	S	S	S	H	H	H	H	H	H	H	H	H	H	H	H	H	yhy70-c	S-R	4
XF08-88	S	S	S	S	S	S	S	S	S	H	H	H	H	H	H	H	H	H	XF08-88-7	S-R	9
L07-9314	S	S	S	S	S	S	S	S	S	S	H	H	H	H	H	H	H	H	L07-9314-2	S-R	7.6
L07-6644	S	S	S	S	S	S	S	S	S	S	H	H	H	H	H	H	H	H	L07-6644-2	S-R	5.7
93y12	S	S	S	S	S	S	S	S	S	S	H	H	H	H	H	H	H	H	93y12-1	S-R	7.7
L07-5762	S	S	S	S	S	S	S	S	S	S	S	H	H	H	H	H	H	H	L07-5762-1	S-R	5
L07-1134	S	S	S	S	S	S	S	S	S	S	S	S	S	H	H	H	H	H	L07-1134-c	S-R	7.6
XF06-238	S	S	S	S	S	S	S	S	S	S	S	S	S	H	H	H	H	H	XF06-238-1	S-R	5
XF07-906	S	S	S	S	S	S	S	S	S	S	S	S	S	S	S	S	H	H	XF07-906-2	S-R	8.2
L07-7319	S	S	S	S	S	S	S	S	S	S	S	S	S	S	S	S	S	H	L07-7319-10	S-R	8.3
yhy66	H	H	H	S	S	S	S	S	S	S	S	S	S	S	S	S	S	S	yhy66-c	R-S	8
yhy34	H	H	H	S	S	S	S	S	S	S	S	S	S	S	S	S	S	S	yhy34-2	R-S	6.3
XF07-99	H	H	H	H	H	H	H	H	H	H	S	S	S	S	S	S	S	S	XF07-99-2	R-S	3.1
L07-9411	H	H	H	H	H	H	H	H	H	H	S	S	S	S	S	S	S	S	L07-9411-2	R-S	3.1
L07-673	H	H	H	H	H	H	H	H	H	H	S	S	S	S	S	S	S	S	L07-673-c	R-S	2.7
L07-5150	H	H	H	H	H	H	H	H	H	H	S	S	S	S	S	S	S	S	L07-5150-2	R-S	1.9
L07-722	H	H	H	H	H	H	H	H	H	H	H	S	S	S	S	S	S	S	L07-722-c	R-S	3.7
L07-5490	H	H	H	H	H	H	H	H	H	H	H	H	S	S	S	S	S	S	L07-5490-2	R-S	3.8
yhy27	H	H	H	H	H	H	H	H	H	H	H	H	H	S	S	S	S	S	yhy27-1	R-S	1.4
L07-7372	H	H	H	H	H	H	H	H	H	H	H	H	H	H	H	S	S	S	L07-7372-12	R-S	3.4
XF07-1185	H	H	H	H	H	H	H	H	H	H	H	H	H	H	H	H	H	S	XF07-1185-1	R-S	3
L07-1429	H	H	H	H	H	H	H	H	H	H	H	H	H	H	H	H	H	S	L07-1429-1	R-S	2.6
Red R: resistant homozygote; green S: susceptible homozygote; blue H: heterozygote;
Italic R/S/H: phenotype transformed into genotype;
Red font: resistance phenotype; green font: susceptible phenotype; blue font: heterozygous phenotype.

## Sheet: Additional file 3-2
Additional file 3-2. BC4F2 recombinants genotype.
BC4F2 recombinants	RM261	g12140-2	T6	20M14	S16
2931	R	H	H	H	H
L09-98	R	H	H	H	H
L09-1249	R	H	H	H	H
L09-1344	R	H	H	H	H
L09-1872	R	H	H	H	H
2110	R	H	H	H	H
L09-1762	R	R	R	H	H
2104	R	R	R	H	H
2158	R	R	R	H	H
2188	R	R	R	H	H
2228	R	R	R	H	H
4009	R	R	R	H	H
23E12	R	R	R	H	H
27F11	R	R	R	H	H
10B4	R	R	R	H	H
38G8	R	R	R	H	H
3192	R	R	R	R	H
L09-504	R	R	R	R	H
L09-580	R	R	R	R	H
L09-776	R	R	R	R	H
2148	R	R	R	R	H
2851	R	R	R	R	H
2885	R	R	R	R	H
3075	R	R	R	R	H
3082	R	R	R	R	H
3223	R	R	R	R	H
3253	R	R	R	R	H
3476	R	R	R	R	H
3557	R	R	R	R	H
3566	R	R	R	R	H
3802	R	R	R	R	H
11C2	R	R	R	R	H
12B9	R	R	R	R	H
2243	H	R	R	R	R
2537	H	R	R	R	R
7H9	H	R	R	R	R
22D3	H	H	H	H	R
4107	S	H	H	H	H
27D9	S	S	S	H	H
31C7	S	S	S	H	H
31C9	S	S	S	H	H
3387	S	S	S	H	H
4011	S	S	S	S	H
2510	H	S	S	S	S
L09-847	H	S	S	S	S
L09-1074	H	S	S	S	S
L09-1939	H	S	S	S	S
L09-218	H	H	H	S	S
2070	H	H	H	S	S
2120	H	H	H	S	S
2686	H	H	H	S	S
2083	H	H	H	H	S
L09-354	H	H	H	H	S
L09-543	H	H	H	H	S
L09-743	H	H	H	H	S
2982	H	H	H	H	S
3518	H	H	H	H	S
4049	H	H	H	H	S
32H8	H	H	H	H	S
2H4	H	H	H	H	S
4F2	H	H	H	H	S
