# Supplementary material for: BAC and RNA sequencing reveal the brown planthopper resistance gene BPH15 in a recombination cold spot that mediates a unique defense mechanism
Source: BMC Genomics. 2014 Aug 11;15(1):674. doi: 10.1186/1471-2164-15-674 (PMC4148935; doi:10.1186/1471-2164-15-674)
Supplement: Supplementary file 4 — Additional file 4: Cufflink analysis of sequenced BAC clones and annotation MSU release 7.0 of Nipponbare between markers g12140-2 and 20M14. (XLS 66 KB) [file 12864_2014_6374_MOESM4_ESM.xls]

## Sheet: Additional file 4-1
Additional file 4-1. Cufflink analysis of sequenced BAC clones.
										Raw_frags			FPKM			R0_R6		R0_R48
Gene_id	Notes	BAC_seq Locus	CDS length	BLASTP RICE MSU7	Annotation	is TE	e_value	BLASTP Arabidopsis thaliana	e_value	R0	R6	R48	R0	R6	R48	log2FC	Pvalue	log2FC	Pvalue
F1		3059-3956	897	LOC_Os04g12050.1	retrotransposon, putative, centromere-specific	Y	3.9e-154	-	-	0	0	0	0	0	0	0	1	0	1
F2		7867-8776	909	LOC_Os04g12060.1	retrotransposon protein, putative, unclassified, expressed	Y	1.8e-158	|NP_566697.1| Receptor-like protein kinase-related family protein	6e-38	0	2	0	0	1835.56	0	inf	1	0	1
F3		12628-16890	1266	LOC_Os04g12080.1	TKL_IRAK_DUF26-lc.7 - DUF26 kinases have homology to DUF26 containing loci, expressed	N	1.8e-170	|NP_567679.2| cysteine-rich receptor-like protein kinase 10	4e-79	14	12	21	5831.93	5126.71	10574	-0.18594	1	0.858469	0.1243
F4		37306-40038	2244	LOC_Os04g12090.1	retrotransposon protein, putative, Ty1-copia subclass, expressed	Y	0	|NP_194047.2| cysteine-rich receptor-like protein kinase 8	9e-70	1	2	0	236.311	468.16	0	0.986312	1	-inf	1
F5		40395-41274	879	LOC_Os09g02030.1	retrotransposon protein, putative, unclassified, expressed	Y	4.2e-100	-	-	0	0	0	0	0	0	0	1	0	1
F6		42531-55135	5124	LOC_Os04g12110.1	expressed protein	N	0	|NP_199361.1| uncharacterized protein	8e-44	1	7	4	103.179	762.728	476.658	2.88602	1	2.2078	1
F7		57102-66589	3840	LOC_Os04g12140.1	expressed protein	N	0	-	2e-12	19	25	26	2293.48	3250.79	3886.88	0.503255	1	0.761074	1
F8		72312-73296	606	LOC_Os05g20950.1	retrotransposon protein, putative, unclassified, expressed	Y	1.9e-81	-	-	0	0	1	0	0	1326.4	0	1	inf	1
F9		77995-78352	357	LOC_Os12g21590.1	retrotransposon protein, putative, unclassified, expressed	Y	4.3e-22	-	-	1	2	1	2541.19	6817.78	3922.25	1.4238	1	0.626178	1
F10	aspartyl protease	85146-86481	1236	LOC_Os04g12160.1	aspartic proteinase nepenthesin-2 precursor, putative, expressed	N	5.7e-75	|NP_565298.2| aspartyl protease family protein	3e-56	0	2	2	0	1253.37	1316.58	inf	1	inf	1
F11		87160-87945	387	LOC_Os01g28710.1	expressed protein	N	6e-48	-	-	2	0	0	5149.38	0	0	-inf	1	-inf	1
F12		94840-103311	4500	LOC_Os09g09000.1	transposon protein, putative, CACTA, En/Spm sub-class, expressed	Y	0	-	-	3	8	2	310.896	855.903	251.147	1.46102	1	-0.307899	1
F13		105135-105678	390	LOC_Os07g22520.1	retrotransposon protein, putative, Ty3-gypsy subclass, expressed	Y	8.2e-12	-	-	0	0	0	0	0	0	0	1	0	1
F14	jacalin-related lectin	115323-116337	612	LOC_Os04g12390.1	transposon protein, putative, CACTA, En/Spm sub-class, expressed	Y	1.6e-26	|NP_177447.1| Mannose-binding lectin superfamily protein	2e-17	94	98	97	90007.6	101932	125306	0.179483	0.5188	0.47733	0.0829
F15		125041-127698	2079	LOC_Os12g27410.1	retrotransposon protein, putative, unclassified, expressed	Y	3.9e-217	-	-	0	0	0	0	0	0	0	1	0	1
F16		129123-132187	2583	LOC_Os12g37220.1	transposon protein, putative, CACTA, En/Spm sub-class, expressed	Y	0	-	-	25	36	29	4719.92	7185.44	6639.95	0.606315	0.14785	0.49241	0.2405
F17		133543-138843	3012	LOC_Os01g28184.1	transposon protein, putative, CACTA, En/Spm sub-class, expressed	Y	0	-	-	9	6	4	1300.64	977.285	771.701	-0.41237	1	-0.753108	1
F18		142087-145529	1581	LOC_Os04g16150.1	retrotransposon protein, putative, unclassified, expressed	Y	3.4e-191	-	-	4	2	2	1403.86	822.987	862.701	-0.770454	1	-0.702463	1
F19	receptor-like protein kinase	151010-153961	2223	LOC_Os09g10030.1	retrotransposon protein, putative, unclassified, expressed	Y	0	|NP_194047.2| cysteine-rich receptor-like protein kinase 8	2e-104	11	12	8	2623.19	3180.92	2262.9	0.278121	1	-0.21315	1
F20		156611-157412	801	LOC_Os08g27120.1	retrotransposon protein, putative, Ty3-gypsy subclass, expressed	Y	2.2e-135	-	-	2	4	1	1521.27	3313.86	892.953	1.12324	1	-0.768617	1
F21		157677-159400	1614	LOC_Os05g17470.1	retrotransposon protein, putative, Ty3-gypsy subclass, expressed	Y	4e-274	-	-	2	3	3	651.968	1008.68	1166.11	0.629589	1	0.838832	1
F22		161533-167745	5025	LOC_Os05g17320.1	retrotransposon protein, putative, Ty3-gypsy subclass, expressed	Y	0	|NP_085542.1| hypothetical protein ArthMp075	9e-28	24	24	22	2425.5	2646.95	2678.95	0.126051	1	0.143387	1
F23		170935-173596	2661	LOC_Os12g31250.1	retrotransposon protein, putative, Ty3-gypsy subclass, expressed	Y	0	|NP_085542.1| hypothetical protein ArthMp075	4e-30	4	3	3	793.979	597.219	670.895	-0.41084	1	-0.243015	1
F24		176142-178434	327	LOC_Os04g38129.1	retrotransposon protein, putative, unclassified	Y	6.3e-44	-	-	4	3	1	14229.1	11996.1	4879.27	-0.246272	0.82845	-1.5441	0.39505
F25		180393-183203	1392	LOC_Os12g29360.1	retrotransposon protein, putative, unclassified, expressed	Y	3.7e-174	-	-	7	1	3	2871.51	422.272	1411.13	-2.76556	1	-1.02496	1
F26		194569-195001	432	LOC_Os03g36870.1	retrotransposon protein, putative, unclassified, expressed	Y	1.6e-45	-	-	0	0	0	0	0	0	0	1	0	1
F27		200064-209410	5544	LOC_Os12g17620.1	retrotransposon protein, putative, unclassified, expressed	Y	0	-	-	2	2	3	195.394	199.223	346.611	0.0279991	1	0.826932	1
F28		217078-217492	414	LOC_Os05g14210.1	expressed protein	N	2e-17	-	-	2	0	0	4552.69	0	0	-inf	1	-inf	1
F29		218614-221582	573	LOC_Os07g28730.1	retrotransposon protein, putative, unclassified	Y	1.5e-33	-	-	0	0	0	0	0	0	0	1	0	1
F30		226028-227376	894	LOC_Os03g41624.1	retrotransposon, putative, centromere-specific, expressed	Y	1.4e-133	|NP_085534.1| hypothetical protein ArthMp067	2e-12	0	0	0	0	0	0	0	1	0	1
F31		228275-228842	567	LOC_Os11g32190.1	retrotransposon, putative, centromere-specific	Y	1.2e-79	-	-	0	0	0	0	0	0	0	1	0	1
F32		231926-233337	540	LOC_Os05g28250.1	retrotransposon, putative, centromere-specific	Y	2.6e-54	-	-	0	0	0	0	0	0	0	1	0	1
F33		235534-236817	999	LOC_Os04g16630.1	retrotransposon protein, putative, unclassified, expressed	Y	2.2e-124	-	-	0	0	0	0	0	0	0	1	0	1
F34	jacalin-related lectin	243133-248173	1503	LOC_Os04g12390.1	transposon protein, putative, CACTA, En/Spm sub-class, expressed	Y	1.2e-39	|NP_001185041.1| Mannose-binding lectin superfamily protein	6e-06	8	4	5	2412.76	1231.14	2001.83	-0.970692	1	-0.269369	1
F35	jacalin-related lectin	251718-252785	246	LOC_Os04g12390.1	transposon protein, putative, CACTA, En/Spm sub-class, expressed	Y	3.3e-23	|NP_001117315.1| Mannose-binding lectin superfamily protein	2e-17	0	0	0	0	0	0	0	1	0	1
F36	jacalin-related lectin	261352-264509	1173	LOC_Os04g12390.1	transposon protein, putative, CACTA, En/Spm sub-class, expressed	Y	3.1e-59	|NP_001117315.1| Mannose-binding lectin superfamily protein	2e-17	186	160	127	67129.1	66710.5	70269	-0.00902428	0.97685	0.0659489	0.7814
F37		268077-268509	432	LOC_Os09g08760.1	hypothetical protein	N	0.00035	-	-	32	34	26	63331	75142.8	68170.2	0.246723	0.5161	0.106228	0.7854
F38	receptor-like protein kinase	277749-283260	2883	LOC_Os10g09350.1	retrotransposon protein, putative, unclassified, expressed	Y	0	|NP_194047.2| cysteine-rich receptor-like protein kinase 8	3e-46	6	2	6	1074.63	381.264	1285.34	-1.49498	1	0.25831	1
F39		287043-291708	3102	LOC_Os12g18350.1	retrotransposon protein, putative, Ty3-gypsy subclass, expressed	Y	0	|NP_085542.1| hypothetical protein ArthMp075	4e-29	0	0	0	0	0	0	0	1	0	1
F40		297008-297347	339	LOC_Os03g43180.1	transposon protein, putative, unclassified, expressed	Y	1.1e-41	-	-	0	0	0	0	0	0	0	1	0	1
F41		302139-308645	1569	LOC_Os11g23050.1	expressed protein	N	6.7e-63	-	-	0	1	0	0	319.999	0	inf	1	0	1
F42		310681-311200	519	LOC_Os12g20090.1	expressed protein	N	4.3e-45	-	-	0	0	1	0	0	2054.79	0	1	inf	1
F43		313587-313926	339	LOC_Os02g27180.1	retrotransposon, putative, centromere-specific, expressed	Y	3.1e-35	-	-	1	1	2	3089.13	4012.75	9577.24	0.377389	1	1.63241	1
F44		319610-319922	312	LOC_Os08g21770.1	retrotransposon, putative, centromere-specific, expressed	Y	3.7e-16	-	-	0	0	0	0	0	0	0	1	0	1
F45		322562-327620	1233	LOC_Os11g19350.1	retrotransposon protein, putative, unclassified, expressed	Y	1.9e-67	-	-	0	0	0	0	0	0	0	1	0	1
F46		329743-330383	459	LOC_Os12g28440.1	retrotransposon protein, putative, unclassified, expressed	Y	1.4e-21	-	-	0	0	0	0	0	0	0	1	0	1
F47	leucine rich repeat protein	336385-338047	1410	LOC_Os04g12460.1	Leucine Rich Repeat family protein, expressed	N	2.4e-179	|NP_194449.1| NB-ARC domain-containing disease resistance protein	0.004	11	8	10	3945.79	3112.59	4408.38	-0.342197	1	0.159933	1
F48		341087-341348	261	LOC_Os01g17390.1	OsFBX5 - F-box domain containing protein, expressed	N	9.1e-13	-	-	0	0	0	0	0	0	0	1	0	1
F49		347612-351242	612	LOC_Os01g33760.1	expressed protein	N	3.2e-24	-	-	15	14	3	17557.2	19426	4711.03	0.14593	0.79635	-1.89795	0.10645
F50		353003-357623	4620	LOC_Os02g32230.1	retrotransposon protein, putative, unclassified, expressed	Y	0	|NP_085542.1| hypothetical protein ArthMp075	4e-35	3	4	6	293.344	386.875	712.802	0.399274	1	1.28091	1
F51		360054-363488	2313	LOC_Os06g39460.1	transposon protein, putative, CACTA, En/Spm sub-class, expressed	Y	1.2e-162	|NP_199013.1| uncharacterized protein	2e-59	2	1	0	448.637	214.658	0	-1.06351	1	-inf	1
F52		369928-377192	3834	LOC_Os05g14510.1	retrotransposon protein, putative, unclassified, expressed	Y	0	-	-	4	0	2	566.103	0	334.082	-inf	1	-0.760864	1
F53	receptor-like protein kinase	383922-387312	2529	LOC_Os04g34650.1	retrotransposon protein, putative, unclassified, expressed	Y	9.1e-235	|NP_194047.2| cysteine-rich receptor-like protein kinase 8	3e-123	8	5	5	2084.17	1496.13	1433.54	-0.478241	1	-0.539893	1
F54	receptor-like protein kinase	387804-391216	639	LOC_Os04g12220.1	DUF domain containing protein, expressed	N	8e-92	|NP_566697.1| Receptor-like protein kinase-related family protein	4e-26	0	0	0	0	0	0	0	1	0	1
F55		393089-394871	726	LOC_Os12g14400.1	retrotransposon protein, putative, Ty3-gypsy subclass, expressed	Y	1.3e-109	-	-	0	0	0	0	0	0	0	1	0	1
F56		396725-403708	4821	LOC_Os03g23110.1	retrotransposon protein, putative, Ty3-gypsy subclass, expressed	Y	0	|NP_085542.1| hypothetical protein ArthMp075	1e-31	48	43	27	4829.59	4463.35	3233.94	-0.113774	1	-0.57861	1
F57		407518-410620	3102	LOC_Os03g06560.1	retrotransposon protein, putative, unclassified, expressed	Y	0	-	-	119	113	119	21293.2	24080.3	26234.7	0.177465	0.4988	0.301087	0.2364
F58		411240-416741	2001	LOC_Os07g01510.1	retrotransposon protein, putative, unclassified, expressed	Y	1.8e-258	-	-	35	43	47	9999.5	14720.2	17218.4	0.557873	0.1443	0.784025	0.0355
F59		418463-421383	1740	LOC_Os08g44490.1	retrotransposon protein, putative, unclassified, expressed	Y	1.5e-278	-	-	60	41	44	21543.2	18043.4	19418.1	-0.255763	0.46005	-0.14983	0.65315
F60		423431-428128	4203	LOC_Os12g23580.1	retrotransposon protein, putative, Ty3-gypsy subclass, expressed	Y	0	|NP_085542.1| hypothetical protein ArthMp075	9e-30	2	2	0	242.893	261.273	0	0.105238	1	-inf	1
F61		432885-433313	369	LOC_Os02g24540.1	expressed protein	N	1.1e-53	-	-	0	1	0	0	2988.54	0	inf	1	0	1
F62		445916-446702	483	LOC_Os03g35560.1	retrotransposon protein, putative, Ty1-copia subclass, expressed	Y	2.2e-75	-	-	1	0	0	1523.42	0	0	-inf	1	-inf	1
F63	receptor-like protein kinase	451614-454077	2463	LOC_Os06g22090.1	retrotransposon protein, putative, Ty1-copia subclass, expressed	Y	0	|NP_194047.2| cysteine-rich receptor-like protein kinase 8	3e-93	0	2	1	0	427.793	245.332	inf	1	inf	1
F64		458890-460083	996	LOC_Os04g11890.1	OsFBX121 - F-box domain containing protein, expressed	N	3.7e-68	-	-	0	0	0	0	0	0	0	1	0	1
F65		463716-464181	465	LOC_Os04g04730.1	retrotransposon protein, putative, unclassified, expressed	Y	2e-54	-	-	0	0	0	0	0	0	0	1	0	1
F66		473327-473705	378	LOC_Os03g45010.1	expressed protein	N	9.9e-23	-	-	0	0	0	0	0	0	0	1	0	1
F67		475427-476493	327	LOC_Os03g53540.1	expressed protein	N	0.027	-	-	7	7	8	31241.6	36329.6	40616.4	0.217676	0.83715	0.378592	0.67125
F68		481897-485887	3471	LOC_Os11g22430.1	retrotransposon protein, putative, Ty3-gypsy subclass, expressed	Y	0	|NP_085542.1| hypothetical protein ArthMp075	7e-25	2	2	2	289.625	314.004	356.332	0.116598	1	0.299036	1
F69		486637-488536	846	LOC_Os04g20030.1	retrotransposon protein, putative, Ty3-gypsy subclass	Y	4.2e-143	-	-	4	2	1	2991.55	1643.79	970.702	-0.863869	1	-1.62379	1
F70		491100-496103	2223	LOC_Os11g17160.1	retrotransposon protein, putative, unclassified, expressed	Y	3.8e-179	-	-	0	0	0	0	0	0	0	1	0	1
F71		499557-514073	8784	LOC_Os07g24520.1	retrotransposon protein, putative, Ty3-gypsy subclass, expressed	Y	0	|NP_085542.1| hypothetical protein ArthMp075	3e-30	5	2	3	273.218	117.253	201.833	-1.22043	1	-0.436889	1
F72		516892-520556	2376	LOC_Os01g16500.1	retrotransposon protein, putative, unclassified, expressed	Y	0	-	-	1	0	0	185.385	0	0	-inf	1	-inf	1
F73		523917-526413	1680	LOC_Os03g40220.1	retrotransposon protein, putative, unclassified	Y	1.4e-112	-	-	0	0	0	0	0	0	0	1	0	1
F74		527656-529036	225	LOC_Os06g41580.1	LGC1, putative, expressed	N	0.34	-	-	0	0	0	0	0	0	0	1	0	1
F75		529626-538824	2868	LOC_Os07g17950.1	transposon protein, putative, CACTA, En/Spm sub-class, expressed	Y	0	-	-	6	8	2	956.256	1389.08	400.515	0.538656	1	-1.25554	1
F76		540364-543068	1692	LOC_Os12g14190.1	transposon protein, putative, CACTA, En/Spm sub-class, expressed	Y	4.8e-298	-	-	12	28	21	3555.6	8461.52	7525.45	1.25082	0.0354	1.08169	0.06785
F77		547595-549776	1665	LOC_Os12g12270.1	transposon protein, putative, unclassified	Y	1.7e-297	-	-	48	36	31	16331.7	12446.5	12361.6	-0.391928	0.29575	-0.40181	0.28915
F78		555064-558013	2847	LOC_Os08g03220.1	retrotransposon protein, putative, Ty3-gypsy subclass, expressed	Y	0	-	-	9	3	5	1651.92	607.27	1098.08	-1.44373	1	-0.589154	1
F79		558584-561141	2310	LOC_Os01g09600.1	retrotransposon protein, putative, Ty3-gypsy subclass, expressed	Y	0	-	-	3	1	2	681.577	242.472	549.106	-1.49106	1	-0.311793	1
F80		561465-564394	2307	LOC_Os04g49810.1	retrotransposon protein, putative, Ty3-gypsy subclass	Y	0	-	-	15	8	13	3160.75	1737.65	3346.31	-0.863129	1	0.0823013	1
F81		569349-570555	1206	LOC_Os01g61490.1	retrotransposon protein, putative, unclassified, expressed	Y	5.8e-192	-	-	0	0	0	0	0	0	0	1	0	1
F82	receptor-like protein kinase	572196-577363	3642	LOC_Os04g26290.1	retrotransposon protein, putative, unclassified, expressed	Y	0	|NP_194047.2| cysteine-rich receptor-like protein kinase 8	1e-86	2	3	0	275.637	401.72	0	0.543424	1	-inf	1
F83		582528-584424	1359	LOC_Os07g16560.1	retrotransposon protein, putative, Ty3-gypsy subclass, expressed	Y	1.5e-191	|NP_085542.1| hypothetical protein ArthMp075	1e-27	1	0	0	424.658	0	0	-inf	1	-inf	1
F84		587115-589179	1137	LOC_Os06g42260.1	retrotransposon protein, putative, Ty3-gypsy subclass, expressed	Y	7.8e-129	-	-	0	0	0	0	0	0	0	1	0	1
F85		591819-595597	3231	LOC_Os11g38456.1	transposon protein, putative, CACTA, En/Spm sub-class, expressed	Y	0	-	-	43	23	32	6141.47	3544.88	5566.14	-0.792848	0.05895	-0.141906	0.70355
F86	jacalin-related lectin	596018-599358	1086	LOC_Os04g12390.1	transposon protein, putative, CACTA, En/Spm sub-class, expressed	Y	4.3e-116	|NP_001117315.1| Mannose-binding lectin superfamily protein	3e-17	401	322	337	170976	158496	196869	-0.109345	0.45595	0.203443	0.06745
F87		601127-601394	105	LOC_Os07g05024.1	expressed protein	N	0.035	-	-	0	0	0	0	0	0	0	1	0	1
F88		606271-612180	2589	LOC_Os04g26340.1	retrotransposon protein, putative, unclassified, expressed	Y	0	-	-	0	0	0	0	0	0	0	1	0	1
F89	leucine rich repeat protein	619135-622515	3129	LOC_Os04g12460.1	Leucine Rich Repeat family protein, expressed	N	0	|NP_194339.1| disease resistance protein RPS2	5e-08	203	182	160	29566.8	28064	28806.3	-0.0752599	0.73325	-0.0375942	0.86425
F90		628421-631052	1440	LOC_Os06g16580.1	transposon protein, putative, CACTA, En/Spm sub-class, expressed	Y	1.3e-210	-	-	5	6	5	1811.75	2394.64	2193.14	0.402424	1	0.275614	1
F91		632445-634385	807	LOC_Os11g42260.1	retrotransposon protein, putative, Ty3-gypsy subclass, expressed	Y	5.6e-129	-	-	3	6	2	2378.06	5050.67	1869.32	1.08669	1	-0.347275	1
F92		634650-635205	555	LOC_Os07g16570.1	retrotransposon protein, putative, Ty3-gypsy subclass, expressed	Y	1.3e-91	-	-	1	1	1	1208.68	1342.95	1543.27	0.151973	1	0.352554	1
F93		638070-644264	1791	LOC_Os03g23760.1	retrotransposon protein, putative, Ty3-gypsy subclass, expressed	Y	5.7e-189	-	-	24	29	24	6615.85	8842.83	8322.4	0.418582	0.32865	0.331073	0.4463
F94		648108-652554	4446	LOC_Os12g20110.1	retrotransposon protein, putative, Ty3-gypsy subclass, expressed	Y	0	|NP_085542.1| hypothetical protein ArthMp075	1e-31	38	42	31	4324.12	4789.77	4036.44	0.147549	1	-0.0993233	1
F95		655507-658576	2982	LOC_Os07g10080.1	retrotransposon protein, putative, Ty3-gypsy subclass, expressed	Y	0	|NP_085542.1| hypothetical protein ArthMp075	2e-30	5	10	3	879.741	1699.07	591.986	0.949598	1	-0.571515	1
F96		661480-664859	2253	LOC_Os12g01870.1	transposon protein, putative, CACTA, En/Spm sub-class, expressed	Y	0	-	-	43	33	39	9120.96	7521.74	10333.1	-0.278119	0.4574	0.180016	0.62445
F97		666308-671753	3078	LOC_Os04g10980.1	transposon protein, putative, CACTA, En/Spm sub-class, expressed	Y	0	-	-	144	171	120	22557.6	28758.7	23115	0.350384	0.1376	0.0352179	0.88235
F98		674435-680945	2742	LOC_Os04g12480.1	pumilio-family RNA binding repeat containing protein, expressed	N	3.4e-180	|NP_180478.1| pumilio 3	1e-138	123	130	89	23776.4	26102.1	19833.6	0.134636	0.59305	-0.261581	0.32365
F99		682626-682800	174	LOC_Os04g12490.1	retrotransposon protein, putative, unclassified	Y	3.6e-25	-	-	0	0	0	0	0	0	0	1	0	1
F100		686112-686503	186	LOC_Os12g25520.1	transposon protein, putative, unclassified, expressed	Y	0.25	-	-	6	2	1	134084	38592.9	22305.5	-1.79673	0.34365	-2.58767	0.13875
F101		686857-692726	1452	LOC_Os04g12530.1	amino acid transporter family protein, putative, expressed	N	9.6e-96	|NP_850312.1| transmembrane amino acid transporter	6e-165	87	65	65	35443.9	30222.9	32494.7	-0.229895	0.44365	-0.125336	0.67125
Detailed information on 101 predicted genes and BLASTp results are also presented in this table.
The candidate BPH15 genes are marked in red.

## Sheet: Additional file 4-2
Additional file 4-2.Annotation MSU release 7.0 of Nipponbare between markers g12140-2 and 20M14.
locus	start	stop	is TE	annotation
LOC_Os04g12150	6695568	6696645	N	expressed protein
LOC_Os04g12160	6703877	6704428	N	aspartic proteinase nepenthesin-2 precursor, putative, expressed
LOC_Os04g12170	6706117	6708670	Y	transposon protein, putative, CACTA, En/Spm sub-class, expressed
LOC_Os04g12180	6709221	6712007	N	TKL_IRAK_DUF26-lc.8 - DUF26 kinases have homology to DUF26 containing loci, expressed
LOC_Os04g12190	6714434	6716387	N	hAT dimerisation domain-containing protein, putative, expressed
LOC_Os04g12200	6718557	6720113	N	hypothetical protein
LOC_Os04g12220	6743561	6744555	N	DUF domain containing protein, expressed
LOC_Os04g12230	6745259	6748315	Y	transposon protein, putative, CACTA, En/Spm sub-class, expressed
LOC_Os04g12240	6750623	6759756	Y	transposon protein, putative, CACTA, En/Spm sub-class, expressed
LOC_Os04g12250	6765303	6770720	Y	retrotransposon protein, putative, Ty3-gypsy subclass, expressed
LOC_Os04g12260	6772788	6774901	Y	retrotransposon protein, putative, Ty3-gypsy subclass
LOC_Os04g12270	6775783	6776475	Y	retrotransposon protein, putative, Ty3-gypsy subclass
LOC_Os04g12280	6779686	6781980	Y	retrotransposon protein, putative, Ty3-gypsy subclass
LOC_Os04g12290	6785745	6787283	Y	retrotransposon protein, putative, Ty3-gypsy subclass
LOC_Os04g12300	6790509	6791542	Y	retrotransposon protein, putative, Ty3-gypsy subclass
LOC_Os04g12310	6791824	6798479	Y	retrotransposon protein, putative, Ty3-gypsy subclass, expressed
LOC_Os04g12320	6801122	6807314	Y	retrotransposon protein, putative, Ty3-gypsy subclass, expressed
LOC_Os04g12330	6808288	6808713	Y	retrotransposon protein, putative, Ty3-gypsy subclass, expressed
LOC_Os04g12340	6809372	6809836	Y	retrotransposon protein, putative, Ty3-gypsy subclass
LOC_Os04g12350	6812829	6816554	Y	retrotransposon protein, putative, Ty3-gypsy subclass, expressed
LOC_Os04g12360	6817620	6818374	Y	retrotransposon protein, putative, unclassified, expressed
LOC_Os04g12370	6822235	6822666	N	expressed protein
LOC_Os04g12380	6829585	6829856	Y	retrotransposon protein, putative, Ty3-gypsy subclass, expressed
LOC_Os04g12390	6833910	6842367	Y	transposon protein, putative, CACTA, En/Spm sub-class, expressed
LOC_Os04g12400	6844999	6848331	Y	transposon protein, putative, CACTA, En/Spm sub-class, expressed
LOC_Os04g12410	6852829	6854304	Y	retrotransposon protein, putative, unclassified, expressed
LOC_Os04g12420	6858333	6863676	Y	retrotransposon protein, putative, unclassified, expressed
LOC_Os04g12430	6869662	6872863	N	expressed protein
LOC_Os04g12440	6873850	6878134	Y	retrotransposon protein, putative, unclassified, expressed
LOC_Os04g12450	6879863	6880159	N	expressed protein
LOC_Os04g12460	6889026	6894168	N	Leucine Rich Repeat family protein, expressed
