# Supplementary material for: BAC and RNA sequencing reveal the brown planthopper resistance gene BPH15 in a recombination cold spot that mediates a unique defense mechanism
Source: BMC Genomics. 2014 Aug 11;15(1):674. doi: 10.1186/1471-2164-15-674 (PMC4148935; doi:10.1186/1471-2164-15-674)
Supplement: Supplementary file 5 — Additional file 5: Detailed information for all 2,914 DEGs. (XLS 1 MB) [file 12864_2014_6374_MOESM5_ESM.xls]

## Sheet: Additional file 5
Additional file 5. Detailed information for all 2,914 DEGs. The MSU 7.0 annotation, FPKM, transformed value of the fold-change, and P-value are presented. Inf: infinity; -Inf: minus infinity; NA: not available.
			FPKM						S0_S6		S0_S48		R0_R6		R0_R48		S0_R0		S6_R6		S48_R48
DEG	GeneID	Annotation	S0	S6	S48	R0	R6	R48	log2FC	Pvalue	log2FC	Pvalue	log2FC	Pvalue	log2FC	Pvalue	log2FC	Pvalue	log2FC	Pvalue	log2FC	Pvalue
LOC_Os01g01302.1	LOC_Os01g01302	shikimate kinase, putative, expressed	108.306	95.3226	40.8761	93.9873	92.1295	68.7491	-0.184218	0.361747	-1.40578	4.00977e-08	-0.0288031	0.941652	-0.451125	0.271877	-0.204571	0.261269	-0.049156	0.826481	0.750082	0.00157374
LOC_Os01g01340.1	LOC_Os01g01340	light-induced protein 1-like, putative, expressed	206.002	330.708	282.625	200.268	280.795	236.138	0.6829	9.81207e-08	0.456231	0.000345403	0.487585	0.000178342	0.237698	0.00248562	-0.0407264	0.620044	-0.236041	0.0355813	-0.259259	0.333816
LOC_Os01g01650.1	LOC_Os01g01650	isoflavone reductase homolog IRL, putative, expressed	82.7429	61.6242	45.4857	75.0492	75.0735	62.0968	-0.425139	0.0811483	-0.863222	0.00101236	0.000467051	1	-0.273318	0.732508	-0.140799	0.474293	0.284807	0.305578	0.449106	0.0334612
LOC_Os01g01660.1	LOC_Os01g01660	isoflavone reductase, putative, expressed	85.4387	42.1386	71.0641	59.6346	62.9353	132.316	-1.01975	0.00012072	-0.265769	0.298769	0.0777198	0.787127	1.14977	1.12457e-09	-0.51874	0.030642	0.578727	0.0505643	0.896795	6.97998e-07
LOC_Os01g01710.1	LOC_Os01g01710	1-deoxy-D-xylulose 5-phosphate reductoisomerase, chloroplast precursor, putative, expressed	64.8735	53.6985	32.7697	62.243	51.1022	47.8464	-0.272747	0.314122	-0.985267	0.00161914	-0.284526	0.347281	-0.379501	0.505439	-0.0597177	0.723298	-0.0714964	0.770304	0.546048	0.0446103
LOC_Os01g01760.1	LOC_Os01g01760	expressed protein	0	0.439109	0	14.4056	12.2553	12.0297	Inf	1	NA	1	-0.233224	0.845048	-0.260029	1	Inf	0.000123181	4.80268	0.000488608	Inf	0.000136004
LOC_Os01g01910.1	LOC_Os01g01910	expressed protein	3.85155	6.40869	13.6802	5.77193	6.35835	6.25599	0.734591	0.753916	1.82858	0.0186753	0.139598	1	0.116183	1	0.583617	0.754029	-0.0113771	1	-1.12878	0.123508
LOC_Os01g02010.1	LOC_Os01g02010	expressed protein	38.3072	28.4224	23.631	49.5363	34.178	21.294	-0.430587	0.220326	-0.696935	0.0981846	-0.535418	0.10134	-1.21804	0.00401655	0.370871	0.242861	0.26604	0.525904	-0.150234	1
LOC_Os01g02850.1	LOC_Os01g02850	expressed protein	0	0	4.77543	0	0	0	NA	1	Inf	0.0305107	NA	1	NA	1	NA	1	NA	1	-Inf	0.0639162
LOC_Os01g03310.1	LOC_Os01g03310	BBTI1 - Bowman-Birk type bran trypsin inhibitor precursor, expressed	34.3509	22.9355	61.9262	15.3168	25.8591	29.768	-0.582766	0.146921	0.850202	0.00408509	0.755557	0.0872974	0.958647	0.0103441	-1.16523	0.00619306	0.17309	0.775504	-1.05679	0.00458042
LOC_Os01g03320.1	LOC_Os01g03320	BBTI2 - Bowman-Birk type bran trypsin inhibitor precursor, expressed	12.343	9.47964	38.0887	3.52532	5.04458	7.72091	-0.380789	0.522283	1.62567	0.00018615	0.51698	0.752972	1.13102	0.247342	-1.80787	0.0469797	-0.910098	0.300186	-2.30252	2.36959e-05
LOC_Os01g03340.1	LOC_Os01g03340	BBTI4 - Bowman-Birk type bran trypsin inhibitor precursor, expressed	23.7422	103.718	148.19	37.3596	114.856	32.091	2.12714	4.69127e-13	2.64192	2.24208e-23	1.62028	9.67185e-11	-0.21931	1	0.654025	0.124875	0.14716	0.499773	-2.20721	8.01365e-17
LOC_Os01g03360.1	LOC_Os01g03360	BBTI5 - Bowman-Birk type bran trypsin inhibitor precursor, expressed	6.77495	65.4355	72.8029	10.0548	63.0017	9.31452	3.27179	7.05391e-13	3.42571	2.48007e-15	2.64751	7.78541e-11	-0.110331	1	0.569602	0.629355	-0.0546828	0.859945	-2.96644	2.49781e-12
LOC_Os01g03390.1	LOC_Os01g03390	BBTI7 - Bowman-Birk type bran trypsin inhibitor precursor, expressed	18.4843	48.1019	174.013	16.214	55.5173	31.8593	1.37979	0.000288118	3.23482	1.04841e-33	1.7757	1.40854e-06	0.974475	0.00852395	-0.18906	0.733733	0.206844	0.492873	-2.44941	4.57974e-22
LOC_Os01g03680.1	LOC_Os01g03680	BBTI8 - Bowman-Birk type bran trypsin inhibitor precursor, expressed	7.04315	23.2733	14.8432	15.909	34.5944	8.3667	1.72438	0.00522794	1.07551	0.091662	1.1207	0.00757561	-0.927113	0.221697	1.17555	0.0935134	0.571863	0.148125	-0.827072	0.296685
LOC_Os01g03730.1	LOC_Os01g03730	nuclease PA3, putative, expressed	31.1439	35.4049	60.8296	27.1658	37.6685	37.5911	0.184999	0.712301	0.965824	0.00164458	0.471567	0.173819	0.4686	0.0633202	-0.197158	0.600315	0.0894095	0.815189	-0.694382	0.070281
LOC_Os01g03750.1	LOC_Os01g03750	expressed protein	47.6035	53.4359	27.4079	42.0884	51.8174	33.2225	0.166742	0.690941	-0.796476	0.0204018	0.300014	0.30334	-0.341262	0.644988	-0.177645	0.52731	-0.0443727	0.922472	0.277569	0.301155
LOC_Os01g03830.1	LOC_Os01g03830	retrotransposon protein, putative, unclassified, expressed	50.96	99.9657	85.5231	51.9349	59.2518	76.9747	0.972068	8.29039e-05	0.746949	0.00266644	0.190155	0.507209	0.567681	0.0045672	0.0273381	1	-0.754575	0.00109115	-0.151929	0.937649
LOC_Os01g03914.1	LOC_Os01g03914	cation efflux family protein, putative, expressed	5.83909	7.41772	19.3373	5.04127	8.34163	10.3833	0.345232	1	1.72757	0.00904579	0.726542	0.422174	1.04241	0.194282	-0.211956	0.772266	0.169354	1	-0.897117	0.193519
LOC_Os01g03980.1	LOC_Os01g03980	expressed protein	16.0556	12.1724	17.73	10.0617	13.1081	19.547	-0.399463	0.456994	0.143116	0.734748	0.381585	0.539744	0.958073	0.0424262	-0.674202	0.243622	0.106845	1	0.140755	0.626797
LOC_Os01g04010.1	LOC_Os01g04010	expressed protein	87.8079	88.1694	155.543	89.205	109.947	104.256	0.00592763	1	0.824894	9.01741e-06	0.301612	0.136406	0.224932	0.0517906	0.0227748	1	0.31846	0.135783	-0.577187	0.0153104
LOC_Os01g04050.1	LOC_Os01g04050	BBTI12 - Bowman-Birk type bran trypsin inhibitor precursor, expressed	370.743	259.967	154.361	266.607	298.87	138.073	-0.512093	7.79687e-06	-1.26411	2.63484e-21	0.164801	0.153071	-0.949284	1.95903e-07	-0.475706	1.27187e-05	0.201188	0.117681	-0.16088	0.90688
LOC_Os01g04130.1	LOC_Os01g04130	peptidyl-tRNA hydrolase, mitochondrial precursor protein, putative, expressed	21.4776	28.5625	19.0873	43.7113	31.3721	15.7049	0.411288	0.32233	-0.17022	0.874685	-0.478524	0.165653	-1.47679	0.00172266	1.02517	0.00607802	0.135362	0.897453	-0.2814	0.866883
LOC_Os01g04280.1	LOC_Os01g04280	calmodulin binding protein, putative, expressed	0.700443	2.11617	7.4144	1.1014	1.70375	4.2326	1.59512	1	3.40399	0.0381816	0.629375	0.623561	1.94221	0.193244	0.652999	1	-0.312742	1	-0.808786	0.553911
LOC_Os01g04430.1	LOC_Os01g04430	expressed protein	10.6013	7.70601	8.95558	0.180353	0	0.246091	-0.460185	0.502223	-0.243382	0.823842	-Inf	1	0.448368	1	-5.87727	0.000437026	-Inf	0.00380482	-5.18552	0.00422705
LOC_Os01g04800.1	LOC_Os01g04800	B3 DNA binding domain containing protein, expressed	15.632	15.7964	67.1389	14.9963	26.9094	54.9369	0.0150934	1	2.10265	7.47824e-09	0.843504	0.0650352	1.87317	9.714e-08	-0.0598958	0.858858	0.768514	0.126372	-0.289373	0.587822
LOC_Os01g04900.1	LOC_Os01g04900	peptidase M50 family protein, putative, expressed	33.776	29.9448	12.4762	35.8253	28.13	23.9081	-0.173694	0.619214	-1.43682	0.00165024	-0.348869	0.38195	-0.583479	0.303161	0.0849791	0.905306	-0.0901959	0.79424	0.938321	0.0288542
LOC_Os01g05064.1	LOC_Os01g05064	expressed protein	61.6505	70.2759	55.5093	58.6233	96.1252	52.1739	0.188917	0.542714	-0.151383	0.645929	0.713441	0.00285257	-0.168146	1	-0.0726384	0.716943	0.451885	0.0522027	-0.0894012	0.923544
LOC_Os01g05080.1	LOC_Os01g05080	thylakoid lumenal protein, putative, expressed	40.7616	35.2126	13.3451	41.5424	34.8327	23.4781	-0.211119	0.493255	-1.6109	0.000176637	-0.254142	0.494619	-0.823269	0.0810741	0.0273739	1	-0.0156495	1	0.815006	0.0652527
LOC_Os01g05510.3	LOC_Os01g05510	expressed protein	0.307457	0.957084	5.30537	0.436732	2.47679	1.5826	1.63826	1	4.109	0.0305107	2.50365	0.248077	1.85748	0.219802	0.506364	1	1.37175	1	-1.74516	0.45683
LOC_Os01g05610.1	LOC_Os01g05610	Core histone H2A/H2B/H3/H4 domain containing protein, putative, expressed	33.2169	25.6948	25.3793	55.2239	30.7544	40.4184	-0.37044	0.36501	-0.388267	0.358453	-0.844501	0.0127264	-0.45028	0.357285	0.733375	0.0252511	0.259314	0.596748	0.671362	0.0256478
LOC_Os01g05670.1	LOC_Os01g05670	3-oxo-5-alpha-steroid 4-dehydrogenase, putative, expressed	241.186	215.746	131.534	207.502	210.84	197.1	-0.160812	0.224019	-0.87471	2.47974e-08	0.0230234	0.845104	-0.0741975	0.48604	-0.217021	0.0806966	-0.0331852	0.771641	0.583492	9.22277e-06
LOC_Os01g05694.1	LOC_Os01g05694	expressed protein	84.0161	74.876	47.0871	81.5645	63.411	66.3048	-0.166162	0.475875	-0.835334	0.00158253	-0.363208	0.135087	-0.298828	0.621419	-0.0427244	0.816007	-0.23977	0.3075	0.493781	0.0236382
LOC_Os01g05800.1	LOC_Os01g05800	inner membrane protein, putative, expressed	18.4058	46.8221	44.4244	13.7747	18.2815	19.4075	1.34703	0.000423505	1.27119	0.00085523	0.408364	0.485255	0.494598	0.227368	-0.418145	0.483133	-1.35681	0.000275531	-1.19474	0.00541544
LOC_Os01g05800.2	LOC_Os01g05800	inner membrane protein, putative, expressed	57.7539	52.2179	32.7942	56.9638	49.5652	49.5761	-0.145374	0.568263	-0.816478	0.0115389	-0.200718	0.562391	-0.200401	1	-0.019873	0.852585	-0.0752169	0.84347	0.596204	0.0273562
LOC_Os01g06310.1	LOC_Os01g06310	glycine-rich cell wall structural protein precursor, putative, expressed	0	0	0.9182	0.206415	0.468691	4.87949	NA	1	Inf	0.497612	1.18309	1	4.56311	0.0226503	Inf	1	Inf	1	2.40985	0.109279
LOC_Os01g07570.1	LOC_Os01g07570	carboxyl-terminal proteinase, putative, expressed	29.123	25.7504	15.2332	28.2159	27.0213	28.1879	-0.177564	0.688084	-0.93494	0.0488759	-0.0624113	1	-0.00143237	0.688821	-0.0456506	0.894931	0.0695022	1	0.887857	0.0224384
LOC_Os01g07590.1	LOC_Os01g07590	universal stress protein domain containing protein, putative, expressed	4.36245	6.03922	28.8951	5.72534	8.24561	22.2838	0.469225	0.753916	2.72762	5.63739e-06	0.526266	0.60586	1.96056	0.000929939	0.392223	0.754029	0.449263	0.790542	-0.374829	0.576223
LOC_Os01g07850.1	LOC_Os01g07850	glyoxalase family protein, putative, expressed	2.14289	22.7702	27.4975	2.17259	28.1381	15.0103	3.40951	1.94629e-05	3.68167	7.8341e-07	3.69504	4.244e-07	2.78847	0.000838963	0.0198575	1	0.305384	0.575948	-0.873347	0.163653
LOC_Os01g07970.1	LOC_Os01g07970	expressed protein	7.71809	18.1867	27.8716	6.6932	14.5054	14.2758	1.23657	0.0755479	1.85248	0.000714214	1.11582	0.091935	1.0928	0.0812629	-0.205548	0.801789	-0.326294	0.606462	-0.965224	0.0656284
LOC_Os01g08130.1	LOC_Os01g08130	phototropic-responsive NPH3 family protein, putative, expressed	22.3114	39.0427	6.9238	11.8601	13.7944	0	0.807272	0.0396633	-1.68815	0.0081499	0.217967	0.70005	-Inf	0.000617175	-0.911665	0.0868566	-1.50097	0.000515282	-Inf	0.0163705
LOC_Os01g08140.1	LOC_Os01g08140	phototropic-responsive NPH3 family protein, putative, expressed	83.7904	91.3511	72.6517	64.6617	102.733	61.0612	0.124637	0.650493	-0.205788	0.425718	0.667915	0.00326066	-0.0826555	0.78899	-0.373874	0.101262	0.169404	0.430201	-0.250741	0.665785
LOC_Os01g08300.1	LOC_Os01g08300	expressed protein	54.2668	19.5629	47.2136	32.5966	18.8676	30.2018	-1.47195	6.21767e-05	-0.200867	0.551156	-0.788811	0.0704976	-0.110087	1	-0.735348	0.0238016	-0.0522093	0.874242	-0.644568	0.138684
LOC_Os01g08440.1	LOC_Os01g08440	UDP-glucoronosyl and UDP-glucosyl transferase domain containing protein, expressed	22.3405	7.33947	38.2296	17.2825	13.1952	21.5963	-1.60591	0.00510138	0.775029	0.0388071	-0.389299	0.584746	0.321472	0.262872	-0.37035	0.425825	0.846265	0.263225	-0.823906	0.0941013
LOC_Os01g08510.1	LOC_Os01g08510	MAR-binding filament-like protein 1, putative, expressed	21.4737	21.3707	8.99367	19.4274	17.3595	15.1099	-0.00693326	1	-1.25559	0.0428421	-0.16237	0.867973	-0.362598	0.863962	-0.144473	0.753303	-0.299909	0.521102	0.748516	0.157217
LOC_Os01g08560.1	LOC_Os01g08560	DnaK family protein, putative, expressed	52.1045	32.695	26.4372	63.4458	35.8969	44.9022	-0.672338	0.0393459	-0.978839	0.00436808	-0.821665	0.00868005	-0.498739	0.290167	0.284117	0.401443	0.134789	0.810014	0.764217	0.00870171
LOC_Os01g08700.1	LOC_Os01g08700	GIGANTEA, putative, expressed	30.6216	47.6769	55.4852	46.0115	40.5244	43.0363	0.638741	0.0712495	0.857553	0.00939691	-0.183204	0.668478	-0.0964404	0.832069	0.587445	0.111382	-0.2345	0.459518	-0.366549	0.48028
LOC_Os01g08700.2	LOC_Os01g08700	GIGANTEA, putative, expressed	6.55902	4.59668	1.56837	5.87249	7.51622	10.4633	-0.512888	0.579952	-2.06422	0.179731	0.356035	0.60586	0.833298	0.222591	-0.159509	0.788554	0.709414	0.58108	2.738	0.0178703
LOC_Os01g08700.3	LOC_Os01g08700	GIGANTEA, putative, expressed	31.1464	42.0893	57.6431	27.2241	46.3075	43.8678	0.434388	0.241778	0.888083	0.00402326	0.766362	0.0260151	0.688278	0.0122267	-0.194181	0.600315	0.137792	0.749437	-0.393986	0.374228
LOC_Os01g08700.4	LOC_Os01g08700	GIGANTEA, putative, expressed	0.386177	4.97109	2.11287	0.980797	0	0.00530912	3.68623	0.0625048	2.45187	0.247618	-Inf	1	-7.52934	1	1.34469	1	-Inf	0.0307404	-8.63652	0.501132
LOC_Os01g09120.1	LOC_Os01g09120	Twin LOV 1, putative, expressed	5.38098	11.3056	13.2954	4.42424	9.91659	1.67491	1.0711	0.210142	1.30499	0.0623687	1.16441	0.117091	-1.40135	0.691129	-0.282439	0.751538	-0.189122	0.831277	-2.98877	0.00833874
LOC_Os01g09180.1	LOC_Os01g09180	transposon protein, putative, unclassified	0	0	5.28849	0.220932	7.33809	2.07394	NA	1	Inf	0.0305107	5.05373	0.00760409	3.2307	0.219801	Inf	1	Inf	0.0156283	-1.35048	0.45683
LOC_Os01g09510.1	LOC_Os01g09510	60S acidic ribosomal protein, putative, expressed	147.771	131.693	94.1292	161.502	147.651	134.798	-0.166185	0.338978	-0.650649	0.000794362	-0.129361	0.495565	-0.260753	0.642075	0.128189	0.570083	0.165012	0.370735	0.518085	0.000707017
LOC_Os01g09560.1	LOC_Os01g09560	mitochondrial-processing peptidase subunit alpha, mitochondrial precursor, putative, expressed	74.7296	66.7358	47.6826	78.468	66.4556	62.2832	-0.163219	0.502636	-0.648217	0.0188537	-0.239714	0.359856	-0.333261	0.554342	0.0704246	0.935656	-0.00607012	0.931022	0.38538	0.0699938
LOC_Os01g09590.1	LOC_Os01g09590	myb-like DNA-binding domain containing protein, putative, expressed	7.62092	11.7569	21.0182	8.56914	15.9851	12.1546	0.625471	0.503478	1.4636	0.0156606	0.899505	0.167068	0.50428	0.386954	0.169185	1	0.44322	0.571643	-0.790137	0.224428
LOC_Os01g09620.1	LOC_Os01g09620	zinc finger/CCCH transcription factor, putative, expressed	10.7791	20.9888	30.6079	12.4346	23.6019	19.4091	0.961383	0.110228	1.50567	0.00182976	0.924543	0.0462434	0.642373	0.148798	0.206123	1	0.169283	0.766044	-0.657171	0.202839
LOC_Os01g09620.2	LOC_Os01g09620	zinc finger/CCCH transcription factor, putative, expressed	7.7083	18.1368	22.3565	7.02394	10.945	12.6621	1.23444	0.0755479	1.53621	0.0103338	0.63992	0.357471	0.850164	0.119679	-0.134132	0.801789	-0.728648	0.199072	-0.820178	0.238963
LOC_Os01g09830.1	LOC_Os01g09830	OsGrx_A2 - glutaredoxin subgroup III, expressed	16.6525	10.2519	29.6051	12.3029	23.6195	33.7888	-0.699847	0.183704	0.830107	0.0583831	0.94098	0.0462434	1.45755	0.00029091	-0.43674	0.357429	1.20409	0.0243306	0.190699	0.384302
LOC_Os01g10210.1	LOC_Os01g10210	lachrymatory factor synthase, putative, expressed	31.8257	19.298	10.7295	24.9579	19.1458	17.2354	-0.721741	0.0696387	-1.56861	0.00192324	-0.382469	0.451523	-0.534122	0.442305	-0.350696	0.354665	-0.0114234	1	0.683792	0.187716
LOC_Os01g10400.2	LOC_Os01g10400	expressed protein	929.429	662.949	1067.47	1282.58	637.826	1076.83	-0.487447	1.15243e-11	0.199784	0.000988986	-1.00781	8.5808e-49	-0.252263	0.231228	0.46463	1.71273e-12	-0.055735	0.421303	0.0125829	0.0162987
LOC_Os01g10490.1	LOC_Os01g10490	keratin, type I cytoskeletal 9, putative, expressed	77.6368	78.7788	53.4828	119.594	91.4101	61.2676	0.0210668	1	-0.537666	0.0358667	-0.38772	0.0540052	-0.964949	0.000433018	0.623332	0.00444426	0.214546	0.399333	0.196049	0.223301
LOC_Os01g10580.1	LOC_Os01g10580	B-box zinc finger family protein, putative, expressed	22.4928	29.7223	51.7435	24.7907	35.0121	31.5629	0.402082	0.331847	1.20191	0.000426602	0.498055	0.198486	0.348431	0.184654	0.140336	0.771393	0.236308	0.62026	-0.713148	0.0816836
LOC_Os01g10820.1	LOC_Os01g10820	ribosomal protein L5, putative, expressed	145.707	118.675	92.891	159.774	126.106	123.562	-0.296054	0.0970171	-0.649459	0.000930797	-0.341396	0.0582544	-0.370798	0.284937	0.132962	0.567569	0.0876209	0.701914	0.411624	0.005266
LOC_Os01g10880.1	LOC_Os01g10880	expressed protein	3.73237	6.92929	13.0867	6.76106	13.1259	10.4018	0.892616	0.548846	1.80994	0.0301323	0.9571	0.187598	0.62151	0.342517	0.857157	0.549053	0.921642	0.263225	-0.331273	0.835307
LOC_Os01g11160.1	LOC_Os01g11160	amino acid permease family protein, putative, expressed	11.6621	10.5734	38.195	11.3063	12.2808	21.2862	-0.141388	0.838367	1.71156	0.00018615	0.119278	0.838224	0.912792	0.0496304	-0.0447007	0.837382	0.215965	1	-0.843465	0.0686414
LOC_Os01g11230.1	LOC_Os01g11230	SOUL heme-binding protein, putative, expressed	46.9649	28.9353	25.4197	29.2596	24.8985	18.0534	-0.698752	0.039028	-0.885636	0.0128453	-0.232851	0.683605	-0.696639	0.246684	-0.682673	0.0383032	-0.216772	0.588927	-0.493676	0.541949
LOC_Os01g11350.1	LOC_Os01g11350	bZIP transcription factor domain containing protein, expressed	30.2354	30.3467	14.4514	27.6629	28.8623	18.4208	0.00530288	1	-1.06503	0.022694	0.0612349	0.895323	-0.586616	0.305356	-0.128287	0.7934	-0.0723553	0.897115	0.35013	0.377965
LOC_Os01g11570.1	LOC_Os01g11570	GDSL-like lipase/acylhydrolase, putative, expressed	27.231	31.4863	57.5209	32.21	30.3656	47.9795	0.209474	0.69407	1.07884	0.000697708	-0.0850708	0.899121	0.574909	0.0244435	0.242259	0.603996	-0.0522864	0.898776	-0.261668	0.697503
LOC_Os01g11600.1	LOC_Os01g11600	expressed protein	8.1237	4.59555	26.8694	10.554	19.8301	20.7085	-0.821899	0.422608	1.72576	0.00113594	0.909902	0.108893	0.972433	0.0496304	0.377581	0.647923	2.10938	0.0040818	-0.375741	0.66545
LOC_Os01g11650.1	LOC_Os01g11650	GDSL-like lipase/acylhydrolase, putative, expressed	43.321	35.8241	96.5853	41.0312	46.7003	73.5714	-0.274136	0.432847	1.15674	3.85995e-06	0.18671	0.523671	0.842424	0.000235117	-0.0783452	0.827432	0.382501	0.272471	-0.392659	0.283775
LOC_Os01g11700.1	LOC_Os01g11700	GDSL-like lipase/acylhydrolase, putative, expressed	0.706341	7.32729	8.78098	10.3508	13.5031	7.76295	3.37484	0.070321	3.63595	0.0113534	0.383548	0.422632	-0.415065	1	3.87323	0.0117617	0.881939	0.189294	-0.177777	1
LOC_Os01g11700.2	LOC_Os01g11700	GDSL-like lipase/acylhydrolase, putative, expressed	20.8449	14.9767	6.90651	10.6982	11.5731	11.6651	-0.476975	0.322668	-1.59367	0.0125676	0.113407	0.838224	0.124831	0.67868	-0.962326	0.0775958	-0.371944	0.570364	0.75617	0.250308
LOC_Os01g11750.1	LOC_Os01g11750	GDSL-like lipase/acylhydrolase, putative, expressed	6.37702	7.46718	17.5798	10.341	9.88225	11.3534	0.227681	1	1.46296	0.014198	-0.0654642	1	0.134749	0.665898	0.697421	0.454864	0.404276	0.629089	-0.630794	0.354268
LOC_Os01g11810.2	LOC_Os01g11810	powdery mildew resistant protein 5, putative, expressed	40.9835	23.7849	23.8217	32.2789	27.8271	32.3226	-0.784997	0.035098	-0.782767	0.04651	-0.214101	0.699006	0.00195184	0.619207	-0.344452	0.29231	0.226445	0.677889	0.440267	0.180825
LOC_Os01g12100.1	LOC_Os01g12100	expressed protein	28.2771	29.4018	43.5219	25.294	31.8143	38.9146	0.0562703	1	0.622107	0.0593489	0.33088	0.356478	0.621516	0.0324155	-0.160839	0.681259	0.113771	0.798214	-0.16143	0.913099
LOC_Os01g12120.1	LOC_Os01g12120	expressed protein	0	6.68531	2.38855	6.13624	0	0	Inf	0.0156275	Inf	0.247618	-Inf	0.0312567	-Inf	0.0330785	Inf	0.0312968	-Inf	0.00763473	-Inf	0.501132
LOC_Os01g12220.1	LOC_Os01g12220	uncharacterized protein family UPF0016 domain containing protein, expressed	40.2755	34.7052	18.849	39.4321	35.3564	26.5433	-0.214753	0.565558	-1.09541	0.00868448	-0.157401	0.727685	-0.571022	0.3882	-0.0305327	0.91053	0.02682	1	0.493858	0.141826
LOC_Os01g12270.1	LOC_Os01g12270	expressed protein	70.6092	110.98	99.6186	46.0228	119.408	27.7845	0.652372	0.00374656	0.496559	0.0262915	1.37548	7.59861e-09	-0.728068	0.13044	-0.617507	0.0161753	0.1056	0.644873	-1.84213	2.3356e-09
LOC_Os01g12320.1	LOC_Os01g12320	GDSL-like lipase/acylhydrolase, putative, expressed	30.0083	30.3606	42.9945	17.1036	18.077	21.6012	0.0168387	1	0.518791	0.128651	0.0798553	0.867463	0.336811	0.262872	-0.811062	0.0575051	-0.748045	0.0844848	-0.993041	0.03396
LOC_Os01g12381.1	LOC_Os01g12381	GDSL-like lipase/acylhydrolase, putative, expressed	9.39061	13.3955	15.3432	6.98068	12.3318	4.91428	0.512459	0.523503	0.708308	0.227409	0.820941	0.261386	-0.506387	0.779623	-0.427851	0.625822	-0.119369	0.844529	-1.64255	0.0459292
LOC_Os01g13390.1	LOC_Os01g13390	expressed protein	36.5527	28.9879	17.4292	37.688	30.1518	24.2749	-0.334527	0.327151	-1.06847	0.00911412	-0.321861	0.396354	-0.63464	0.205743	0.0441273	1	0.0567933	1	0.477959	0.21049
LOC_Os01g13740.2	LOC_Os01g13740	myb-like DNA-binding domain containing protein, expressed	0.00295567	2.62397	4.90549	4.68372	2.98619	4.57095	9.79405	0.250006	10.6967	0.0305107	-0.649349	0.726578	-0.0351608	1	10.63	0.0625625	0.186555	1	-0.101903	1
LOC_Os01g13770.1	LOC_Os01g13770	DUF250 domain containing protein, putative, expressed	636.337	616.553	355.553	588.176	589.275	464.859	-0.0455661	0.534138	-0.839726	1.50666e-18	0.00269314	0.8841	-0.339455	0.0783153	-0.113543	0.0862352	-0.0652839	0.371857	0.386729	2.5952e-07
LOC_Os01g14410.1	LOC_Os01g14410	early light-induced protein, chloroplast precursor, putative, expressed	6.1678	0.362853	1.29881	0.43139	1.04483	1.67181	-4.0873	0.0153555	-2.24757	0.125029	1.2762	0.498074	1.95435	0.219802	-3.83769	0.0147081	1.52581	1	0.36422	0.608046
LOC_Os01g14440.1	LOC_Os01g14440	WRKY1, expressed	3.17488	4.45093	15.7371	4.1087	5.72564	8.53257	0.487402	1	2.30939	0.00246684	0.478755	0.547274	1.0543	0.162713	0.371979	1	0.363332	0.753919	-0.883117	0.3173
LOC_Os01g14850.1	LOC_Os01g14850	MFS18 protein precursor, putative, expressed	558.033	481.058	305.127	646.027	532.705	412.58	-0.21414	0.0130439	-0.870941	1.83921e-17	-0.278258	0.00164315	-0.646921	2.55877e-07	0.211244	0.030545	0.147126	0.131567	0.435264	1.25194e-07
LOC_Os01g14880.1	LOC_Os01g14880	expressed protein	52.7956	23.1894	33.2686	29.5356	17.2024	12.951	-1.18695	0.000521127	-0.666259	0.0400419	-0.779849	0.0790404	-1.18939	0.0320511	-0.837962	0.0111406	-0.430856	0.347396	-1.36109	0.0112693
LOC_Os01g15010.1	LOC_Os01g15010	miro, putative, expressed	57.4228	36.0485	56.3131	61.9802	43.7003	62.8634	-0.671684	0.0293533	-0.0281531	1	-0.504164	0.0984954	0.0204129	0.473579	0.110184	0.783465	0.277704	0.434229	0.15875	0.270874
LOC_Os01g15270.1	LOC_Os01g15270	expressed protein	63.5224	219.445	432.254	50.2936	223.411	66.0534	1.78852	5.64858e-21	2.76654	5.93079e-69	2.15125	1.39992e-27	0.393258	0.0324084	-0.336891	0.161062	0.0258408	0.924232	-2.71017	1.05977e-59
LOC_Os01g15770.1	LOC_Os01g15770	transmembrane protein 136, putative, expressed	110.596	87.7836	52.1485	92.0871	91.3397	80.8773	-0.333276	0.102904	-1.0846	4.58927e-06	-0.011757	1	-0.187264	1	-0.264228	0.141174	0.0572906	0.88133	0.633109	0.00230707
LOC_Os01g15790.3	LOC_Os01g15790	expressed protein	7.39072	9.11651	9.43024	3.64014	1.93918	4.67392	0.302767	0.803632	0.35158	0.62745	-0.908547	0.687513	0.360639	0.742604	-1.02172	0.383091	-2.23303	0.0379668	-1.01266	0.431378
LOC_Os01g16030.2	LOC_Os01g16030	ADP-ribosylation factor, putative, expressed	156.814	99.1698	75.9805	146.735	110.145	119.932	-0.661082	0.000273291	-1.04535	1.73513e-07	-0.413809	0.0248003	-0.290996	0.540169	-0.0958413	0.456556	0.151431	0.489668	0.658516	0.000141752
LOC_Os01g16040.1	LOC_Os01g16040	mitochondrial carrier protein, putative, expressed	41.7906	40.2166	25.3473	41.1527	37.6672	31.1114	-0.0553874	0.825962	-0.721346	0.049969	-0.127678	0.822243	-0.403544	0.556021	-0.0221914	0.91269	-0.0944823	0.821637	0.295611	0.284799
LOC_Os01g16530.1	LOC_Os01g16530	OsClp1 - Putative Clp protease homologue, expressed	42.3322	36.0514	22.4374	40.8415	33.4833	29.3836	-0.2317	0.49878	-0.91585	0.0169352	-0.286594	0.416231	-0.475025	0.402595	-0.0517196	0.91269	-0.106614	0.719412	0.389106	0.207975
LOC_Os01g16640.1	LOC_Os01g16640	split hand/foot malformation type 1, putative, expressed	69.72	49.1155	51.96	67.6248	65.3411	92.8997	-0.505396	0.0541904	-0.424171	0.123934	-0.0495617	0.862533	0.458122	0.00706567	-0.0440201	0.798787	0.411814	0.160002	0.838273	8.15271e-05
LOC_Os01g16714.1	LOC_Os01g16714	flavin monooxygenase, putative, expressed	74.8508	49.515	38.8123	61.7067	64.1697	51.643	-0.596152	0.0251891	-0.947504	0.000973292	0.0564651	0.858814	-0.256854	0.851242	-0.278591	0.23215	0.374027	0.223498	0.412059	0.0745389
LOC_Os01g16850.1	LOC_Os01g16850	retrotransposon protein, putative, unclassified, expressed	17.4119	19.0234	11.8306	13.8399	27.0224	8.4852	0.127703	0.867958	-0.557543	0.458404	0.965323	0.042815	-0.70581	0.395291	-0.331239	0.59346	0.506382	0.302109	-0.479506	0.513149
LOC_Os01g17150.1	LOC_Os01g17150	plastid-specific 50S ribosomal protein 5, chloroplast precursor, putative, expressed	363.034	320.66	137.597	332.7	317.471	236.353	-0.17906	0.0999995	-1.39966	5.95615e-24	-0.0675971	0.610149	-0.493279	0.0103332	-0.125883	0.172225	-0.0144196	0.812338	0.780494	2.01071e-09
LOC_Os01g17170.1	LOC_Os01g17170	magnesium-protoporphyrin IX monomethyl ester cyclase,chloroplast precursor, putative, expressed	300.99	197.006	90.1239	340.179	201.23	176.238	-0.611476	2.34412e-06	-1.73974	2.14602e-27	-0.757451	4.13435e-09	-0.948769	4.81174e-09	0.176579	0.206173	0.0306037	0.920161	0.967545	1.22813e-09
LOC_Os01g18080.1	LOC_Os01g18080	retrotransposon protein, putative, unclassified, expressed	29.4924	43.8522	31.3162	27.0075	43.5644	30.9537	0.572306	0.10074	0.0865659	0.797335	0.68979	0.043661	0.196752	0.357659	-0.126983	0.789879	-0.00949955	1	-0.0167973	0.799519
LOC_Os01g18210.1	LOC_Os01g18210	peptidyl-prolyl cis-trans isomerase, putative, expressed	67.209	53.0552	21.7154	64.293	50.735	44.1366	-0.34116	0.201825	-1.62994	1.94246e-06	-0.34168	0.263444	-0.542686	0.211085	-0.0639928	0.727308	-0.0645128	0.844948	1.02326	0.00198246
LOC_Os01g18320.1	LOC_Os01g18320	protoporphyrinogen oxidase, chloroplast precursor, putative, expressed	57.994	53.0209	27.7424	55.5779	48.7271	41.0204	-0.129342	0.635966	-1.06381	0.00162186	-0.189787	0.558688	-0.43817	0.415866	-0.0613923	0.77953	-0.121837	0.692878	0.564249	0.0539387
LOC_Os01g18400.1	LOC_Os01g18400	CHIT10 - Chitinase family protein precursor, expressed	0.998349	0.609648	7.09732	0.866698	0.402136	4.00387	-0.711568	1	2.82966	0.0381816	-1.10785	1	2.20779	0.193244	-0.204015	1	-0.600293	0.49836	-0.825879	0.553911
LOC_Os01g18850.4	LOC_Os01g18850	OsSPL1 - SBP-box gene family member, expressed	3.23028	4.25335	8.70481	4.47628	4.52956	1.07068	0.39694	1	1.43015	0.0907855	0.0170706	0.752972	-2.06377	0.379848	0.470641	1	0.0907713	1	-3.02329	0.0228832
LOC_Os01g19220.1	LOC_Os01g19220	beta-D-xylosidase, putative, expressed	66.8331	38.5142	28.704	51.4511	46.7658	38.3	-0.795172	0.00638536	-1.21931	0.000134358	-0.137748	0.762197	-0.425858	0.458294	-0.377361	0.118216	0.280063	0.450745	0.416093	0.14351
LOC_Os01g19260.1	LOC_Os01g19260	ATPase, putative, expressed	0	0.115301	4.96307	0.0707436	0.202083	1.21201	Inf	1	Inf	0.0305107	1.51428	1	4.09866	0.46883	Inf	1	0.809543	1	-2.03383	0.22193
LOC_Os01g19450.1	LOC_Os01g19450	ATP-citrate synthase subunit 1, putative, expressed	157.416	122.645	85.6692	150.203	125.496	123.911	-0.360094	0.041967	-0.877734	8.36349e-06	-0.259272	0.165301	-0.277609	0.628275	-0.0676686	0.56872	0.033153	0.949449	0.532456	0.00111553
LOC_Os01g19800.1	LOC_Os01g19800	zinc finger, C3HC4 type, putative, expressed	37.8743	32.3059	20.1727	22.9908	29.803	25.3925	-0.22942	0.475526	-0.908812	0.0248378	0.374399	0.339204	0.143346	0.474181	-0.72016	0.0541789	-0.116341	0.800725	0.331998	0.299764
LOC_Os01g19820.2	LOC_Os01g19820	universal stress protein domain containing protein, putative, expressed	11.6132	24.5281	69.536	9.04034	33.353	53.3568	1.07867	0.0470623	2.58199	2.00457e-11	1.88337	0.000161479	2.56122	3.27259e-10	-0.361317	0.519674	0.443381	0.358285	-0.382088	0.322253
LOC_Os01g20110.1	LOC_Os01g20110	expressed protein	47.5799	46.624	20.0499	46.0368	44.6017	32.2259	-0.0292795	0.918573	-1.24676	0.000922386	-0.0456889	1	-0.514567	0.309735	-0.0475647	0.836697	-0.0639741	0.835388	0.684626	0.0515341
LOC_Os01g21034.1	LOC_Os01g21034	pectinesterase, putative, expressed	62.2472	73.9584	38.3759	68.9442	65.1902	56.4137	0.248705	0.345846	-0.697808	0.0211201	-0.0807741	0.795819	-0.289384	0.655184	0.14742	0.66248	-0.182059	0.445815	0.555845	0.0228201
LOC_Os01g21120.1	LOC_Os01g21120	AP2 domain containing protein, expressed	21.2626	9.71722	19.3852	9.51887	14.7529	21.6029	-1.1297	0.0494712	-0.133362	0.874685	0.632136	0.325146	1.18236	0.0198075	-1.15946	0.0481638	0.602383	0.424415	0.156269	0.53223
LOC_Os01g21250.1	LOC_Os01g21250	late embryogenesis abundant protein, putative, expressed	6.8009	8.71527	39.7729	8.67928	12.5022	26.2817	0.35782	0.803632	2.54799	5.60913e-07	0.526535	0.403116	1.59841	0.00115787	0.35185	0.803776	0.520565	0.523514	-0.597727	0.217618
LOC_Os01g21440.1	LOC_Os01g21440	expressed protein	6.20925	13.0819	1.81138	8.27687	5.8772	0	1.07508	0.1671	-1.77733	0.289106	-0.493956	0.790548	-Inf	0.00867075	0.414666	0.790674	-1.15437	0.114163	-Inf	0.501132
LOC_Os01g21520.1	LOC_Os01g21520	esterase/lipase/thioesterase family protein, putative, expressed	148.651	106.375	79.5995	120.336	104.575	105.278	-0.48277	0.00697212	-0.901098	8.24352e-06	-0.20253	0.351442	-0.192864	1	-0.304861	0.0585516	-0.0246211	0.945144	0.403373	0.0149266
LOC_Os01g21530.1	LOC_Os01g21530	retrotransposon protein, putative, unclassified, expressed	79.3415	43.2682	37.4135	59.8365	64.3357	50.8931	-0.874769	0.00105438	-1.08452	0.00012273	0.104594	0.719874	-0.233556	0.849897	-0.40705	0.089847	0.572312	0.0527956	0.443911	0.0550447
LOC_Os01g21590.1	LOC_Os01g21590	homeodomain, putative, expressed	5.41985	3.55437	26.003	3.96484	7.82545	24.8356	-0.608659	0.753202	2.26235	0.000105683	0.980911	0.265021	2.64708	1.66487e-05	-0.45099	0.751538	1.13858	0.387725	-0.0662685	0.888987
LOC_Os01g21820.1	LOC_Os01g21820	preprotein translocase subunit secA, chloroplast precursor, putative, expressed	46.281	44.1506	25.193	45.632	41.4234	34.0437	-0.0679871	0.833663	-0.877396	0.0170807	-0.139599	0.668478	-0.422658	0.50174	-0.0203742	1	-0.0919858	0.745833	0.434365	0.151146
LOC_Os01g22520.1	LOC_Os01g22520	dihydrolipoyl dehydrogenase 1, mitochondrial precursor, putative, expressed	69.96	69.2688	45.7977	59.8471	71.9343	36.3984	-0.0143246	0.932528	-0.611255	0.0324931	0.265399	0.296658	-0.717406	0.0664442	-0.225249	0.335525	0.0544742	0.866416	-0.3314	0.509634
LOC_Os01g22520.2	LOC_Os01g22520	dihydrolipoyl dehydrogenase 1, mitochondrial precursor, putative, expressed	1.0578	0.00681041	0.00304863	8.71661	0.0781109	21.8221	-7.27911	0.498553	-8.43869	1	-6.8021	0.00390825	1.32395	0.0105351	3.0427	0.0215459	3.51971	1	12.8053	8.15595e-08
LOC_Os01g22560.1	LOC_Os01g22560	glycerol-3-phosphate acyltransferase 1, putative, expressed	3.03358	3.11622	4.78573	5.97248	12.4004	5.43314	0.0387757	1	0.657718	0.505757	1.05398	0.165483	-0.136544	1	0.977309	0.508009	1.99252	0.0351697	0.183047	1
LOC_Os01g22570.1	LOC_Os01g22570	glycerol-3-phosphate acyltransferase, putative, expressed	14.7253	14.8814	23.5996	14.9283	22.2321	30.0962	0.0152122	1	0.680461	0.152068	0.574592	0.25416	1.01153	0.0103441	0.0197538	1	0.579134	0.3241	0.35082	0.276335
LOC_Os01g23620.1	LOC_Os01g23620	miro, putative, expressed	141.464	98.9426	90.8208	139.917	120.575	127.786	-0.515771	0.00659162	-0.63934	0.00156781	-0.21464	0.292615	-0.130841	0.806656	-0.0158637	0.857993	0.285267	0.157133	0.492635	0.00143523
LOC_Os01g23680.1	LOC_Os01g23680	rossmann fold nucleotide-binding protein involved in DNA uptake, putative, expressed	32.3182	22.9024	15.3458	30.5956	22.3215	25.0197	-0.496848	0.227553	-1.0745	0.0186844	-0.45489	0.27186	-0.29026	0.789707	-0.0790227	0.899967	-0.0370648	0.882638	0.705221	0.080366
LOC_Os01g24710.1	LOC_Os01g24710	jacalin-like lectin domain containing protein, expressed	11.2066	13.5135	146.459	10.4517	10.4747	12.8906	0.270053	0.690067	3.70808	9.79251e-32	0.00317131	1	0.302582	0.406612	-0.100611	0.830295	-0.367492	0.422877	-3.50611	3.74164e-27
LOC_Os01g24710.4	LOC_Os01g24710	jacalin-like lectin domain containing protein, expressed	0.86716	0	11.1688	0.0594213	1.2925	0	-Inf	0.498553	3.68703	0.0032816	4.44304	0.498073	-Inf	1	-3.86725	0.494986	Inf	1	-Inf	0.00109978
LOC_Os01g25540.1	LOC_Os01g25540	RALFL6 - Rapid ALkalinization Factor RALF family protein precursor, expressed	258.857	205.766	162.734	250.974	221.546	213.97	-0.331151	0.0122181	-0.66964	4.44317e-06	-0.179932	0.214649	-0.230129	0.744993	-0.0446174	0.565105	0.106602	0.498654	0.394893	0.00043931
LOC_Os01g25560.1	LOC_Os01g25560	RALFL7 - Rapid ALkalinization Factor RALF family protein precursor, expressed	79.7458	68.4504	38.1872	68.885	77.7595	44.1249	-0.22035	0.324454	-1.06232	0.000140981	0.174829	0.458276	-0.642597	0.108656	-0.211219	0.325937	0.18396	0.456816	0.208504	0.319738
LOC_Os01g28450.1	LOC_Os01g28450	SCP-like extracellular protein, expressed	1.1655	2.16185	10.9871	2.97328	3.38772	12.9128	0.891317	1	3.23679	0.0032816	0.188259	1	2.11867	0.00974114	1.35111	0.625075	0.648048	1	0.232991	0.546252
LOC_Os01g28500.1	LOC_Os01g28500	SCP-like extracellular protein, expressed	11.327	8.25926	25.7587	7.73252	9.55768	14.4777	-0.455681	0.502223	1.18529	0.0134444	0.305722	0.64636	0.904822	0.136362	-0.550755	0.4995	0.210648	0.814546	-0.831227	0.116084
LOC_Os01g28680.1	LOC_Os01g28680	WD domain, G-beta repeat domain containing protein, expressed	1.98803	3.23611	7.53344	10.3797	2.13186	5.3066	0.702921	1	1.92197	0.0641968	-2.28358	0.0385902	-0.967905	0.315891	2.38435	0.0386869	-0.602148	0.686481	-0.505521	0.586712
LOC_Os01g28790.1	LOC_Os01g28790	PRAS-rich protein, putative, expressed	12.525	25.8935	30.7218	7.25078	19.5589	39.8899	1.04778	0.0532876	1.29445	0.00638027	1.43162	0.0122254	2.45982	7.55409e-08	-0.788602	0.185222	-0.404765	0.380234	0.376761	0.154499
LOC_Os01g28989.3	LOC_Os01g28989	expressed protein	11.6313	0.0976596	12.9266	2.02895	1.74806	0.0159368	-6.89603	0.000235786	0.152331	0.84432	-0.214979	1	-6.99223	0.501943	-2.51921	0.00686383	4.16185	0.500005	-9.66377	0.000288139
LOC_Os01g28989.6	LOC_Os01g28989	expressed protein	8.24038	17.2998	5.91929	18.0389	13.1693	17.2827	1.06997	0.107786	-0.477287	0.79056	-0.453933	0.473228	-0.0617827	0.866891	1.13033	0.0758955	-0.393577	0.471732	1.54583	0.0122987
LOC_Os01g29060.1	LOC_Os01g29060	transposon protein, putative, unclassified	8.45081	7.79591	33.0745	12.7287	0.0203624	6.71816	-0.116372	1	1.96856	6.40565e-05	-9.28796	0.000244411	-0.921947	0.371683	0.590924	0.383814	-8.58067	0.00380482	-2.29958	9.83753e-05
LOC_Os01g29330.1	LOC_Os01g29330	expressed protein	2.08283	3.5215	8.16383	2.81034	2.80842	10.7885	0.757645	0.687507	1.9707	0.0641968	-0.000985974	1	1.94068	0.0284242	0.4322	1	-0.326431	0.725674	0.402176	0.491963
LOC_Os01g29690.1	LOC_Os01g29690	expressed protein	3.86277	3.21828	1.05996	7.52638	3.92869	9.36573	-0.263346	0.725778	-1.86563	0.375028	-0.937908	0.387737	0.315435	0.6359	0.96232	0.387985	0.287758	1	3.14338	0.00875088
LOC_Os01g29804.2	LOC_Os01g29804	expressed protein	0.628349	3.11795	7.4494	0.693868	2.3197	2.38324	2.31096	0.625006	3.56749	0.0381816	1.74121	0.62356	1.78019	0.60317	0.143096	1	-0.42666	0.686481	-1.6442	0.184138
LOC_Os01g31110.1	LOC_Os01g31110	CRS2-associated factor 1, chloroplast precursor, putative, expressed	41.7127	40.722	20.7664	39.4504	38.4601	29.528	-0.0346783	0.912979	-1.00624	0.0111972	-0.0366774	1	-0.417956	0.630095	-0.0804468	0.739147	-0.0824459	0.736822	0.507833	0.123379
LOC_Os01g31360.5	LOC_Os01g31360	expressed protein	7.2982	7.14139	0	1.71654	5.09357	4.79618	-0.0313358	1	-Inf	0.0156323	1.56917	0.287187	1.48238	0.264303	-2.08804	0.10599	-0.487528	0.579807	Inf	0.0244898
LOC_Os01g31610.1	LOC_Os01g31610	tyrosyl-tRNA synthetase, putative, expressed	31.9667	29.2945	12.9879	30.1521	29.2921	19.4846	-0.12594	0.702781	-1.2994	0.00663531	-0.0417488	1	-0.629927	0.316411	-0.0843113	0.799947	-0.00012017	1	0.585163	0.216262
LOC_Os01g31680.1	LOC_Os01g31680	uncharacterized protein sll0194, putative, expressed	67.005	61.4635	43.6869	55.5157	59.4381	48.8754	-0.124539	0.596603	-0.617068	0.0365353	0.0984922	0.780088	-0.183787	1	-0.271373	0.280284	-0.0483419	0.855439	0.161908	0.35094
LOC_Os01g31690.1	LOC_Os01g31690	oxygen-evolving enhancer protein 1, chloroplast precursor, putative, expressed	2099.54	1743.05	1127.12	2166.12	1861.46	1596.87	-0.268459	2.72428e-09	-0.897432	7.28991e-65	-0.218679	5.0732e-06	-0.439866	4.60874e-08	0.0450399	0.724382	0.0948207	0.0771189	0.502606	1.19977e-30
LOC_Os01g31690.2	LOC_Os01g31690	oxygen-evolving enhancer protein 1, chloroplast precursor, putative, expressed	121.468	88.7139	54.8176	117.601	90.904	74.7194	-0.453344	0.0270382	-1.14787	7.55731e-07	-0.371485	0.0722719	-0.654346	0.0254759	-0.046676	0.746601	0.0351836	0.940666	0.446844	0.0224375
LOC_Os01g31800.1	LOC_Os01g31800	Core histone H2A/H2B/H3/H4 domain containing protein, putative, expressed	49.9587	41.0512	31.0266	73.9229	47.1828	48.5853	-0.283312	0.346912	-0.68723	0.0450197	-0.64776	0.0178269	-0.605501	0.124929	0.565285	0.0477868	0.200837	0.594453	0.647014	0.0182185
LOC_Os01g32350.2	LOC_Os01g32350	OsClp2 - Putative Clp protease homologue, expressed	44.0997	42.829	19.4023	41.7304	38.7158	29.8268	-0.0421808	0.914969	-1.18454	0.00224309	-0.108176	0.824413	-0.48449	0.409583	-0.0796701	0.829409	-0.145666	0.659968	0.620382	0.0631137
LOC_Os01g32730.1	LOC_Os01g32730	tetratricopeptide repeat containing protein, putative, expressed	92.3535	82.3964	33.4423	84.0869	75.7153	53.8437	-0.164585	0.448777	-1.46549	1.30472e-07	-0.151296	0.58056	-0.643104	0.0732481	-0.135286	0.497646	-0.121996	0.63349	0.687103	0.00722708
LOC_Os01g32770.1	LOC_Os01g32770	DUF260 domain containing protein, putative, expressed	130.583	29.1208	102.276	68.0239	46.7165	119.074	-2.16485	5.683e-17	-0.352499	0.0766797	-0.54211	0.0619208	0.807745	4.69613e-06	-0.940853	4.73983e-06	0.681882	0.0505407	0.219391	0.0689087
LOC_Os01g33160.1	LOC_Os01g33160	stress responsive A/B Barrel domain containing protein, expressed	33.2115	32.9184	12.2941	23.5893	26.0591	19.7748	-0.0127887	1	-1.43372	0.00247086	0.143655	0.779011	-0.25447	0.881023	-0.49355	0.233657	-0.337107	0.364858	0.685697	0.111008
LOC_Os01g34560.1	LOC_Os01g34560	3-ketoacyl-CoA synthase, putative, expressed	104.198	77.2874	40.9948	94.7692	89.7366	79.0402	-0.431022	0.0445836	-1.34581	1.77201e-07	-0.0787217	0.769081	-0.261832	0.704867	-0.136837	0.436693	0.215463	0.353545	0.947146	7.27439e-05
LOC_Os01g35050.2	LOC_Os01g35050	early-responsive to dehydration protein-related, putative, expressed	59.88	52.6025	29.9402	54.5739	43.292	44.0738	-0.186943	0.511215	-0.99999	0.00208125	-0.334111	0.266739	-0.30829	0.687375	-0.133863	0.577137	-0.281031	0.308577	0.557837	0.0475015
LOC_Os01g35580.1	LOC_Os01g35580	expressed protein	7.45314	4.64672	3.78012	3.4952	10.9236	9.76751	-0.681636	0.579952	-0.979416	0.548878	1.644	0.034488	1.48262	0.0477376	-1.09247	0.222074	1.23316	0.210151	1.36956	0.106443
LOC_Os01g35580.3	LOC_Os01g35580	expressed protein	2.40316	7.10008	8.54941	4.56545	3.59156	3.42557	1.5629	0.179703	1.83089	0.0376973	-0.346146	1	-0.414413	0.730788	0.925824	0.453289	-0.983225	0.386134	-1.31948	0.15146
LOC_Os01g36720.1	LOC_Os01g36720	transporter, major facilitator family, putative, expressed	37.4516	10.5066	26.7235	37.0726	16.763	24.0748	-1.83373	0.000136305	-0.486918	0.260774	-1.14507	0.00909949	-0.622829	0.250767	-0.0146741	1	0.673984	0.344997	-0.150585	1
LOC_Os01g37000.1	LOC_Os01g37000	carboxyl-terminal peptidase, putative, expressed	0.0871229	0.000591019	22.3222	0.000111055	0.000193378	0.453994	-7.2037	1	8.00121	2.14555e-07	0.800151	1	11.9972	1	-9.61563	1	-1.61178	1	-5.61966	7.44405e-07
LOC_Os01g37590.2	LOC_Os01g37590	peptide transporter PTR2, putative, expressed	3.21866	10.8355	0	11.8854	6.49556	4.49677	1.75123	0.0573863	-Inf	0.250017	-0.871665	0.237945	-1.40223	0.0858941	1.88466	0.0352895	-0.73824	0.236374	Inf	0.0514267
LOC_Os01g37690.1	LOC_Os01g37690	sodium/calcium exchanger protein, putative, expressed	26.491	19.3155	30.339	32.2346	16.5024	22.8268	-0.45574	0.300674	0.195671	0.595106	-0.965934	0.0444576	-0.49788	0.500604	0.283108	0.513069	-0.227086	0.742053	-0.410443	0.583818
LOC_Os01g37910.1	LOC_Os01g37910	vacuolar-processing enzyme precursor, putative, expressed	129.373	142.629	231.766	135.285	133.51	164.671	0.140731	0.431095	0.841132	3.56171e-08	-0.0190541	1	0.283585	0.0054113	0.0644653	0.853657	-0.0953195	0.588725	-0.493082	0.0158486
LOC_Os01g37910.2	LOC_Os01g37910	vacuolar-processing enzyme precursor, putative, expressed	6.06111	4.41274	17.0668	7.83927	7.47751	29.3751	-0.457907	0.547655	1.49354	0.0220559	-0.0681614	1	1.9058	0.000110022	0.371137	0.790674	0.760883	0.548851	0.783401	0.0390872
LOC_Os01g37920.1	LOC_Os01g37920	expressed protein	266.603	148.133	209.37	286.668	212.71	236.571	-0.847803	3.07756e-09	-0.348637	0.0116186	-0.430493	0.0012694	-0.277108	0.456992	0.104687	0.552038	0.521997	0.000888062	0.176216	0.020159
LOC_Os01g38229.2	LOC_Os01g38229	peptidyl-prolyl isomerase, putative, expressed	4.30434	2.61451	14.0679	5.68307	8.6255	13.1478	-0.719251	0.725777	1.70854	0.0186753	0.601938	0.452779	1.21008	0.0679889	0.400878	0.754029	1.72207	0.146021	-0.0975856	1
LOC_Os01g38229.4	LOC_Os01g38229	peptidyl-prolyl isomerase, putative, expressed	5.49507	8.66188	13.714	5.46525	6.96414	13.5182	0.656542	0.423976	1.31944	0.040476	0.349658	0.579595	1.30654	0.0216169	-0.00785037	1	-0.314735	0.62794	-0.0207464	0.851371
LOC_Os01g38244.1	LOC_Os01g38244	expressed protein	5.32991	11.8593	3.60985	1.24606	2.83267	0.000496194	1.15384	0.143489	-0.562174	1	1.1848	0.373084	-11.2942	1	-2.09674	0.121333	-2.06578	0.0208696	-12.8287	0.126698
LOC_Os01g38244.3	LOC_Os01g38244	expressed protein	2.99749	0	6.77778	8.17206	7.8356	10.0007	-Inf	0.123918	1.17706	0.224371	-0.060656	1	0.291329	0.487844	1.44694	0.22682	Inf	0.00781472	0.561216	0.467827
LOC_Os01g38660.1	LOC_Os01g38660	expressed protein	6.01028	5.08799	15.8207	5.83995	5.91372	9.67852	-0.240336	0.77377	1.39631	0.0338815	0.0181099	1	0.72883	0.222591	-0.0414762	1	0.21697	1	-0.708955	0.433541
LOC_Os01g38970.1	LOC_Os01g38970	carbamoyl-phosphate synthase large chain, putative, expressed	29.0595	48.5611	41.8533	29.0318	39.9626	35.7204	0.740791	0.0308367	0.526331	0.123411	0.461016	0.186727	0.299114	0.173949	-0.00137586	1	-0.281151	0.341462	-0.228593	0.821468
LOC_Os01g39060.1	LOC_Os01g39060	expressed protein	40.6756	45.6923	62.7001	43.938	48.517	50.1066	0.167789	0.66839	0.624306	0.0306892	0.143018	0.605141	0.189529	0.255519	0.111308	0.829142	0.0865372	0.837633	-0.323468	0.510222
LOC_Os01g39270.1	LOC_Os01g39270	NAD binding domain of 6-phosphogluconate dehydrogenase containing protein, expressed	55.3638	49.3704	34.8064	50.1841	50.0643	40.9041	-0.165296	0.55741	-0.669591	0.0448094	-0.003449	1	-0.294984	0.753581	-0.141713	0.56	0.0201341	1	0.232894	0.301701
LOC_Os01g39960.1	LOC_Os01g39960	lycopene epsilon cyclase, chloroplast precursor, putative, expressed	36.0589	34.5864	20.2993	34.7726	30.8074	25.3341	-0.0601505	0.906049	-0.828925	0.044177	-0.174674	0.71236	-0.45687	0.440312	-0.0524044	0.905685	-0.166928	0.624382	0.319651	0.299764
LOC_Os01g40310.1	LOC_Os01g40310	expressed protein	142.149	73.6097	57.3362	136.615	81.3292	81.4911	-0.949436	3.11316e-06	-1.30989	1.5992e-09	-0.748271	0.000185386	-0.745401	0.00428067	-0.0572881	0.675212	0.143878	0.630266	0.507196	0.0103705
LOC_Os01g40570.1	LOC_Os01g40570	outer mitochondrial membrane porin, putative, expressed	44.233	33.0915	23.7389	43.9143	33.4964	33.1818	-0.418662	0.211493	-0.89787	0.0206213	-0.390685	0.254565	-0.404299	0.495557	-0.0104323	1	0.0175454	1	0.483139	0.144258
LOC_Os01g40630.1	LOC_Os01g40630	uncharacterized protein PA4923, putative, expressed	37.25	20.2384	24.8452	30.1148	20.6342	23.3662	-0.880145	0.0243637	-0.584273	0.16217	-0.545435	0.262611	-0.36605	0.68046	-0.306768	0.392945	0.0279423	1	-0.088544	1
LOC_Os01g40710.1	LOC_Os01g40710	high light inducible protein, putative, expressed	49.0244	45.6334	28.0297	46.6716	47.783	26.1004	-0.10341	0.759058	-0.806544	0.022146	0.0339525	0.91852	-0.838473	0.060374	-0.070955	0.838379	0.0664073	0.917962	-0.102884	1
LOC_Os01g40750.1	LOC_Os01g40750	expressed protein	0.876859	1.02889	1.23753	13.8758	15.2204	11.8892	0.230672	1	0.49705	1	0.133439	0.855008	-0.222917	1	3.98408	0.000984253	3.88685	0.000519281	3.26412	0.00121424
LOC_Os01g41010.2	LOC_Os01g41010	DUF581 domain containing protein, expressed	1.5542	3.77884	7.6963	10.3615	10.8923	12.7338	1.28177	0.687507	2.30799	0.0641968	0.0720758	0.831188	0.29743	0.406612	2.73699	0.0386869	1.52729	0.118497	0.726426	0.198859
LOC_Os01g41565.1	LOC_Os01g41565	ATP-binding domain-containing protein, putative, expressed	22.561	30.4518	25.3892	14.882	16.3769	16.0616	0.432696	0.410199	0.170382	0.774514	0.138095	0.859541	0.110048	0.719563	-0.600267	0.195911	-0.894869	0.0393837	-0.6606	0.279176
LOC_Os01g41710.1	LOC_Os01g41710	chlorophyll A-B binding protein, putative, expressed	10060.8	7775.95	4211.57	9593.28	7277.77	6547.09	-0.371654	1.82669e-69	-1.25631	0	-0.398528	3.98401e-68	-0.55117	2.73002e-59	-0.068649	1.80523e-06	-0.0955225	7.45495e-06	0.636496	7.12266e-168
LOC_Os01g41800.1	LOC_Os01g41800	cytochrome P450, putative, expressed	1.75439	1.14508	2.56347	0.323233	1.34795	4.5542	-0.615521	0.623918	0.547129	0.686022	2.06012	0.498074	3.81655	0.0226504	-2.44032	0.245011	0.235319	1	0.8291	0.490594
LOC_Os01g41870.2	LOC_Os01g41870	protein kinase, putative, expressed	4.4886	5.33014	2.82207	3.61696	2.21546	9.77308	0.247908	1	-0.669512	1	-0.707171	0.687513	1.43404	0.104926	-0.311488	1	-1.26657	0.287463	1.79206	0.0490177
LOC_Os01g42200.1	LOC_Os01g42200	expressed protein	64.4408	61.0172	37.6318	46.432	51.6116	37.3055	-0.0787584	0.788898	-0.776022	0.0130218	0.152576	0.545442	-0.315731	0.741748	-0.472855	0.070573	-0.241521	0.398092	-0.012564	0.81752
LOC_Os01g42294.1	LOC_Os01g42294	inactive receptor kinase At2g26730 precursor, putative, expressed	81.9111	62.616	41.5268	80.285	72.396	52.5257	-0.387528	0.114689	-0.980016	0.00042338	-0.14922	0.57075	-0.612107	0.117629	-0.0289285	0.81381	0.209379	0.491559	0.338981	0.123357
LOC_Os01g42520.1	LOC_Os01g42520	expressed protein	45.4063	32.0553	26.9485	45.1534	44.5326	37.2902	-0.50233	0.139507	-0.752688	0.0445397	-0.0199728	1	-0.276038	0.825058	-0.00805786	1	0.474299	0.171228	0.468592	0.105466
LOC_Os01g42880.1	LOC_Os01g42880	transferase family protein, putative, expressed	101.821	74.8277	60.7472	107.52	90.176	88.8823	-0.444391	0.042236	-0.745145	0.00167868	-0.25379	0.227559	-0.274637	0.668599	0.0785699	0.836042	0.269171	0.276115	0.549078	0.00418198
LOC_Os01g43120.1	LOC_Os01g43120	DEAD/DEAH box helicase, putative, expressed	48.3268	45.0259	22.1895	42.1793	47.5721	33.8277	-0.102068	0.75659	-1.12295	0.00256691	0.173581	0.528273	-0.31833	0.731573	-0.196288	0.52731	0.0793606	0.835923	0.608328	0.0603666
LOC_Os01g43160.1	LOC_Os01g43160	polygalacturonase, putative, expressed	62.3325	57.7564	35.3275	58.7262	58.916	46.4124	-0.110004	0.715632	-0.819193	0.00802617	0.0046552	1	-0.339494	0.558285	-0.0859803	0.716943	0.0286787	1	0.393719	0.118881
LOC_Os01g43370.2	LOC_Os01g43370	CPuORF17 - conserved peptide uORF-containing transcript, expressed	1.27486	1.08639	6.76064	3.86371	2.47883	4.35661	-0.230797	1	2.40682	0.0381816	-0.640327	0.687513	0.173219	1	1.59965	0.375125	1.19012	1	-0.633954	0.553911
LOC_Os01g43390.1	LOC_Os01g43390	uroporphyrinogen decarboxylase, putative, expressed	62.9689	52.4893	25.1518	58.262	56.0541	41.8543	-0.262616	0.305902	-1.32398	6.37121e-05	-0.0557353	0.925495	-0.477179	0.367432	-0.112084	0.586524	0.0947965	0.77311	0.734714	0.0143657
LOC_Os01g44110.1	LOC_Os01g44110	serine/threonine-protein kinase, putative, expressed	36.4255	28.1466	18.2344	33.6259	34.25	34.2555	-0.37199	0.319798	-0.998288	0.0199073	0.026533	1	0.0267647	0.628516	-0.11538	0.811378	0.283143	0.525904	0.909673	0.0119868
LOC_Os01g44210.1	LOC_Os01g44210	50S ribosomal protein L31, putative, expressed	604.125	513.244	230.291	554.302	542.376	395.964	-0.235202	0.00488867	-1.39139	7.57456e-39	-0.0313789	0.832499	-0.485303	0.00142607	-0.124175	0.0728947	0.0796485	0.441391	0.781911	4.96957e-15
LOC_Os01g45274.1	LOC_Os01g45274	carbonic anhydrase, chloroplast precursor, putative, expressed	448.567	249.711	197.009	386.088	265.475	291.616	-0.845064	2.56283e-14	-1.18706	3.44654e-23	-0.540354	3.53263e-06	-0.40486	0.0495867	-0.216394	0.0139529	0.0883166	0.566904	0.565808	1.02242e-07
LOC_Os01g45274.2	LOC_Os01g45274	carbonic anhydrase, chloroplast precursor, putative, expressed	5.58071	0	0	0	4.93854	0	-Inf	0.0153555	-Inf	0.0312604	Inf	0.0306525	NA	1	-Inf	0.014708	Inf	0.0625063	NA	1
LOC_Os01g45274.3	LOC_Os01g45274	carbonic anhydrase, chloroplast precursor, putative, expressed	123.082	110.037	79.0956	108.54	115.443	112.366	-0.161631	0.39452	-0.637951	0.00245271	0.0889494	0.688581	0.0499788	0.280836	-0.181393	0.293896	0.0691875	0.790031	0.506537	0.00287734
LOC_Os01g45274.4	LOC_Os01g45274	carbonic anhydrase, chloroplast precursor, putative, expressed	71.1993	51.4338	36.2462	51.8321	28.8272	12.2042	-0.469146	0.0702185	-0.974033	0.000935954	-0.846415	0.0140541	-2.08647	3.76915e-06	-0.458017	0.0715568	-0.835286	0.0137257	-1.57045	0.00206938
LOC_Os01g45470.1	LOC_Os01g45470	expressed protein	235.377	222.344	1076.01	258.852	193.474	470.168	-0.0821799	0.512727	2.19265	8.50696e-131	-0.419988	0.00258288	0.861049	1.62996e-21	0.137154	0.393	-0.200654	0.140894	-1.19444	3.88432e-43
LOC_Os01g45640.1	LOC_Os01g45640	tat pathway signal sequence family protein, expressed	18.3788	14.3889	63.7239	15.9037	22.4777	29.9684	-0.353086	0.485632	1.79379	1.88801e-07	0.499132	0.335041	0.91408	0.0171556	-0.20868	0.733733	0.643538	0.243071	-1.08839	0.00257643
LOC_Os01g45700.1	LOC_Os01g45700	expressed protein	135.66	86.0028	59.0179	126.651	103.104	81.5536	-0.65754	0.000756707	-1.20077	3.7625e-08	-0.296758	0.129819	-0.635038	0.0266755	-0.0991369	0.497707	0.261645	0.244872	0.466596	0.0142288
LOC_Os01g45750.1	LOC_Os01g45750	bile acid sodium symporter family protein, putative, expressed	119.275	73.1431	60.5491	128.036	68.9944	77.8252	-0.705498	0.000859433	-0.978114	1.91097e-05	-0.891998	3.24357e-05	-0.71824	0.00972622	0.102258	0.702812	-0.0842425	0.737488	0.362132	0.0505424
LOC_Os01g45914.1	LOC_Os01g45914	expressed protein	42.1974	3.41732	8.15682	38.1015	3.89592	13.1158	-3.62622	4.19285e-10	-2.37108	1.17822e-06	-3.28981	5.69853e-08	-1.53854	0.00282748	-0.147306	0.655042	0.189099	1	0.685227	0.198859
LOC_Os01g46070.1	LOC_Os01g46070	lactate/malate dehydrogenase, putative, expressed	226.032	192.882	113.772	241.225	198.884	167.076	-0.228809	0.0967954	-0.990381	1.78903e-09	-0.278452	0.056506	-0.529875	0.0171636	0.0938524	0.643698	0.0442087	0.839921	0.554359	7.67014e-05
LOC_Os01g46380.1	LOC_Os01g46380	ketol-acid reductoisomerase, chloroplast precursor, putative, expressed	21.4037	26.7862	38.0126	29.6781	28.7282	29.8078	0.32363	0.470962	0.828617	0.0267073	-0.0469311	1	0.00629117	0.698408	0.471539	0.263656	0.100978	0.893883	-0.350788	0.627752
LOC_Os01g46570.1	LOC_Os01g46570	CTP synthase, putative, expressed	25.1678	64.1959	25.5544	27.7725	37.2791	23.4677	1.3509	4.34701e-05	0.0219932	0.889419	0.424707	0.266183	-0.242981	0.888663	0.142081	0.784407	-0.784116	0.00704662	-0.122893	1
LOC_Os01g46600.1	LOC_Os01g46600	seed maturation protein PM41, putative, expressed	7.3599	12.4908	0	4.23857	7.5075	1.44191	0.763108	0.359319	-Inf	0.0156323	0.824755	0.265021	-1.5556	0.379848	-0.796109	0.383091	-0.734461	0.38178	Inf	0.476209
LOC_Os01g46790.1	LOC_Os01g46790	expressed protein	10.2473	15.4976	13.8391	7.36792	9.87663	4.15907	0.596801	0.424401	0.433506	0.422243	0.422761	0.479018	-0.824996	0.557526	-0.475915	0.476578	-0.649954	0.3254	-1.73442	0.0342327
LOC_Os01g47070.1	LOC_Os01g47070	glycosyl hydrolase, putative, expressed	1.55181	1.74986	34.7732	2.66695	2.75576	15.0694	0.173288	1	4.48595	4.6964e-09	0.0472595	1	2.49836	0.00322343	0.781239	1	0.655211	1	-1.20635	0.0153423
LOC_Os01g47080.1	LOC_Os01g47080	pyruvate kinase, putative, expressed	65.4549	53.6389	36.2132	67.0425	55.4044	52.9739	-0.287222	0.314122	-0.853986	0.00512628	-0.275075	0.319728	-0.339794	0.583769	0.0345748	1	0.0467209	1	0.548766	0.0258173
LOC_Os01g47270.1	LOC_Os01g47270	DUF1645 domain containing protein, putative, expressed	32.1223	37.8052	50.8148	37.356	40.5794	31.641	0.235009	0.550521	0.661674	0.0367948	0.119408	0.651889	-0.239545	1	0.217765	0.631638	0.102163	0.822214	-0.683454	0.100555
LOC_Os01g47330.1	LOC_Os01g47330	ribosomal protein L7/L12 C-terminal domain containing protein, expressed	446.988	435.287	150.048	447.541	413.471	278.202	-0.0382704	0.637317	-1.57482	9.47243e-35	-0.114237	0.290638	-0.685888	3.19219e-06	0.00178375	0.814952	-0.0741829	0.409745	0.890712	6.72005e-13
LOC_Os01g47350.1	LOC_Os01g47350	enoyl-CoA hydratase/isomerase family protein, putative, expressed	48.9348	55.2868	24.8779	48.5948	57.4618	36.6198	0.176074	0.624283	-0.975996	0.00713062	0.241801	0.438016	-0.408179	0.517461	-0.0100587	1	0.0556682	0.924818	0.557759	0.0742138
LOC_Os01g47400.1	LOC_Os01g47400	OsMan01 - Endo-Beta-Mannanase, expressed	98.1	168.725	81.5197	112.262	137.426	88.4198	0.782349	1.68227e-05	-0.267104	0.264451	0.291785	0.112911	-0.344428	0.436134	0.194545	0.447848	-0.296019	0.0594394	0.117221	0.283425
LOC_Os01g47760.1	LOC_Os01g47760	OsGrx_I1 - glutaredoxin subgroup III, expressed	17.3705	37.9508	43.7606	13.5646	32.1905	33.6657	1.12749	0.00646693	1.33299	0.000471198	1.24679	0.00772582	1.31143	0.00121407	-0.356793	0.59346	-0.237495	0.475391	-0.378353	0.498211
LOC_Os01g47780.1	LOC_Os01g47780	fasciclin domain containing protein, expressed	618.246	459.444	298.662	637.849	689.926	586.324	-0.428292	7.60656e-07	-1.04967	1.10194e-25	0.113227	0.117701	-0.121517	0.491784	0.0450339	0.843386	0.586553	1.82587e-11	0.973184	8.53731e-29
LOC_Os01g48110.1	LOC_Os01g48110	hypothetical protein	8.64153	0.93674	4.60786	6.05451	3.71098	3.92576	-3.20557	0.0114954	-0.90719	0.424023	-0.70621	0.753924	-0.625038	0.75865	-0.513277	0.450226	1.98608	0.375013	-0.231125	1
LOC_Os01g48500.1	LOC_Os01g48500	expressed protein	40.1564	41.4612	23.3823	35.6922	46.8513	27.4624	0.0461319	1	-0.780213	0.0431011	0.39248	0.22834	-0.378151	0.531388	-0.170021	0.646735	0.176327	0.594453	0.232041	0.397438
LOC_Os01g48690.1	LOC_Os01g48690	ribosomal protein rpS20, putative, expressed	348.557	288.415	142.381	319.502	300.704	219.133	-0.273248	0.0139473	-1.29164	8.99106e-21	-0.0874809	0.520836	-0.544018	0.003795	-0.12557	0.175867	0.0601979	0.650587	0.62205	8.3316e-07
LOC_Os01g48990.1	LOC_Os01g48990	uncharacterized kinase mug58, putative, expressed	39.3514	27.5091	22.3738	35.1282	27.3124	28.4158	-0.516506	0.180656	-0.814605	0.0397498	-0.363074	0.374363	-0.305936	0.707378	-0.163785	0.642353	-0.0103528	0.893534	0.344883	0.258811
LOC_Os01g49219.1	LOC_Os01g49219	expressed protein	0.272508	0.150427	0.222382	4.73115	7.1539	6.30343	-0.85723	1	-0.293256	1	0.596539	0.579595	0.413946	0.764971	4.11782	0.0625625	5.57159	0.0156283	4.82502	0.0116622
LOC_Os01g49830.1	LOC_Os01g49830	B3 DNA binding domain containing protein, expressed	21.2523	22.1305	46.0425	18.0657	25.2469	22.3585	0.0584171	1	1.11535	0.00209722	0.482853	0.289495	0.30757	0.343232	-0.234366	0.633067	0.19007	0.77092	-1.04214	0.0145832
LOC_Os01g50010.1	LOC_Os01g50010	clathrin assembly protein, putative, expressed	56.3799	41.4467	30.2749	53.9064	47.4807	47.1251	-0.443924	0.128327	-0.897059	0.00672545	-0.183115	0.550996	-0.193961	1	-0.0647244	0.775762	0.196084	0.594453	0.638373	0.0219976
LOC_Os01g50030.1	LOC_Os01g50030	CPuORF25 - conserved peptide uORF-containing transcript, expressed	97.9884	64.6392	37.6549	139.946	84.081	93.9186	-0.600202	0.00959093	-1.37977	2.83954e-07	-0.735019	0.000227322	-0.575387	0.0422006	0.514187	0.0113293	0.37937	0.140354	1.31857	6.13695e-08
LOC_Os01g50170.1	LOC_Os01g50170	eukaryotic aspartyl protease domain containing protein, expressed	0.66324	0.829522	10.1299	1.0613	1.4475	7.66275	0.322749	1	3.93295	0.00612213	0.447731	1	2.85203	0.0156182	0.67823	1	0.803211	1	-0.402686	0.818273
LOC_Os01g50622.1	LOC_Os01g50622	DNA-binding protein DSP1, putative, expressed	12.8138	28.858	21.6181	6.77323	22.0891	13.4527	1.17127	0.01954	0.754541	0.130797	1.70542	0.00506348	0.98998	0.119679	-0.919782	0.185222	-0.385637	0.330281	-0.684344	0.238963
LOC_Os01g50930.1	LOC_Os01g50930	expressed protein	43.5622	36.4764	16.4237	41.9889	36.8927	25.2247	-0.256111	0.372935	-1.4073	0.000397462	-0.186673	0.653147	-0.735167	0.141386	-0.053069	0.829409	0.0163686	1	0.619063	0.116848
LOC_Os01g50940.1	LOC_Os01g50940	helix-loop-helix DNA-binding domain containing protein, expressed	3.65755	7.95164	7.61314	3.55895	12.5704	4.30017	1.12037	0.387718	1.05761	0.264596	1.82051	0.0302727	0.272942	1	-0.0394259	1	0.660706	0.383361	-0.824098	0.394233
LOC_Os01g51020.1	LOC_Os01g51020	60S ribosomal protein L28-1, putative, expressed	5.98352	3.28568	2.32223	8.74032	7.59807	9.11518	-0.864803	0.342341	-1.36548	0.289106	-0.202053	1	0.060585	0.817393	0.546691	0.607513	1.20944	0.226589	1.97276	0.0317022
LOC_Os01g51360.1	LOC_Os01g51360	lipase, putative, expressed	78.6858	54.2131	48.3345	82.6653	70.0881	63.042	-0.537462	0.0300206	-0.70305	0.00760339	-0.238112	0.332519	-0.390969	0.407075	0.0711786	0.875342	0.370528	0.178004	0.38326	0.0574682
LOC_Os01g51360.2	LOC_Os01g51360	lipase, putative, expressed	122.402	90.2432	64.2853	109.068	103.26	91.3122	-0.439737	0.0277734	-0.929066	2.63474e-05	-0.0789464	0.731776	-0.256348	0.72342	-0.166399	0.324103	0.194391	0.388227	0.506319	0.00615279
LOC_Os01g51410.1	LOC_Os01g51410	glycine dehydrogenase, putative, expressed	123.899	85.7436	70.1011	125.875	81.5309	84.5874	-0.531064	0.00859824	-0.821656	0.000133568	-0.626573	0.00281996	-0.573477	0.0622852	0.0228272	1	-0.0726821	0.757851	0.271006	0.0768993
LOC_Os01g51570.1	LOC_Os01g51570	glycosyl hydrolases family 17, putative, expressed	2.16957	3.91703	20.5595	7.58293	5.79859	23.6443	0.852351	0.687507	3.24432	3.32825e-05	-0.387053	0.790548	1.64067	0.00206294	1.80535	0.109551	0.565942	0.753919	0.201687	0.459257
LOC_Os01g52170.1	LOC_Os01g52170	expressed protein	45.9062	46.5108	26.9838	44.8064	43.7218	36.2184	0.0188767	1	-0.766595	0.0345608	-0.035352	1	-0.306981	0.738635	-0.0349842	0.916585	-0.089213	0.753979	0.42463	0.132478
LOC_Os01g52214.1	LOC_Os01g52214	ubiquinone oxidoreductase, putative, expressed	121.106	110.185	72.8841	116.818	110.049	101.046	-0.136343	0.469368	-0.732594	0.000717959	-0.0861166	0.691023	-0.20925	0.892179	-0.0520078	0.697603	-0.0017818	1	0.471336	0.00621896
LOC_Os01g52240.1	LOC_Os01g52240	chlorophyll A-B binding protein, putative, expressed	2024.02	1889.42	392.164	2100.6	1977.01	994.313	-0.0992801	0.0194381	-2.36769	3.37243e-261	-0.0874813	0.0903821	-1.07903	1.44183e-62	0.0535779	0.585286	0.0653767	0.227175	1.34224	7.49273e-74
LOC_Os01g52500.2	LOC_Os01g52500	NADP-dependent malic enzyme, putative, expressed	54.5057	83.9623	114.571	62.8438	85.4173	115.623	0.623336	0.017296	1.07176	3.33374e-06	0.442758	0.0703466	0.879584	1.87465e-06	0.205363	0.580927	0.0247855	1	0.013184	0.430239
LOC_Os01g52500.4	LOC_Os01g52500	NADP-dependent malic enzyme, putative, expressed	77.9478	84.16	138.315	85.3935	97.1426	93.1442	0.110626	0.694749	0.827377	3.07433e-05	0.185978	0.373866	0.12534	0.154291	0.131618	0.695795	0.206969	0.372903	-0.57042	0.0251863
LOC_Os01g52770.1	LOC_Os01g52770	GDSL-like lipase/acylhydrolase, putative, expressed	75.4185	50.846	28.6933	72.7333	56.0501	48.7548	-0.568782	0.0323701	-1.3942	7.54009e-06	-0.375899	0.159035	-0.577072	0.146992	-0.0523018	0.805467	0.140581	0.69933	0.76483	0.00874596
LOC_Os01g52780.1	LOC_Os01g52780	HVA22, putative, expressed	24.5698	17.5208	9.94636	25.1243	19.4645	17.9182	-0.48782	0.289893	-1.30464	0.0167153	-0.368242	0.451523	-0.487659	0.544098	0.0321998	1	0.151777	1	0.849184	0.0893482
LOC_Os01g54020.2	LOC_Os01g54020	tRNA synthetase, putative, expressed	27.556	22.1492	10.0739	24.9737	22.2903	16.6125	-0.315109	0.399783	-1.45174	0.00511579	-0.163996	0.770942	-0.588141	0.442305	-0.141953	0.681259	0.00915969	1	0.721649	0.125126
LOC_Os01g54340.1	LOC_Os01g54340	plant-specific domain TIGR01615 family protein, expressed	16.9199	34.2129	50.5483	14.917	39.926	16.7944	1.01582	0.0241205	1.57894	2.72082e-05	1.42037	0.00065689	0.171023	0.485376	-0.181764	0.726102	0.222788	0.561528	-1.58968	0.000214496
LOC_Os01g54340.3	LOC_Os01g54340	plant-specific domain TIGR01615 family protein, expressed	4.17867	12.1782	15.704	4.01632	8.32015	10.2178	1.54318	0.0768308	1.91002	0.0069442	1.05073	0.265021	1.34713	0.104926	-0.0571685	1	-0.549617	0.38178	-0.62005	0.433541
LOC_Os01g54540.1	LOC_Os01g54540	ribosomal protein L13, putative, expressed	298.766	265.283	104.022	184.618	172.863	131.828	-0.171484	0.14045	-1.52213	1.05935e-22	-0.0949141	0.597233	-0.485886	0.0633375	-0.694473	7.02088e-08	-0.617903	8.24516e-06	0.341768	0.0109901
LOC_Os01g54590.1	LOC_Os01g54590	ras-related protein, putative, expressed	64.2485	49.6341	34.9805	57.0873	54.3601	50.2515	-0.372331	0.190404	-0.877112	0.00468528	-0.0706217	0.849668	-0.184003	1	-0.170493	0.468278	0.131216	0.76891	0.522616	0.0395647
LOC_Os01g54600.1	LOC_Os01g54600	WRKY13, expressed	31.0147	34.3818	73.3421	29.3211	37.2207	43.9026	0.148693	0.804365	1.24169	3.06342e-05	0.344166	0.326788	0.582367	0.0254327	-0.0810129	0.796752	0.11446	0.812655	-0.740335	0.0330423
LOC_Os01g54670.1	LOC_Os01g54670	coiled-coil domain-containing protein 25, putative, expressed	9.94174	18.6367	19.5391	4.89963	14.4164	9.53721	0.906579	0.13609	0.97479	0.0695092	1.55696	0.0406458	0.960893	0.194282	-1.02082	0.20584	-0.370443	0.390042	-1.03472	0.143724
LOC_Os01g54980.1	LOC_Os01g54980	expressed protein	4.51309	6.33993	8.13455	3.06119	3.24697	1.4336	0.490351	1	0.849947	0.421762	0.0850015	1	-1.09445	0.627909	-0.560023	0.50358	-0.965373	0.342155	-2.50442	0.0409772
LOC_Os01g55000.1	LOC_Os01g55000	expressed protein	308.335	263.549	175.05	203.622	216.973	175.404	-0.226427	0.0597817	-0.816732	2.65838e-09	0.0916221	0.495095	-0.215212	0.797061	-0.598605	1.35362e-06	-0.280556	0.0285249	0.00291459	0.391922
LOC_Os01g55150.1	LOC_Os01g55150	bZIP transcription factor domain containing protein, expressed	49.8538	38.8257	26.8947	51.5924	45.8116	43.7498	-0.360692	0.244899	-0.890379	0.0117435	-0.171446	0.613982	-0.237882	0.918618	0.0494568	1	0.238703	0.515607	0.701954	0.0172165
LOC_Os01g55220.1	LOC_Os01g55220	expressed protein	31.2619	2.74381	12.7822	21.8436	15.8778	16.8787	-3.51015	3.90692e-07	-1.29027	0.00959434	-0.4602	0.417819	-0.372007	0.749519	-0.517195	0.2169	2.53276	0.00442864	0.401068	0.36332
LOC_Os01g55390.1	LOC_Os01g55390	retrotransposon protein, putative, unclassified, expressed	0.0446858	0	0.188916	5.62926	4.39831	5.01509	-Inf	1	2.07986	1	-0.355996	0.753924	-0.16667	1	6.97699	0.0312968	Inf	0.125008	4.73046	0.0244898
LOC_Os01g55570.1	LOC_Os01g55570	expressed protein	131.682	116.688	64.1706	127.974	101.883	90.9688	-0.174394	0.341865	-1.03707	1.42005e-06	-0.328931	0.099601	-0.492407	0.119561	-0.0412028	0.709933	-0.195739	0.310816	0.50346	0.00615279
LOC_Os01g55570.4	LOC_Os01g55570	expressed protein	8.41476	1.69491	6.06564	8.41952	12.6567	9.2613	-2.31171	0.0646756	-0.472262	0.79056	0.588091	0.284479	0.137477	0.6359	0.000815862	1	2.90062	0.00738947	0.610555	0.440193
LOC_Os01g55590.1	LOC_Os01g55590	AMP-binding enzyme, putative, expressed	41.0258	38.8962	23.9871	37.192	34.8676	31.0769	-0.0769006	0.823864	-0.774271	0.04651	-0.0931031	0.906342	-0.25915	0.90347	-0.141538	0.650962	-0.157741	0.643497	0.373583	0.224595
LOC_Os01g55820.1	LOC_Os01g55820	X8 domain containing protein, expressed	2.95279	13.9045	5.53674	2.05005	14.7203	5.45159	2.2354	0.0127314	0.906958	0.341443	2.84408	0.00126181	1.41102	0.264303	-0.52642	0.684429	0.0822552	1	-0.0223597	1
LOC_Os01g56070.3	LOC_Os01g56070	RING finger protein, putative, expressed	0	0	5.18737	1.15541	0.761842	0	NA	1	Inf	0.0305107	-0.600841	1	-Inf	1	Inf	1	Inf	1	-Inf	0.0639162
LOC_Os01g56330.1	LOC_Os01g56330	TKL_IRAK_CrRLK1L-1.5 - The CrRLK1L-1 subfamily has homology to the CrRLK1L homolog, expressed	44.8441	35.7098	25.4843	41.9676	36.7433	36.9309	-0.328598	0.31904	-0.815309	0.0225665	-0.191795	0.653147	-0.184448	1	-0.0956422	0.747943	0.0411612	1	0.53522	0.0742138
LOC_Os01g56350.1	LOC_Os01g56350	PTAC12, putative, expressed	28.2508	21.1274	13.2357	25.2797	22.0444	13.7921	-0.419173	0.320921	-1.09386	0.0276028	-0.197567	0.770942	-0.874141	0.199913	-0.160309	0.681259	0.0612969	1	0.059411	0.70308
LOC_Os01g56350.2	LOC_Os01g56350	PTAC12, putative, expressed	19.8474	21.8735	9.51615	25.0814	21.0775	19.7879	0.140234	0.877634	-1.0605	0.0988487	-0.250914	0.658843	-0.341999	0.767411	0.337668	0.552384	-0.0534803	0.880029	1.05617	0.0437809
LOC_Os01g56680.1	LOC_Os01g56680	photosystem II reaction center W protein, chloroplast precursor, putative, expressed	590.914	448.178	264.471	591.896	511.618	312.229	-0.398876	6.57713e-06	-1.15984	5.01682e-29	-0.210277	0.0239035	-0.922739	6.12925e-14	0.00239553	0.771169	0.190995	0.0526797	0.239495	0.00173725
LOC_Os01g56780.1	LOC_Os01g56780	plus-3 domain containing protein, expressed	10.599	3.44524	3.84941	10.8264	4.52685	5.53525	-1.62125	0.0346508	-1.46122	0.11853	-1.25797	0.210166	-0.967833	0.467325	0.0306254	1	0.393903	0.726574	0.524011	0.533651
LOC_Os01g57004.1	LOC_Os01g57004	adhesive/proline-rich protein, putative, expressed	6.9609	10.0739	27.4794	8.98123	11.3951	17.6771	0.533277	0.629082	1.981	0.000480613	0.343429	0.662433	0.976897	0.0522502	0.367639	0.803776	0.177791	1	-0.636469	0.370903
LOC_Os01g57030.1	LOC_Os01g57030	expressed protein	12.8928	6.96575	2.47444	20.7505	9.17776	5.75758	-0.888215	0.187996	-2.38139	0.00739448	-1.17693	0.0428177	-1.84961	0.0113302	0.68658	0.230274	0.397863	0.803635	1.21836	0.162381
LOC_Os01g57040.1	LOC_Os01g57040	expressed protein	42.951	15.4303	8.2675	27.5739	14.2435	14.872	-1.47693	0.000195989	-2.37717	6.95886e-07	-0.953	0.0436207	-0.890705	0.127681	-0.639388	0.074453	-0.115462	0.855082	0.847076	0.0987027
LOC_Os01g57880.1	LOC_Os01g57880	plastocyanin-like domain containing protein, putative, expressed	18.7908	21.1169	8.12679	36.8339	30.2723	17.5126	0.168372	0.874649	-1.20927	0.0523086	-0.283036	0.464031	-1.07264	0.0420234	0.971008	0.0226122	0.5196	0.262561	1.10764	0.0308251
LOC_Os01g57968.1	LOC_Os01g57968	expressed protein	183.677	377.126	266.176	178.524	319.16	226.089	1.03788	3.84997e-16	0.53521	7.24988e-05	0.838162	1.99554e-10	0.340773	0.000330783	-0.0410529	0.674624	-0.240767	0.0228997	-0.23549	0.470252
LOC_Os01g58420.1	LOC_Os01g58420	AP2 domain containing protein, expressed	34.8638	36.6509	50.9519	39.2884	46.8384	70.5305	0.0721188	0.90632	0.547406	0.0844906	0.253588	0.389649	0.844144	0.000249062	0.172374	0.728517	0.353843	0.32634	0.469111	0.0230823
LOC_Os01g58470.1	LOC_Os01g58470	expressed protein	60.1084	58.87	24.9358	74.3203	69.2758	54.2021	-0.030034	0.927138	-1.26935	0.000189353	-0.101405	0.738394	-0.455408	0.329968	0.30619	0.300059	0.234819	0.42674	1.12013	0.000263287
LOC_Os01g58550.2	LOC_Os01g58550	methyladenine glycosylase, putative, expressed	58.6978	52.4121	32.273	46.0334	37.3126	39.9297	-0.163407	0.507464	-0.862979	0.00615641	-0.303018	0.380281	-0.205219	1	-0.350625	0.173347	-0.490237	0.112323	0.307135	0.194931
LOC_Os01g58870.1	LOC_Os01g58870	domain of unknown function, DUF250 domain containing protein, expressed	158.744	119.797	136.296	229.549	186.32	197.936	-0.40611	0.0193845	-0.219959	0.221474	-0.30102	0.0394034	-0.213768	0.808788	0.5321	0.000668892	0.637191	0.000196643	0.538291	2.27749e-05
LOC_Os01g58890.1	LOC_Os01g58890	cysteine proteinase inhibitor precursor protein, putative, expressed	71.8823	72.0682	119.707	75.2375	74.07	94.1934	0.00372624	1	0.735799	0.000499192	-0.0225626	1	0.324174	0.025221	0.0658153	0.934349	0.0395265	0.934128	-0.34581	0.304642
LOC_Os01g59060.1	LOC_Os01g59060	50S ribosomal protein, putative, expressed	296.896	278.464	96.2323	269.12	250.458	186.907	-0.0924668	0.404226	-1.62536	9.90345e-25	-0.103681	0.482439	-0.525929	0.0128033	-0.141708	0.165296	-0.152922	0.206835	0.957727	5.65848e-10
LOC_Os01g59080.1	LOC_Os01g59080	expressed protein	201.933	194.12	131.237	188.471	220.525	172.576	-0.0569279	0.651386	-0.621702	0.000149131	0.2266	0.0926313	-0.127111	0.712117	-0.0995341	0.38928	0.183993	0.21971	0.395057	0.00127362
LOC_Os01g59090.1	LOC_Os01g59090	thylakoid lumenal 20 kDa protein, putative, expressed	87.5062	70.8314	38.3831	77.8595	78.5081	59.0644	-0.304996	0.177785	-1.18891	1.01236e-05	0.0119684	0.93645	-0.398584	0.392637	-0.168512	0.393405	0.148452	0.56807	0.621818	0.0107432
LOC_Os01g59510.1	LOC_Os01g59510	chloroplast ribonuclease III domain protein, putative, expressed	46.6863	43.8494	25.1824	44.5682	42.2397	32.1041	-0.0904422	0.754045	-0.890583	0.0128453	-0.0774151	0.830477	-0.473257	0.363301	-0.0669846	0.834962	-0.0539575	0.829895	0.350342	0.232689
LOC_Os01g59520.3	LOC_Os01g59520	cupin, RmlC-type, putative, expressed	5.81375	3.3895	0.393019	3.11072	2.60101	2.87853	-0.778397	0.342341	-3.8868	0.0312604	-0.258177	1	-0.111916	1	-0.90222	0.339012	-0.382001	1	2.87266	0.107992
LOC_Os01g59530.1	LOC_Os01g59530	OsCML1 - Calmodulin-related calcium sensor protein, expressed	86.004	64.4106	43.9847	76.0017	62.0182	51.1329	-0.417106	0.0723851	-0.967402	0.000295324	-0.29334	0.26886	-0.57178	0.131654	-0.178372	0.387668	-0.0546065	0.858858	0.21725	0.258919
LOC_Os01g59819.1	LOC_Os01g59819	Os1bglu2 - beta-glucosidase homologue, similar to G. max isohydroxyurate hydrolase, expressed	43.0965	33.1065	20.2512	37.3305	32.8964	29.418	-0.380458	0.253066	-1.08956	0.00518306	-0.182425	0.720337	-0.343654	0.711747	-0.207216	0.50265	-0.00918322	1	0.538691	0.116376
LOC_Os01g59870.1	LOC_Os01g59870	LTPL65 - Protease inhibitor/seed storage/LTP family protein precursor, expressed	95.0782	64.3247	36.2886	96.7416	78.2128	51.9577	-0.563742	0.0137831	-1.3896	2.65856e-07	-0.306732	0.173979	-0.896799	0.00391812	0.0250218	1	0.282032	0.275595	0.517821	0.0329102
LOC_Os01g60740.1	LOC_Os01g60740	LTPL16 - Protease inhibitor/seed storage/LTP family protein precursor, expressed	221.424	185.053	140.858	303.639	216.271	157.026	-0.258871	0.0663756	-0.65257	3.91563e-05	-0.489514	0.000159056	-0.951354	3.07325e-08	0.455544	0.000760896	0.224901	0.147468	0.15676	0.0820313
LOC_Os01g60770.1	LOC_Os01g60770	expansin precursor, putative, expressed	84.5062	73.9833	94.6993	113.759	67.7666	66.257	-0.191858	0.383481	0.164297	0.456143	-0.747334	0.000816425	-0.779836	0.00700838	0.428852	0.0559295	-0.126625	0.615096	-0.515281	0.0976765
LOC_Os01g60830.1	LOC_Os01g60830	expressed protein	10.4799	0.482833	2.45726	3.86451	0.630369	1.75153	-4.43996	0.000948639	-2.0925	0.0385992	-2.61602	0.375018	-1.14167	0.691129	-1.43927	0.115032	0.384672	1	-0.488435	1
LOC_Os01g60930.1	LOC_Os01g60930	expressed protein	0.398698	0.826191	4.92071	0.802042	0.739712	4.31671	1.05118	1	3.6255	0.0305107	-0.116714	1	2.42818	0.193244	1.00838	1	-0.159512	1	-0.188934	1
LOC_Os01g61044.1	LOC_Os01g61044	transmembrane amino acid transporter protein, putative, expressed	0.233984	2.87215	11.0035	0.682314	1.67108	2.06595	3.61765	0.250006	5.55541	0.000463219	1.29227	0.623561	1.5983	0.60317	1.54403	1	-0.78135	0.686481	-2.41309	0.0243681
LOC_Os01g61070.1	LOC_Os01g61070	heavy metal-associated domain containing protein, expressed	1.61605	1.37071	5.99881	1.43518	3.29692	6.52889	-0.237548	0.623918	1.8922	0.177632	1.19989	0.373084	2.18561	0.0298265	-0.17124	0.621278	1.2662	0.625008	0.122161	0.783523
LOC_Os01g61460.1	LOC_Os01g61460	leaf senescence related protein, putative, expressed	11.5261	8.44499	25.8196	12.4177	12.6897	20.353	-0.448737	0.381955	1.16356	0.0231005	0.03126	0.844449	0.712843	0.109458	0.107494	1	0.58749	0.383361	-0.343225	0.658553
LOC_Os01g61880.1	LOC_Os01g61880	respiratory burst oxidase, putative, expressed	31.3657	24.2591	15.8742	26.0592	19.5823	21.3024	-0.370662	0.348384	-0.982504	0.0400888	-0.412243	0.461538	-0.290777	0.772721	-0.267395	0.508785	-0.308976	0.550258	0.424332	0.323718
LOC_Os01g61890.1	LOC_Os01g61890	AT hook motif family protein, expressed	14.0885	24.575	30.0145	20.9275	23.905	21.9548	0.802668	0.108182	1.09114	0.0156447	0.19191	0.657599	0.0691323	0.647442	0.57088	0.311354	-0.0398784	0.887384	-0.451125	0.489048
LOC_Os01g62060.1	LOC_Os01g62060	plant-specific domain TIGR01589 family protein, expressed	88.0916	21.8325	34.5963	92.6602	26.1798	39.4062	-2.01253	8.67149e-11	-1.34839	1.99578e-06	-1.8235	5.09504e-10	-1.23353	5.40108e-05	0.0729453	0.823927	0.261977	0.665543	0.187805	0.416051
LOC_Os01g62060.2	LOC_Os01g62060	plant-specific domain TIGR01589 family protein, expressed	47.6762	8.50309	7.93634	25.8379	11.6551	20.8374	-2.48721	8.30643e-08	-2.58672	4.77013e-08	-1.14853	0.0335997	-0.310314	0.772721	-0.88378	0.0100883	0.454902	0.663658	1.39263	0.00861946
LOC_Os01g62210.2	LOC_Os01g62210	50S ribosomal protein L17, putative, expressed	5.80356	0	1.21411	1.78229	2.19005	4.32168	-Inf	0.0153555	-2.25704	0.125029	0.297232	1	1.27786	0.428672	-1.70321	0.175454	Inf	0.500005	1.83169	0.198601
LOC_Os01g62260.1	LOC_Os01g62260	thaumatin, putative, expressed	49.5305	99.9857	64.2921	63.8492	89.5376	43.4795	1.0134	5.50098e-05	0.376324	0.189931	0.487825	0.0359064	-0.554333	0.175754	0.366351	0.260971	-0.159228	0.468388	-0.564306	0.146227
LOC_Os01g62290.1	LOC_Os01g62290	DnaK family protein, putative, expressed	15.6547	6.73874	14.3512	24.2537	8.38312	17.4912	-1.21605	0.0631757	-0.125424	0.855584	-1.53265	0.0070129	-0.471576	0.53374	0.631609	0.269146	0.315008	1	0.285458	0.474266
LOC_Os01g62480.1	LOC_Os01g62480	laccase precursor protein, putative, expressed	48.6512	26.9092	35.0785	52.4365	36.4575	37.1987	-0.854375	0.0114568	-0.471888	0.156041	-0.524353	0.109517	-0.49532	0.34012	0.108095	0.920797	0.438116	0.313658	0.0846624	0.556307
LOC_Os01g62490.1	LOC_Os01g62490	laccase precursor protein, putative, expressed	50.5978	43.81	36.3306	63.1975	40.7185	43.8242	-0.207814	0.474032	-0.477889	0.133275	-0.634183	0.0391019	-0.52814	0.246046	0.320793	0.349025	-0.105576	0.745833	0.270543	0.21806
LOC_Os01g62760.1	LOC_Os01g62760	protein phosphatase 2C, putative, expressed	22.036	35.5711	45.8231	27.5596	32.1431	29.6764	0.690845	0.0870195	1.05621	0.00341312	0.221954	0.607685	0.106761	0.511396	0.322693	0.480989	-0.146198	0.629447	-0.626759	0.168885
LOC_Os01g62980.2	LOC_Os01g62980	LTPL101 - Protease inhibitor/seed storage/LTP family protein precursor, expressed	31.1756	20.7225	12.3347	26.5308	26.2195	15.4645	-0.589217	0.167828	-1.3377	0.00542314	-0.0170277	1	-0.778706	0.165381	-0.232748	0.600315	0.339441	0.560158	0.326243	0.445337
LOC_Os01g63190.1	LOC_Os01g63190	laccase precursor protein, putative, expressed	10.4641	36.7098	41.171	9.81882	31.7547	22.1233	1.81072	9.87626e-05	1.97618	8.31844e-06	1.69335	0.000579872	1.17195	0.0198074	-0.0918267	1	-0.209197	0.549238	-0.89606	0.044335
LOC_Os01g63210.1	LOC_Os01g63210	SOUL heme-binding protein, putative, expressed	7.18514	1.12682	4.0504	3.42347	1.83584	3.08307	-2.67276	0.038525	-0.826952	0.548878	-0.899019	1	-0.151092	1	-1.06956	0.222074	0.704183	1	-0.393697	1
LOC_Os01g63410.1	LOC_Os01g63410	expressed protein	27.1034	26.463	49.1679	26.6458	27.7178	32.2777	-0.0344972	0.891632	0.859243	0.0113454	0.0569046	0.893485	0.27663	0.296954	-0.0245657	1	0.0668361	0.891953	-0.607179	0.149584
LOC_Os01g63580.1	LOC_Os01g63580	glycerol-3-phosphate acyltransferase, putative, expressed	158.738	134.584	96.6376	154.514	146.673	130.887	-0.238142	0.161461	-0.715994	0.000165679	-0.0751323	0.729947	-0.239423	0.722641	-0.038911	0.693169	0.124099	0.513116	0.43766	0.00344162
LOC_Os01g63990.2	LOC_Os01g63990	hydrolase, alpha/beta fold family protein, putative, expressed	14.8936	11.0861	9.09257	12.4954	11.3251	21.1951	-0.425949	0.44078	-0.711937	0.307586	-0.141877	1	0.762331	0.0567919	-0.253295	0.568201	0.0307766	1	1.22097	0.0167202
LOC_Os01g63990.4	LOC_Os01g63990	hydrolase, alpha/beta fold family protein, putative, expressed	5.33179	3.82867	7.53084	6.51507	2.79471	1.11275	-0.477777	0.753202	0.498191	0.421762	-1.22108	0.343785	-2.54965	0.0745706	0.289161	0.774549	-0.454145	0.725674	-2.75868	0.0409772
LOC_Os01g64090.1	LOC_Os01g64090	L1P family of ribosomal proteins domain containing protein, expressed	48.2753	38.9242	28.8642	49.5119	42.3522	37.2654	-0.310616	0.336159	-0.742003	0.0397071	-0.225336	0.466	-0.409939	0.452846	0.0364895	0.92	0.121769	0.824384	0.368553	0.177099
LOC_Os01g64380.1	LOC_Os01g64380	expressed protein	68.6658	41.6515	44.7297	71.46	76.6351	43.0427	-0.721223	0.0102208	-0.618359	0.0309867	0.100869	0.622218	-0.731367	0.0600618	0.0575442	1	0.879637	0.00172143	-0.0554645	0.831679
LOC_Os01g64630.1	LOC_Os01g64630	actin, putative, expressed	85.4821	72.6014	141.055	90.8351	85.6776	128.782	-0.235625	0.340189	0.722564	0.000142685	-0.0843318	0.764063	0.503609	0.000543994	0.0876275	0.76349	0.238921	0.341683	-0.131327	1
LOC_Os01g64660.2	LOC_Os01g64660	fructose-1,6-bisphosphatase, putative, expressed	19.3922	7.57685	7.55041	17.0134	7.95342	9.94644	-1.35581	0.0351897	-1.36085	0.0523086	-1.09702	0.107814	-0.774419	0.339835	-0.188805	0.740762	0.0699772	1	0.397625	0.638378
LOC_Os01g64680.1	LOC_Os01g64680	bolA, putative, expressed	39.1665	23.242	31.9279	36.9144	38.106	39.6803	-0.752886	0.0424061	-0.294803	0.477036	0.0458345	0.908474	0.104239	0.424366	-0.0854365	0.818782	0.713284	0.0722651	0.313605	0.194931
LOC_Os01g64860.1	LOC_Os01g64860	OsSub11 - Putative Subtilisin homologue, expressed	127.533	158.179	79.2032	118.542	132.213	105.33	0.310687	0.0865498	-0.68724	0.000830111	0.157466	0.411913	-0.170482	1	-0.105472	0.484235	-0.258694	0.126637	0.411286	0.0119029
LOC_Os01g64960.1	LOC_Os01g64960	chlorophyll A-B binding protein, putative, expressed	375.915	159.387	117.566	293.848	174.759	171.259	-1.23787	1.16437e-21	-1.67694	6.60342e-32	-0.749703	5.71344e-08	-0.77889	1.18297e-05	-0.355336	0.000661926	0.132833	0.443652	0.542709	9.54297e-05
LOC_Os01g64960.2	LOC_Os01g64960	chlorophyll A-B binding protein, putative, expressed	18.1445	4.7333	5.31022	13.1843	4.91815	10.7185	-1.93861	0.00646423	-1.77269	0.0106412	-1.42263	0.0962947	-0.298718	1	-0.460711	0.372995	0.0552694	1	1.01326	0.131285
LOC_Os01g65080.3	LOC_Os01g65080	ZOS1-18 - C2H2 zinc finger protein, expressed	8.45635	5.4987	1.71534	8.55956	0.00062372	0.000665921	-0.620945	0.422608	-2.30154	0.109414	-13.7444	0.00390825	-13.6499	0.00446011	0.0175015	1	-13.1059	0.0307404	-11.3309	0.501132
LOC_Os01g65080.4	LOC_Os01g65080	ZOS1-18 - C2H2 zinc finger protein, expressed	0.257227	4.16959	17.1489	0.000765478	13.3769	9.87835	4.01879	0.125006	6.05893	7.03251e-06	14.093	0.000116089	13.6556	0.000513024	-8.39247	1	1.68177	0.0490609	-0.795774	0.336442
LOC_Os01g65100.1	LOC_Os01g65100	peptide transporter, putative, expressed	54.0015	30.0733	40.0802	57.1246	24.0396	19.1751	-0.844516	0.00866334	-0.43011	0.180118	-1.2487	0.00031979	-1.57488	0.000119872	0.0811127	0.924437	-0.32307	0.417347	-1.06366	0.0187998
LOC_Os01g65100.2	LOC_Os01g65100	peptide transporter, putative, expressed	4.24241	21.3403	17.7299	7.42594	24.6454	34.1199	2.33062	0.0009115	2.06323	0.00248851	1.73067	0.00126747	2.19997	2.48642e-06	0.80769	0.549053	0.207738	0.658813	0.944429	0.0119868
LOC_Os01g65140.1	LOC_Os01g65140	peptide transporter PTR2, putative, expressed	3.53223	7.13815	16.9704	2.34535	6.17261	5.06563	1.01497	0.548846	2.26437	0.00417448	1.39608	0.178024	1.11094	0.264303	-0.590776	0.448543	-0.20967	0.789853	-1.74421	0.0303651
LOC_Os01g65150.1	LOC_Os01g65150	proton-dependent oligopeptide transport, putative, expressed	2.39616	6.34398	12.1513	1.8607	6.59071	3.76708	1.40466	0.289078	2.34231	0.00712797	1.82459	0.108041	1.0176	0.428672	-0.364879	1	0.0550457	1	-1.68959	0.0820985
LOC_Os01g65169.1	LOC_Os01g65169	proton-dependent oligopeptide transport, putative, expressed	6.07407	18.0579	22.3578	7.24528	15.8482	10.9218	1.57189	0.0226681	1.88004	0.00221512	1.12921	0.0629424	0.592095	0.246144	0.25438	1	-0.188304	0.73508	-1.03357	0.117294
LOC_Os01g65380.1	LOC_Os01g65380	patellin protein, putative, expressed	65.3303	51.2755	39.2126	60.8148	64.1839	52.838	-0.349483	0.194254	-0.736435	0.0139449	0.077789	0.788784	-0.202847	1	-0.10333	0.65682	0.323942	0.263332	0.430259	0.0602347
LOC_Os01g65690.1	LOC_Os01g65690	4,5-DOPA dioxygenase extradiol, putative, expressed	54.8061	36.3102	14.1225	40.2876	24.5612	23.9828	-0.593962	0.0464522	-1.95634	7.04987e-07	-0.713955	0.081822	-0.748336	0.16779	-0.444001	0.123335	-0.563994	0.160632	0.764005	0.0727558
LOC_Os01g65692.1	LOC_Os01g65692	expressed protein	0	0	0.422171	4.42296	6.56525	5.4217	NA	1	Inf	1	0.569838	0.385868	0.293733	0.742604	Inf	0.125075	Inf	0.0156283	3.68285	0.0244898
LOC_Os01g65904.1	LOC_Os01g65904	expressed protein	8.58351	25.2401	18.3275	10.3738	22.1651	11.6945	1.55608	0.00905004	1.09437	0.0857483	1.09535	0.0344272	0.172886	0.525665	0.273305	1	-0.187428	0.664502	-0.64818	0.466929
LOC_Os01g66010.1	LOC_Os01g66010	amino acid transporter, putative, expressed	2.49495	2.6571	20.2609	3.81898	7.02241	19.6302	0.0908416	1	3.02162	6.15344e-05	0.878779	0.385867	2.36182	0.000325261	0.614176	0.687594	1.40211	0.343775	-0.0456234	0.874488
LOC_Os01g66120.1	LOC_Os01g66120	No apical meristem protein, putative, expressed	18.184	15.17	35.0767	18.0236	17.2756	20.5368	-0.261449	0.606588	0.947843	0.0193219	-0.0611514	1	0.188324	0.424393	-0.0127824	1	0.187515	0.860073	-0.772302	0.142072
LOC_Os01g66170.1	LOC_Os01g66170	SNARE associated Golgi protein, putative, expressed	32.0602	26.5515	16.3109	29.8878	26.6868	21.6494	-0.27199	0.517837	-0.974947	0.0293902	-0.16343	0.791449	-0.46523	0.579105	-0.101227	0.799947	0.00733296	1	0.408491	0.255484
LOC_Os01g66544.1	LOC_Os01g66544	expressed protein	4.46846	7.37298	18.2234	4.90413	6.75389	10.3331	0.72247	0.548846	2.02794	0.00248851	0.461721	0.579595	1.07521	0.194282	0.134218	1	-0.126531	1	-0.818521	0.257035
LOC_Os01g66600.1	LOC_Os01g66600	rhodanese-like, putative, expressed	32.2027	27.9986	15.3061	31.7227	31.1205	24.5419	-0.20183	0.607962	-1.07308	0.0186844	-0.0276512	1	-0.37027	0.69185	-0.0216652	1	0.152514	0.794904	0.681143	0.080366
LOC_Os01g66980.1	LOC_Os01g66980	expressed protein	61.7191	63.4919	31.2227	53.4956	59.2252	45.4888	0.0408555	1	-0.983122	0.00173138	0.146791	0.571478	-0.233909	0.919459	-0.206297	0.352556	-0.100361	0.717788	0.542916	0.050422
LOC_Os01g67110.1	LOC_Os01g67110	expressed protein	29.6053	29.6055	13.2192	40.1284	34.5372	29.8811	9.74616e-06	1	-1.16322	0.0137624	-0.216473	0.644641	-0.42539	0.550117	0.438768	0.283664	0.222286	0.62026	1.1766	0.00534531
LOC_Os01g67120.1	LOC_Os01g67120	rhodanese-like domain containing protein, putative, expressed	73.0732	51.9861	28.1901	68.6541	50.8632	47.2038	-0.491216	0.0603157	-1.37415	8.83043e-06	-0.432724	0.120644	-0.540443	0.192665	-0.0899965	0.67525	-0.0315037	0.921733	0.743714	0.0106166
LOC_Os01g67134.1	LOC_Os01g67134	ribosomal L18p/L5e family protein, putative, expressed	399.867	350.019	254.846	410.542	371.325	346.56	-0.192085	0.0575757	-0.649895	3.1759e-08	-0.144845	0.197824	-0.244422	0.560332	0.03801	0.944	0.0852501	0.502598	0.443483	9.05098e-07
LOC_Os01g67190.1	LOC_Os01g67190	ribonuclease T2 family domain containing protein, expressed	36.7672	26.7659	21.4182	30.3829	26.2555	27.0151	-0.458021	0.213323	-0.77958	0.0480829	-0.210642	0.688998	-0.169496	1	-0.275158	0.392946	-0.027779	0.891597	0.334927	0.249743
LOC_Os01g67480.1	LOC_Os01g67480	helix-loop-helix DNA-binding domain containing protein, expressed	16.5762	14.0827	42.8985	20.3161	19.6004	31.0643	-0.235189	0.595586	1.37181	0.000693844	-0.0517404	1	0.612634	0.0500109	0.29351	0.743291	0.476959	0.39161	-0.46567	0.352901
LOC_Os01g67570.1	LOC_Os01g67570	PDE312/PTAC10, putative, expressed	41.2718	38.46	20.0719	47.5455	40.9604	31.6004	-0.101798	0.736897	-1.03998	0.0099026	-0.21508	0.525278	-0.589366	0.262483	0.204152	0.526859	0.0908703	0.822214	0.654769	0.0515342
LOC_Os01g68140.1	LOC_Os01g68140	expressed protein	14.5546	10.3905	5.49592	10.9286	12.3565	10.4437	-0.48621	0.325575	-1.40504	0.0414337	0.177162	0.838224	-0.0654757	1	-0.413367	0.43803	0.250005	0.831831	0.9262	0.195697
LOC_Os01g68269.1	LOC_Os01g68269	expressed protein	47.104	58.1931	88.0453	48.1595	51.6614	48.6356	0.304999	0.329334	0.902396	0.000381096	0.101266	0.689901	0.0141923	0.478398	0.0319708	1	-0.171761	0.568164	-0.856233	0.00602933
LOC_Os01g68300.1	LOC_Os01g68300	expressed protein	422.005	275.587	372.85	618.71	290.211	534.429	-0.614752	2.32991e-08	-0.178665	0.110481	-1.09216	1.13516e-27	-0.211265	0.701294	0.552003	7.39142e-09	0.0745944	0.614186	0.519403	1.22407e-11
LOC_Os01g68450.1	LOC_Os01g68450	expressed protein	29.7549	20.598	14.1074	28.7647	20.2979	20.9348	-0.530619	0.210373	-1.07668	0.022694	-0.502969	0.253035	-0.458395	0.571411	-0.0488259	0.896693	-0.0211752	0.877238	0.569456	0.175572
LOC_Os01g68480.1	LOC_Os01g68480	thioredoxin, putative, expressed	86.0991	43.7066	48.2989	91.6758	53.9868	61.8953	-0.978147	0.000208341	-0.834008	0.00132524	-0.763934	0.00211227	-0.566711	0.106454	0.0905428	0.764798	0.304756	0.363593	0.35784	0.0699938
LOC_Os01g68589.1	LOC_Os01g68589	LTPL39 - Protease inhibitor/seed storage/LTP family protein precursor, expressed	42.0165	41.6974	24.1997	40.9384	45.2633	34.1971	-0.0109986	1	-0.795967	0.0357166	0.144887	0.667269	-0.259581	0.817843	-0.0375013	0.91269	0.118384	0.830447	0.498885	0.114069
LOC_Os01g68650.1	LOC_Os01g68650	plant-specific domain TIGR01615 family protein, expressed	21.4085	41.4314	32.501	15.6249	45.2044	15.4431	0.952537	0.0151581	0.602299	0.103338	1.53262	0.000167573	-0.0168765	1	-0.454343	0.413843	0.12574	0.746641	-1.07352	0.0292259
LOC_Os01g68740.1	LOC_Os01g68740	keratin, type I cytoskeletal 9, putative, expressed	0.205337	0.296543	6.41847	0.934611	0.977755	2.56968	0.530248	1	4.96616	0.0151825	0.065107	1	1.45915	0.346864	2.18637	1	1.72123	1	-1.32064	0.512253
LOC_Os01g68790.3	LOC_Os01g68790	RNA recognition motif containing protein, putative, expressed	76.4979	119.709	107.982	69.3411	123.581	105.265	0.64604	0.00206778	0.497299	0.0180757	0.833674	6.76772e-05	0.602243	0.000444224	-0.141709	0.506977	0.0459253	0.847935	-0.036765	0.63172
LOC_Os01g69080.1	LOC_Os01g69080	acyl-desaturase, chloroplast precursor, putative, expressed	65.6566	48.7618	32.406	64.8828	49.2967	47.4735	-0.429189	0.113196	-1.01868	0.000779917	-0.396345	0.1601	-0.450714	0.343783	-0.017104	0.861595	0.0157397	1	0.550861	0.0420104
LOC_Os01g69100.1	LOC_Os01g69100	expressed protein	23.9533	38.5236	62.1735	27.1459	38.9064	49.0663	0.685518	0.0769976	1.37608	3.24524e-05	0.519273	0.14072	0.853998	0.00259205	0.18051	0.780317	0.014265	1	-0.341567	0.506307
LOC_Os01g69120.1	LOC_Os01g69120	uncharacterized RNA methyltransferase pc1998, putative, expressed	42.1073	40.7058	22.6154	39.5878	39.1594	30.82	-0.048836	0.912979	-0.896765	0.0249151	-0.0156972	1	-0.361189	0.635191	-0.0890145	0.825384	-0.0558757	0.823814	0.446561	0.173185
LOC_Os01g69830.1	LOC_Os01g69830	OsSPL2 - SBP-box gene family member, expressed	20.5927	28.2692	38.4945	24.8999	36.2517	31.6635	0.457098	0.391693	0.902519	0.0267073	0.541909	0.160444	0.346681	0.184654	0.274007	0.659477	0.358818	0.381888	-0.281832	0.811254
LOC_Os01g69870.1	LOC_Os01g69870	expressed protein	19.1501	47.5321	46.266	15.1339	33.8799	20.8794	1.31155	0.000523315	1.2726	0.000719364	1.16265	0.00641362	0.464296	0.184024	-0.339568	0.495945	-0.488473	0.122775	-1.14787	0.00968808
LOC_Os01g69890.1	LOC_Os01g69890	expressed protein	15.8242	22.3497	2.94957	12.7499	7.37794	18.603	0.498123	0.417761	-2.42356	0.00443291	-0.789196	0.263244	0.545049	0.161712	-0.311647	0.581397	-1.59897	0.00508596	2.65696	0.000332492
LOC_Os01g69950.1	LOC_Os01g69950	ribosomal protein L27, putative, expressed	131.878	105.277	44.4987	120.011	111.939	75.9162	-0.325014	0.0792771	-1.56737	2.2419e-11	-0.100454	0.646461	-0.660687	0.0262616	-0.136037	0.378	0.0885225	0.684208	0.770645	0.000663274
LOC_Os01g69960.1	LOC_Os01g69960	expressed protein	3.72168	6.95401	11.9862	4.54944	6.57692	5.80932	0.901891	0.548846	1.68735	0.0480177	0.531723	0.579595	0.35268	0.764971	0.289735	1	-0.080433	1	-1.04493	0.247458
LOC_Os01g70170.1	LOC_Os01g70170	transaldolase, putative, expressed	106.863	129.976	178.06	118.844	142.744	159.732	0.282483	0.153215	0.736601	1.83643e-05	0.264361	0.122967	0.426584	0.000488156	0.153307	0.549505	0.135185	0.468352	-0.15671	0.95658
LOC_Os01g70470.1	LOC_Os01g70470	expressed protein	45.2282	47.8923	72.1722	47.9917	49.6237	61.7234	0.0825711	0.835905	0.674221	0.0122947	0.0482444	0.840323	0.363033	0.0555686	0.0855623	0.836599	0.0512356	0.919647	-0.225626	0.795525
LOC_Os01g70550.2	LOC_Os01g70550	heparan-alpha-glucosaminide N-acetyltransferase, putative, expressed	26.2267	29.7706	42.6583	29.5318	25.8127	29.0948	0.182849	0.688944	0.701787	0.0405776	-0.194193	0.688998	-0.0215094	0.794559	0.171233	0.689708	-0.205809	0.595534	-0.552063	0.238505
LOC_Os01g70730.1	LOC_Os01g70730	flowering promoting factor-like 1, putative, expressed	10.7233	15.7148	24.9422	9.1758	10.6187	14.5062	0.551375	0.442116	1.21784	0.0195366	0.210701	0.662433	0.660764	0.152764	-0.224843	0.660718	-0.565517	0.343399	-0.781919	0.209694
LOC_Os01g70970.1	LOC_Os01g70970	protein kinase, putative, expressed	11.8362	5.96948	3.22793	10.2525	7.69817	7.19005	-0.987529	0.165867	-1.87452	0.0351858	-0.413388	0.814553	-0.511902	0.809009	-0.20723	0.674874	0.36691	0.790542	1.15539	0.209125
LOC_Os01g71170.1	LOC_Os01g71170	classical arabinogalactan protein 26 precursor, putative, expressed	97.542	99.9141	61.6167	84.1132	97.6879	68.2911	0.0346647	0.943412	-0.662702	0.00557331	0.215848	0.299456	-0.300635	0.626273	-0.213691	0.266128	-0.0325084	0.887047	0.148376	0.293124
LOC_Os01g71190.1	LOC_Os01g71190	photosystem II reaction center PSB28 protein, chloroplast precursor, putative, expressed	117.31	67.7072	35.1043	106.079	74.8745	64.0829	-0.792945	0.000294082	-1.74061	1.70099e-11	-0.502593	0.0256718	-0.727128	0.0170408	-0.145187	0.384598	0.145165	0.616259	0.868292	0.000818012
LOC_Os01g71280.1	LOC_Os01g71280	glycerol-3-phosphate dehydrogenase, putative, expressed	68.1048	55.9211	40.7674	65.1326	59.6378	56.0056	-0.284365	0.28192	-0.74034	0.0125087	-0.127153	0.720911	-0.217809	0.92758	-0.0643775	0.72925	0.092834	0.780865	0.458153	0.0530611
LOC_Os01g71300.1	LOC_Os01g71300	S-formylglutathione hydrolase, putative, expressed	64.8706	49.7681	35.9084	63.8735	50.3081	47.5548	-0.382343	0.16239	-0.853243	0.00512628	-0.344427	0.223606	-0.425627	0.448937	-0.0223473	0.860556	0.0155694	1	0.40527	0.100734
LOC_Os01g71330.1	LOC_Os01g71330	expressed protein	28.8048	27.8562	15.1988	28.2485	29.4424	18.9027	-0.0483108	0.895404	-0.922352	0.0488759	0.059721	0.895323	-0.579582	0.38555	-0.028135	0.894931	0.0798968	1	0.314635	0.391797
LOC_Os01g71340.1	LOC_Os01g71340	glycosyl hydrolases family 17, putative, expressed	8.48528	7.86938	95.0186	13.7446	18.9315	61.2604	-0.108712	1	3.48518	1.99965e-20	0.461924	0.389801	2.15609	1.55212e-09	0.695831	0.286812	1.26647	0.0522708	-0.633255	0.0369046
LOC_Os01g71350.1	LOC_Os01g71350	glycosyl hydrolases family 17, putative, expressed	2.48632	3.39288	35.9642	2.59756	6.16373	16.2391	0.448498	1	3.85448	2.46021e-09	1.24665	0.341882	2.64424	0.00103392	0.0631451	1	0.861293	0.507832	-1.14709	0.0176089
LOC_Os01g71380.1	LOC_Os01g71380	glycosyl hydrolases family 17, putative, expressed	9.41508	10.2816	61.5576	14.2067	11.6881	22.1102	0.12702	1	2.70889	3.50588e-11	-0.281531	0.845048	0.638141	0.0961679	0.593526	0.405418	0.184976	0.831831	-1.47722	6.9695e-05
LOC_Os01g71670.1	LOC_Os01g71670	glycosyl hydrolases family 17, putative, expressed	17.9614	19.7224	108.15	23.3006	25.9927	43.9386	0.134935	0.871434	2.59006	3.53316e-17	0.157739	0.67072	0.915122	0.00212782	0.375467	0.533553	0.398271	0.461496	-1.29947	3.01769e-06
LOC_Os01g71810.1	LOC_Os01g71810	glycosyl hydrolases family 17, putative, expressed	18.5799	21.1972	7.06449	22.3896	27.5584	13.9194	0.190131	0.874649	-1.39509	0.0290047	0.299663	0.399405	-0.685732	0.404648	0.269086	0.755717	0.378618	0.391721	0.97844	0.124184
LOC_Os01g71970.1	LOC_Os01g71970	GRAS family transcription factor containing protein, expressed	13.4072	18.8929	28.3374	13.2413	19.2521	14.5905	0.494836	0.377145	1.0797	0.0189996	0.539971	0.294444	0.139985	0.571079	-0.0179632	1	0.0271717	1	-0.957678	0.125856
LOC_Os01g72009.1	LOC_Os01g72009	expressed protein	84.3201	123.694	140.163	87.3926	119.47	137.257	0.552827	0.00675023	0.733157	0.000133159	0.451061	0.0255438	0.651297	2.19663e-05	0.0516342	0.93916	-0.0501311	0.748475	-0.0302261	0.547968
LOC_Os01g72080.1	LOC_Os01g72080	calmodulin-like protein 1, putative, expressed	57.5938	56.6272	75.2774	48.5622	56.422	73.7052	-0.0244183	0.925896	0.386303	0.140343	0.216424	0.495412	0.601933	0.00369005	-0.24608	0.33557	-0.00523739	0.925233	-0.0304504	0.623655
LOC_Os01g72100.1	LOC_Os01g72100	OsCML10 - Calmodulin-related calcium sensor protein, expressed	60.117	30.373	38.4228	56.5137	35.8761	44.2428	-0.984984	0.00147489	-0.64581	0.0335509	-0.655578	0.0376397	-0.353158	0.550157	-0.0891724	0.71246	0.240234	0.538719	0.20348	0.319738
LOC_Os01g72130.1	LOC_Os01g72130	glutathione S-transferase, putative, expressed	2.388	2.57741	10.4394	2.56273	3.17856	7.26137	0.110119	1	2.12816	0.021861	0.310692	1	1.50256	0.205739	0.101879	1	0.302451	1	-0.523725	0.635722
LOC_Os01g72290.1	LOC_Os01g72290	expressed protein	194.332	188.495	119	197.507	185.963	157.707	-0.0439972	0.720526	-0.707562	3.42613e-05	-0.0868882	0.609954	-0.324657	0.366657	0.0233803	1	-0.0195107	0.87683	0.406285	0.00173814
LOC_Os01g72330.1	LOC_Os01g72330	OsRR4 type-A response regulator, expressed	28.2533	20.8602	12.3621	26.3679	19.1146	20.5491	-0.437666	0.320921	-1.1925	0.0166363	-0.464108	0.371452	-0.359707	0.772721	-0.0996367	0.786173	-0.126078	0.754493	0.733151	0.0806501
LOC_Os01g72530.1	LOC_Os01g72530	OsCML31 - Calmodulin-related calcium sensor protein, expressed	0.749248	1.25064	6.78322	0.887753	2.43176	4.47078	0.739151	1	3.17846	0.0381816	1.45377	0.62356	2.3323	0.193244	0.244715	1	0.959334	1	-0.601444	0.553911
LOC_Os01g72610.1	LOC_Os01g72610	glycosyltransferase, putative, expressed	8.10049	4.81058	24.9683	7.42735	9.14485	14.2327	-0.751798	0.422608	1.62402	0.0028135	0.300112	0.627751	0.93829	0.081263	-0.125162	0.801789	0.926749	0.423984	-0.810888	0.152121
LOC_Os01g72800.1	LOC_Os01g72800	signal recognition particle receptor, putative, expressed	70.7185	68.677	28.4889	63.4663	63.8344	45.154	-0.0422592	0.866009	-1.31169	1.86337e-05	0.0083454	0.929406	-0.491137	0.290167	-0.156097	0.437664	-0.105492	0.665129	0.664454	0.0187439
LOC_Os01g72950.1	LOC_Os01g72950	expressed protein	69.4845	63.2286	36.0353	58.2538	62.1558	46.7211	-0.136114	0.60218	-0.94728	0.00167954	0.0935369	0.715476	-0.318278	0.696394	-0.254339	0.287853	-0.0246883	0.928872	0.374663	0.123414
LOC_Os01g72990.1	LOC_Os01g72990	expressed protein	17.7974	17.9692	32.7172	16.3906	16.8431	24.385	0.0138629	1	0.878384	0.0356986	0.0392869	0.863674	0.573129	0.11311	-0.118801	0.733733	-0.0933768	0.867529	-0.424055	0.428772
LOC_Os01g73170.1	LOC_Os01g73170	peroxidase precursor, putative, expressed	135.377	198.59	402.141	138.132	225.706	253.25	0.55281	0.000555883	1.57072	1.67753e-32	0.708397	2.79208e-06	0.874515	1.60702e-12	0.0290649	1	0.184652	0.22523	-0.667139	3.72328e-06
LOC_Os01g73200.1	LOC_Os01g73200	peroxidase precursor, putative, expressed	4.71553	5.41866	41.6608	6.29333	13.9178	28.4928	0.200516	1	3.1432	1.19524e-08	1.14504	0.0772547	2.1787	3.73891e-05	0.416404	1	1.36092	0.0635933	-0.548093	0.231643
LOC_Os01g73234.1	LOC_Os01g73234	thioredoxin, putative, expressed	51.1831	52.818	29.7173	46.0156	49.9607	38.1484	0.0453621	0.92198	-0.784364	0.0257861	0.118671	0.683909	-0.2705	0.827174	-0.153544	0.611886	-0.080236	0.768169	0.36032	0.183085
LOC_Os01g73250.2	LOC_Os01g73250	abscisic stress-ripening, putative, expressed	143.433	89.3237	104.564	168.34	113.798	141.711	-0.683262	0.000371304	-0.455991	0.0220603	-0.564903	0.00190423	-0.248426	0.732867	0.231001	0.233621	0.34936	0.092179	0.438566	0.00217036
LOC_Os01g73540.1	LOC_Os01g73540	YGGT family protein, putative, expressed	55.1707	59.7055	26.246	48.0973	62.1754	36.7955	0.113962	0.709446	-1.0718	0.00170463	0.370388	0.182308	-0.386427	0.587392	-0.197946	0.432698	0.05848	0.927955	0.487432	0.10029
LOC_Os01g73940.1	LOC_Os01g73940	expressed protein	165.274	224.338	450.933	186.684	268.273	349.842	0.440814	0.00379255	1.44805	2.60962e-32	0.523104	0.00011605	0.906105	1.57809e-17	0.175738	0.337484	0.258028	0.0582358	-0.36621	0.0281915
LOC_Os01g73980.1	LOC_Os01g73980	xylem cysteine proteinase 2 precursor, putative, expressed	122.721	102.7	74.2733	109.051	102.128	92.451	-0.256946	0.183351	-0.724467	0.000607355	-0.0946245	0.680119	-0.238242	0.777672	-0.170379	0.293896	-0.00805772	0.944351	0.315845	0.0517333
LOC_Os01g74020.1	LOC_Os01g74020	MYB family transcription factor, putative, expressed	1.93682	13.7844	5.97899	1.04151	5.91897	2.36489	2.83127	0.00418309	1.62621	0.177632	2.50667	0.0692707	1.1831	0.60317	-0.895013	0.621277	-1.21962	0.0774121	-1.33813	0.29351
LOC_Os01g74190.1	LOC_Os01g74190	radical SAM enzyme, putative, expressed	35.1162	35.8906	13.1437	36.6472	36.4738	24.9119	0.0314693	1	-1.41777	0.00209927	-0.00684246	1	-0.556868	0.311859	0.0615662	0.906631	0.0232545	1	0.922464	0.0334519
LOC_Os01g74410.1	LOC_Os01g74410	MYB family transcription factor, putative, expressed	3.05943	3.53962	6.67378	1.31191	2.43522	6.85449	0.210332	1	1.12524	0.224371	0.892383	0.623561	2.38538	0.0298264	-1.22159	0.370062	-0.539542	0.451599	0.0385452	1
LOC_Os01g74410.2	LOC_Os01g74410	MYB family transcription factor, putative, expressed	8.69349	20.5405	34.24	15.7342	23.2696	34.2974	1.24046	0.0427978	1.97768	9.9124e-05	0.564543	0.266467	1.1242	0.00411215	0.855896	0.230107	0.179975	0.880422	0.00241651	0.717007
LOC_Os01g74450.1	LOC_Os01g74450	aquaporin protein, putative, expressed	11.4233	1.79506	3.40916	15.3893	2.12779	6.51389	-2.66988	0.0126954	-1.74449	0.0574109	-2.8545	0.00235251	-1.24034	0.200549	0.429948	0.557714	0.245324	1	0.934103	0.209125
LOC_Os01g74650.3	LOC_Os01g74650	cysteine synthase, mitochondrial precursor, putative, expressed	141.602	143.156	66.2991	129.692	135.09	96.3316	0.0157465	1	-1.09478	1.55683e-07	0.0588314	0.712984	-0.429008	0.205273	-0.126752	0.395988	-0.0836673	0.631415	0.53902	0.00349417
LOC_Os02g01030.2	LOC_Os02g01030	tetratricopeptide repeat domain containing protein, expressed	53.2086	35.2231	36.0954	60.9403	38.8306	51.9284	-0.595138	0.0551537	-0.559844	0.0896358	-0.650203	0.0353296	-0.230873	0.924962	0.195737	0.57435	0.140672	0.727646	0.524709	0.0329102
LOC_Os02g01340.2	LOC_Os02g01340	ferredoxin--NADP reductase, chloroplast precursor, putative, expressed	192.731	157.112	104.882	175.165	148.054	144.731	-0.294796	0.0480897	-0.87783	5.29521e-07	-0.242591	0.164106	-0.275342	0.614224	-0.137875	0.273606	-0.0856704	0.567578	0.464612	0.00119759
LOC_Os02g01510.1	LOC_Os02g01510	lactate/malate dehydrogenase, putative, expressed	5.93296	12.3984	23.533	6.16235	12.1457	14.0046	1.06333	0.237917	1.98786	0.000833537	0.978893	0.165483	1.18435	0.0442398	0.0547286	1	-0.0297083	1	-0.748784	0.197246
LOC_Os02g01730.1	LOC_Os02g01730	serine/threonine-protein kinase At1g18390 precursor, putative, expressed	45.917	56.8904	72.4213	41.0303	55.7559	44.9399	0.309157	0.324672	0.657386	0.0164074	0.442435	0.128079	0.131307	0.331867	-0.162339	0.592179	-0.0290607	0.925233	-0.688417	0.05177
LOC_Os02g02130.1	LOC_Os02g02130	ribosomal protein L37, putative, expressed	115.962	99.8371	74.3619	134.95	119.314	105.018	-0.216004	0.276389	-0.641017	0.00289507	-0.177662	0.3475	-0.361788	0.365213	0.218773	0.312736	0.257115	0.22429	0.498001	0.0034316
LOC_Os02g02390.1	LOC_Os02g02390	S1 RNA binding domain containing protein, expressed	46.8793	40.0434	18.0258	45.5251	37.9489	30.2116	-0.227387	0.454584	-1.37889	0.000426071	-0.262604	0.445477	-0.59156	0.207595	-0.0422888	0.91748	-0.0775064	0.821637	0.745039	0.0431145
LOC_Os02g02400.3	LOC_Os02g02400	catalase isozyme A, putative, expressed	32.4426	53.6908	39.1943	32.04	38.5849	38.4581	0.726785	0.0230278	0.272754	0.407702	0.268162	0.408004	0.263413	0.232051	-0.0180153	1	-0.476639	0.120324	-0.0273564	0.819781
LOC_Os02g02410.1	LOC_Os02g02410	DnaK family protein, putative, expressed	220.886	124.754	144.743	263.982	151.881	208.26	-0.824216	2.05414e-07	-0.609808	0.000105246	-0.797498	5.86369e-08	-0.342054	0.230489	0.257138	0.0845088	0.283855	0.1186	0.524892	2.38103e-05
LOC_Os02g02520.1	LOC_Os02g02520	expressed protein	51.0765	48.8677	25.2222	50.2828	47.3205	36.6322	-0.0637779	0.84199	-1.01796	0.00386555	-0.0875997	0.839323	-0.456953	0.452846	-0.0225947	0.843098	-0.0464165	0.838768	0.538417	0.0742138
LOC_Os02g02830.1	LOC_Os02g02830	ubiquitin-conjugating enzyme, putative, expressed	42.0863	57.2391	67.9395	41.3644	48.4821	58.5242	0.44365	0.159229	0.6909	0.0129074	0.229063	0.459342	0.500644	0.0161179	-0.024961	0.91269	-0.239549	0.380813	-0.215217	0.859067
LOC_Os02g02860.1	LOC_Os02g02860	glutamyl-tRNA synthetase, putative, expressed	61.5933	60.2335	34.2917	55.6288	55.4163	44.7366	-0.0322083	0.85664	-0.844914	0.005623	-0.00552133	1	-0.314378	0.690425	-0.146942	0.520604	-0.120255	0.641767	0.383594	0.114358
LOC_Os02g02930.1	LOC_Os02g02930	terpene synthase, putative, expressed	2.62095	3.18984	8.00084	2.90576	7.61043	9.88716	0.283394	1	1.61006	0.144117	1.38906	0.144473	1.76664	0.0477376	0.148826	1	1.25449	0.226589	0.305405	0.638378
LOC_Os02g02960.1	LOC_Os02g02960	histone deacetylase complex subunit SAP18, putative, expressed	0.00125389	7.72504	0.000661818	5.03474	0	0	12.5889	0.00781419	-0.921904	1	-Inf	0.0625089	-Inf	0.0649332	11.9713	0.0625625	-Inf	0.00380482	-Inf	1
LOC_Os02g02960.2	LOC_Os02g02960	histone deacetylase complex subunit SAP18, putative, expressed	22.1406	16.1258	21.3867	1.14751	29.1842	36.9401	-0.457324	0.335448	-0.0499804	1	4.66861	2.69447e-08	5.00861	1.38786e-11	-4.27012	2.46275e-06	0.855817	0.072519	0.788474	0.0172771
LOC_Os02g02960.4	LOC_Os02g02960	histone deacetylase complex subunit SAP18, putative, expressed	16.159	17.8455	19.727	37.0744	10.9126	12.7368	0.143222	0.864184	0.287834	0.50951	-1.76443	0.0002233	-1.54142	0.00282244	1.19809	0.00560845	-0.709565	0.199072	-0.631169	0.3865
LOC_Os02g03010.1	LOC_Os02g03010	expressed protein	62.7635	54.0181	38.572	69.8716	59.4349	42.4386	-0.216483	0.406337	-0.702372	0.0224482	-0.233396	0.379125	-0.719329	0.0472115	0.15478	0.664883	0.137867	0.707043	0.137823	0.504766
LOC_Os02g03020.1	LOC_Os02g03020	EF hand family protein, putative, expressed	8.10706	17.286	19.7453	14.1911	13.7045	11.7976	1.09235	0.107786	1.28426	0.0234975	-0.0503367	1	-0.266493	1	0.807736	0.286812	-0.334954	0.595456	-0.743016	0.290468
LOC_Os02g03330.1	LOC_Os02g03330	expressed protein	98.3418	59.8244	34.2916	107.484	63.6381	60.5336	-0.717071	0.00241672	-1.51995	2.32724e-08	-0.756159	0.00126918	-0.828314	0.00666407	0.128245	0.675245	0.0891567	0.787877	0.819881	0.00135256
LOC_Os02g03430.1	LOC_Os02g03430	expressed protein	38.2779	40.1446	21.149	41.8844	35.859	30.6448	0.0686942	0.909974	-0.855926	0.0364645	-0.224076	0.571801	-0.450772	0.483005	0.129899	0.738567	-0.16287	0.647837	0.535053	0.095634
LOC_Os02g03710.1	LOC_Os02g03710	UP-9A, putative, expressed	13.6109	8.89622	11.3616	16.0002	5.86937	22.7106	-0.613498	0.306088	-0.260596	0.69012	-1.44681	0.0525152	0.505276	0.14938	0.233327	0.855752	-0.599987	0.453027	0.9992	0.0245137
LOC_Os02g04130.1	LOC_Os02g04130	DUF1645 domain containing protein, putative, expressed	1.15757	4.51288	10.3366	2.84043	2.83658	6.62767	1.96295	0.218761	3.15859	0.00612213	-0.0019568	1	1.22239	0.205739	1.29501	0.625075	-0.669896	0.506393	-0.641188	0.635722
LOC_Os02g04460.1	LOC_Os02g04460	ribosomal protein L3, putative, expressed	441.151	414.405	180.611	444.113	413.377	292.563	-0.0902311	0.321249	-1.28839	1.37264e-25	-0.103469	0.35627	-0.602179	0.000103963	0.00965425	0.866495	-0.00358329	0.916905	0.695862	7.40506e-10
LOC_Os02g04710.2	LOC_Os02g04710	cycloartenol synthase, putative, expressed	4.50089	5.96503	0.00144568	6.75111	0	7.33556	0.406319	1	-11.6042	0.0625139	-Inf	0.0156297	0.119782	1	0.584914	0.774549	-Inf	0.0153197	12.3089	0.00555363
LOC_Os02g04810.1	LOC_Os02g04810	auxin response factor 5, putative, expressed	10.6017	14.0804	26.2388	12.6677	16.0859	19.4159	0.409397	0.690067	1.30741	0.0134444	0.34464	0.583279	0.616082	0.161712	0.256864	0.839013	0.192107	0.855557	-0.434467	0.551168
LOC_Os02g05470.1	LOC_Os02g05470	CCT motif family protein, expressed	124.27	133.618	79.3673	101.253	121.805	84.564	0.104636	0.575731	-0.646861	0.00198589	0.266614	0.159479	-0.259849	0.769197	-0.295513	0.0957292	-0.133535	0.453302	0.0914987	0.3095
LOC_Os02g05470.2	LOC_Os02g05470	CCT motif family protein, expressed	5.32917	12.775	4.65469	7.46568	4.0752	5.60331	1.26134	0.0962754	-0.195226	1	-0.873403	0.54886	-0.413994	1	0.486363	0.774549	-1.64838	0.0303609	0.267594	0.766343
LOC_Os02g05830.1	LOC_Os02g05830	ribulose bisphosphate carboxylase small chain, chloroplast precursor, putative, expressed	56.4944	106.316	134.37	74.3519	112.652	126.504	0.912179	0.000106304	1.25003	9.41608e-09	0.599431	0.00422677	0.766741	3.74355e-06	0.396262	0.160384	0.0835142	0.685579	-0.0870281	0.756856
LOC_Os02g05890.1	LOC_Os02g05890	EMB1303, putative, expressed	57.1928	50.9694	21.6567	53.037	50.3564	35.4093	-0.166202	0.564734	-1.40102	0.000103994	-0.074824	0.844011	-0.582871	0.200338	-0.108834	0.634934	-0.0174562	0.920972	0.709315	0.0459064
LOC_Os02g06360.1	LOC_Os02g06360	uncharacterized protein CPn_0526/CP_0226/CPj0526/CpB0547, putative, expressed	49.2071	34.1589	27.5613	44.0595	44.6611	47.9394	-0.526605	0.100258	-0.836223	0.022146	0.0195657	0.915858	0.121759	0.347306	-0.159413	0.604346	0.386757	0.260617	0.798568	0.00791603
LOC_Os02g06560.1	LOC_Os02g06560	wound induced protein, putative, expressed	12.857	1.98017	16.3442	6.73583	9.54611	11.2721	-2.69886	0.0040808	0.346225	0.582972	0.503057	0.479018	0.742835	0.246144	-0.932628	0.185222	2.26929	0.0385856	-0.536018	0.564877
LOC_Os02g06640.1	LOC_Os02g06640	ubiquitin family protein, putative, expressed	390.754	368.962	605.714	413.074	409.795	447.576	-0.0827884	0.384082	0.632376	3.27095e-12	-0.0114979	1	0.115732	0.00263196	0.0801396	0.646538	0.15143	0.173296	-0.436504	0.00095541
LOC_Os02g06890.1	LOC_Os02g06890	OTU-like cysteine protease family protein, putative, expressed	41.7597	31.6141	23.8445	35.6193	33.0039	30.62	-0.401543	0.246809	-0.808455	0.0357166	-0.110023	0.810041	-0.218185	1	-0.229452	0.49725	0.0620684	1	0.360818	0.224595
LOC_Os02g07230.1	LOC_Os02g07230	porphobilinogen deaminase, chloroplast precursor, putative, expressed	146.559	133.643	57.3838	148.777	133.541	97.8028	-0.133097	0.438075	-1.35277	2.59139e-10	-0.155869	0.439676	-0.605204	0.0254846	0.0216699	1	-0.00110152	1	0.769232	0.000103909
LOC_Os02g07690.1	LOC_Os02g07690	VQ domain containing protein, putative, expressed	6.66875	6.61398	17.0519	7.03895	9.64802	10.2544	-0.0118977	1	1.35444	0.0423526	0.454873	0.479018	0.542811	0.342517	0.0779439	1	0.544714	0.629089	-0.733689	0.336442
LOC_Os02g07870.1	LOC_Os02g07870	ATP synthase, putative, expressed	29.6054	20.8643	14.7055	30.4286	22.3067	22.548	-0.504824	0.210373	-1.0095	0.035789	-0.447951	0.331929	-0.432428	0.68046	0.0395676	1	0.0964406	1	0.616644	0.143001
LOC_Os02g08220.1	LOC_Os02g08220	expressed protein	17.6304	10.1474	5.86854	14.9036	12.8979	14.1305	-0.796955	0.134955	-1.58699	0.022691	-0.208525	0.850584	-0.0768483	1	-0.242404	0.604543	0.346026	0.677675	1.26774	0.0706175
LOC_Os02g08380.1	LOC_Os02g08380	CR084 protein, putative, expressed	120.454	116.921	61.5294	115.993	114.962	89.4414	-0.042949	0.845565	-0.969135	2.13207e-05	-0.0128747	1	-0.375021	0.328002	-0.0544469	0.696406	-0.0243726	0.895574	0.539667	0.00555131
LOC_Os02g08440.1	LOC_Os02g08440	WRKY71, expressed	3.94087	12.5212	21.8924	5.0393	12.9889	11.9366	1.66779	0.0490564	2.47384	0.000292695	1.36598	0.0625923	1.2441	0.0551183	0.354709	1	0.0529064	1	-0.875038	0.171218
LOC_Os02g08440.4	LOC_Os02g08440	WRKY71, expressed	0	0	0.000659786	0.163932	0	5.28147	NA	1	Inf	1	-Inf	1	5.00977	0.0226503	Inf	1	NA	1	12.9667	0.0244898
LOC_Os02g09050.1	LOC_Os02g09050	expressed protein	8.06494	14.6967	50.4068	14.6579	21.8708	22.3682	0.865757	0.21008	2.64388	7.88801e-09	0.577328	0.25416	0.609771	0.139596	0.861943	0.210565	0.573514	0.3241	-1.17217	0.00432712
LOC_Os02g09470.1	LOC_Os02g09470	tic21, putative, expressed	44.0104	45.5377	41.3431	20.0878	19.9699	16.8103	0.0492169	0.916158	-0.0901979	0.828583	-0.00849246	1	-0.256974	1	-1.13152	0.00244937	-1.18923	0.00126484	-1.2983	0.00549522
LOC_Os02g09590.1	LOC_Os02g09590	ribosome, putative, expressed	284.624	266.911	94.5902	251.21	242.715	128.54	-0.0926986	0.418699	-1.58929	6.62695e-23	-0.0496306	0.787368	-0.966677	4.0818e-07	-0.180163	0.0920301	-0.137095	0.268237	0.442455	0.00317046
LOC_Os02g09830.1	LOC_Os02g09830	bZIP transcription factor domain containing protein, expressed	0.430241	6.01523	6.38893	0.236169	4.23837	2.8776	3.8054	0.0312536	3.89236	0.0151825	4.16562	0.061542	3.60697	0.103049	-0.865325	1	-0.50511	0.547501	-1.15071	0.512253
LOC_Os02g09940.1	LOC_Os02g09940	peroxiredoxin, putative, expressed	162.487	120.505	59.9647	165.143	155.922	107.817	-0.431231	0.0146526	-1.43814	5.70304e-12	-0.0828913	0.696076	-0.615131	0.0152919	0.0233915	1	0.371731	0.041155	0.846399	1.82724e-05
LOC_Os02g10120.1	LOC_Os02g10120	lipoxygenase, putative, expressed	13.9232	6.64296	4.17715	11.3156	5.31431	6.28494	-1.06759	0.132707	-1.7369	0.0309164	-1.09036	0.210166	-0.848343	0.467325	-0.299175	0.553683	-0.321944	0.579808	0.58938	0.533651
LOC_Os02g10200.2	LOC_Os02g10200	zinc finger A20 and AN1 domain-containing stress-associated protein, putative, expressed	13.6024	0.00108031	17.9071	0.589316	8.20346	2.23506	-13.6201	5.86049e-05	0.39667	0.484905	3.79912	0.0210172	1.9232	0.60317	-4.52868	0.000463166	12.8906	0.00781471	-3.00215	0.000516754
LOC_Os02g10370.1	LOC_Os02g10370	hrpN-interacting protein from Malus, putative, expressed	18.8052	18.4336	10.6855	9.49429	21.4526	12.5956	-0.0287938	0.871061	-0.815477	0.200638	1.17602	0.0288662	0.407788	0.289066	-0.986	0.0591946	0.218815	0.749307	0.237265	0.546252
LOC_Os02g10390.1	LOC_Os02g10390	chlorophyll A-B binding protein, putative, expressed	1477.58	1127.1	802.147	1490.14	1176.34	1149.05	-0.390621	2.05553e-12	-0.881298	9.17929e-45	-0.341143	4.11711e-09	-0.375006	0.000588476	0.0122116	0.754777	0.0616896	0.392595	0.518503	1.96195e-23
LOC_Os02g10390.2	LOC_Os02g10390	chlorophyll A-B binding protein, putative, expressed	117.121	80.3549	50.2949	117.36	88.0086	76.7549	-0.543542	0.00824774	-1.21952	2.39268e-07	-0.415224	0.0505804	-0.61261	0.0518102	0.002941	0.896092	0.131259	0.589604	0.609847	0.00428446
LOC_Os02g10700.1	LOC_Os02g10700	OsFBL7 - F-box domain and LRR containing protein, expressed	38.0673	61.2058	77.103	43.6943	59.1092	58.1056	0.685116	0.0265827	1.01823	0.000245495	0.435938	0.139714	0.411232	0.0471707	0.198893	0.582666	-0.0502857	0.855439	-0.40811	0.301478
LOC_Os02g10730.1	LOC_Os02g10730	expressed protein	13.6126	12.0809	41.0613	10.1634	21.5757	38.1762	-0.172215	0.700303	1.59284	0.000220789	1.08602	0.0344272	1.90929	7.14974e-06	-0.42156	0.420208	0.836679	0.121513	-0.105106	1
LOC_Os02g10760.1	LOC_Os02g10760	AP2 domain containing protein, expressed	62.4105	46.875	31.8203	53.5601	50.7268	48.4996	-0.41297	0.151322	-0.971841	0.00261374	-0.0784105	0.845485	-0.143186	1	-0.22063	0.404816	0.113929	0.762151	0.608025	0.0328378
LOC_Os02g10920.4	LOC_Os02g10920	zinc finger family protein, putative, expressed	0.0015014	0.0671661	8.18541	0.041725	4.29586	0.12807	5.48335	1	12.4125	0.00375942	6.68589	0.061542	1.61795	1	4.79653	1	5.99907	0.125008	-5.99805	0.00831041
LOC_Os02g11700.1	LOC_Os02g11700	cytokinin-O-glucosyltransferase 3, putative, expressed	61.927	47.3867	37.0265	46.7959	51.0629	40.3665	-0.386086	0.151323	-0.74201	0.0155445	0.125893	0.686948	-0.213224	0.914649	-0.404186	0.126395	0.107793	0.762151	0.1246	0.494121
LOC_Os02g11705.1	LOC_Os02g11705	expressed protein	16.5744	16.6709	40.1094	12.9057	11.3853	23.0507	0.00837535	1	1.27498	0.00213982	-0.180836	0.838847	0.836802	0.045379	-0.360948	0.469307	-0.55016	0.263422	-0.79913	0.078936
LOC_Os02g11770.1	LOC_Os02g11770	expressed protein	91.4695	140.788	106.491	140.066	216.813	154.423	0.622162	0.0012592	0.219369	0.285142	0.630346	3.44318e-05	0.140781	0.0614909	0.614744	0.0024021	0.622929	8.68868e-05	0.536156	0.000186552
LOC_Os02g11830.2	LOC_Os02g11830	coatomer subunit beta, putative, expressed	67.8217	48.392	44.7704	68.2551	50.1896	58.9016	-0.486978	0.063346	-0.599202	0.0382587	-0.443548	0.11752	-0.21263	0.929463	0.0091899	0.931799	0.0526199	0.919647	0.395762	0.0767058
LOC_Os02g12090.1	LOC_Os02g12090	expressed protein	2.02916	1.42176	14.9972	0	0	3.69724	-0.513205	0.623918	2.88574	0.00125021	NA	1	Inf	0.0483125	-Inf	0.245011	-Inf	0.498359	-2.02017	0.0217433
LOC_Os02g12730.1	LOC_Os02g12730	beta-galactosidase precursor, putative, expressed	40.3747	34.1182	22.765	47.964	50.1423	44.7041	-0.24291	0.487544	-0.826634	0.0431011	0.0640762	0.840323	-0.101545	0.835541	0.2485	0.457724	0.555487	0.101281	0.97359	0.00229036
LOC_Os02g12730.2	LOC_Os02g12730	beta-galactosidase precursor, putative, expressed	15.6645	14.2593	5.325	17.0722	16.0805	16.0451	-0.135596	0.719347	-1.55665	0.0266381	-0.0863367	1	-0.0895162	0.863452	0.12415	1	0.173409	0.855557	1.59128	0.0141479
LOC_Os02g12840.1	LOC_Os02g12840	DEAD-box ATP-dependent RNA helicase, putative, expressed	330.99	163.564	205.135	87.762	142.255	194.435	-1.01693	2.46911e-14	-0.690212	9.53718e-08	0.69681	0.000348643	1.14762	1.39723e-13	-1.91512	2.21851e-35	-0.201378	0.189151	-0.0772878	0.688812
LOC_Os02g12870.1	LOC_Os02g12870	expressed protein	15.7301	5.8226	10.5038	12.9448	9.95905	12.5372	-1.43379	0.0341892	-0.582616	0.442206	-0.378293	0.67769	-0.0461575	0.845	-0.281155	0.581397	0.774345	0.454535	0.255304	0.546252
LOC_Os02g13060.1	LOC_Os02g13060	expressed protein	178.037	201.424	305.628	210.52	317.586	305.903	0.178058	0.280651	0.7796	2.8147e-09	0.59319	2.01622e-06	0.539117	2.40661e-08	0.24178	0.141714	0.656912	4.0474e-07	0.00129753	0.240719
LOC_Os02g13100.1	LOC_Os02g13100	protein phosphatase 2C, putative, expressed	20.9061	28.9674	44.4334	17.8694	29.6655	29.3322	0.470506	0.32233	1.08772	0.00411826	0.731295	0.0843366	0.714994	0.0562771	-0.226433	0.633067	0.0343559	1	-0.599159	0.197834
LOC_Os02g13510.1	LOC_Os02g13510	receptor-like protein kinase 5 precursor, putative, expressed	10.2355	13.2251	51.8632	15.8817	22.3146	41.3129	0.369697	0.677667	2.34113	2.97833e-08	0.490623	0.335041	1.37923	0.000159745	0.633784	0.327572	0.754709	0.175542	-0.328119	0.534057
LOC_Os02g13660.1	LOC_Os02g13660	meiosis 5, putative, expressed	205.991	86.6407	108.326	249.056	74.7619	118.005	-1.24946	1.765e-12	-0.927202	4.80116e-08	-1.7361	1.07447e-22	-1.07762	1.27224e-08	0.273889	0.0747645	-0.212742	0.346104	0.123468	0.182787
LOC_Os02g13670.1	LOC_Os02g13670	helix-loop-helix DNA-binding domain containing protein, expressed	0.289124	0.97977	4.71682	0.105743	2.66469	12.6986	1.76076	1	4.02806	0.0305107	4.65533	0.123561	6.90796	5.28655e-05	-1.45113	1	1.44345	0.625008	1.42878	0.0561118
LOC_Os02g14160.1	LOC_Os02g14160	peroxidase precursor, putative, expressed	119.405	70.6959	79.0907	120.287	88.2518	93.7729	-0.756165	0.000468909	-0.594283	0.00554593	-0.446783	0.0315997	-0.359238	0.411322	0.0106175	0.948474	0.319999	0.204704	0.245663	0.0802062
LOC_Os02g14170.1	LOC_Os02g14170	peroxidase precursor, putative, expressed	40.4354	34.5074	35.6597	37.693	45.5185	18.6103	-0.22871	0.565558	-0.181323	0.731227	0.272156	0.384116	-1.0182	0.0460999	-0.101322	0.821064	0.399544	0.266609	-0.938196	0.0586274
LOC_Os02g14480.1	LOC_Os02g14480	receptor-like kinase, putative, expressed	4.17013	4.89572	14.7117	4.0795	7.41593	10.8228	0.231429	1	1.8188	0.0114457	0.862235	0.385867	1.40761	0.0665111	-0.0317	1	0.599107	0.774428	-0.44289	0.695822
LOC_Os02g14890.1	LOC_Os02g14890	expressed protein	61.1336	51.2486	42.0845	33.1876	44.1192	30.719	-0.254453	0.345703	-0.538677	0.0759522	0.410762	0.211166	-0.111513	0.803792	-0.881321	0.00364293	-0.216106	0.473911	-0.454158	0.413093
LOC_Os02g14910.1	LOC_Os02g14910	bZIP transcription factor family protein, putative, expressed	18.4525	13.6889	6.50115	13.9388	14.9063	13.3221	-0.43081	0.485632	-1.50505	0.0433424	0.0968158	0.855008	-0.0652848	1	-0.40471	0.483133	0.122916	1	1.03505	0.177819
LOC_Os02g15110.1	LOC_Os02g15110	zinc finger, C3HC4 type domain containing protein, expressed	14.619	20.1074	19.9707	9.97463	29.5783	12.9239	0.459882	0.499618	0.45004	0.402954	1.5682	0.00139532	0.373706	0.406612	-0.551509	0.322643	0.556813	0.202753	-0.627843	0.3865
LOC_Os02g15540.1	LOC_Os02g15540	expressed protein	26.9692	34.4188	40.2422	27.9275	37.4966	48.0358	0.351884	0.442734	0.577396	0.112792	0.425073	0.266183	0.782424	0.00549015	0.0503737	1	0.123563	0.812655	0.255401	0.201632
LOC_Os02g15660.1	LOC_Os02g15660	tetratricopeptide repeat, putative, expressed	62.7272	50.7931	31.1777	62.6431	50.1782	46.146	-0.304459	0.26188	-1.00858	0.00127597	-0.320095	0.259245	-0.44095	0.338779	-0.00193556	0.929201	-0.0175718	0.920973	0.565691	0.0394707
LOC_Os02g15750.1	LOC_Os02g15750	expressed protein	227.13	173.213	87.0498	198.574	163.54	139.898	-0.390971	0.00592926	-1.38361	2.38966e-15	-0.280033	0.0831526	-0.505301	0.0438834	-0.193842	0.121103	-0.0829037	0.5864	0.684462	2.54362e-05
LOC_Os02g15810.1	LOC_Os02g15810	HMG1/2, putative, expressed	28.9615	34.5353	17.2451	50.8184	33.1612	31.5544	0.253935	0.532411	-0.74795	0.103981	-0.615855	0.063129	-0.68751	0.152445	0.811215	0.0187788	-0.0585755	0.809398	0.871655	0.0147158
LOC_Os02g15860.1	LOC_Os02g15860	expressed protein	2.64026	0	7.87189	3.03353	0	1.00892	-Inf	0.123918	1.57603	0.144117	-Inf	0.250011	-1.58819	0.627909	0.200318	1	NA	1	-2.9639	0.0409772
LOC_Os02g15900.1	LOC_Os02g15900	50S ribosomal protein L21, chloroplast precursor, putative, expressed	272.979	256.31	97.0611	264.452	265.606	160.476	-0.0909002	0.4339	-1.49182	2.94455e-20	0.00628185	0.862177	-0.720648	0.000172068	-0.0457841	0.545836	0.051398	0.726346	0.725392	3.26965e-06
LOC_Os02g16500.1	LOC_Os02g16500	expressed protein	226.579	218.047	118.846	183.748	182.653	93.5402	-0.055375	0.635658	-0.930921	9.41873e-09	-0.0086231	1	-0.97407	1.06287e-05	-0.302286	0.0204167	-0.255534	0.0722123	-0.345435	0.336889
LOC_Os02g16709.1	LOC_Os02g16709	peptidase, putative, expressed	38.1566	32.9579	17.5583	36.4165	31.1487	26.0104	-0.211308	0.554958	-1.11978	0.010502	-0.22542	0.625572	-0.485504	0.448486	-0.0673404	0.816411	-0.0814524	0.803746	0.566935	0.133822
LOC_Os02g16909.2	LOC_Os02g16909	dynein light chain type 1 domain containing protein, expressed	28.1267	48.7609	44.3982	20.409	34.2939	20.4437	0.793784	0.0220727	0.65856	0.0593488	0.748746	0.0571959	0.00244885	0.752407	-0.462732	0.249222	-0.50777	0.10016	-1.11884	0.0085731
LOC_Os02g17360.1	LOC_Os02g17360	PPR repeat domain containing protein, putative, expressed	28.7111	26.9503	13.5966	26.5639	24.6633	20.7191	-0.0913095	0.790817	-1.07836	0.0316197	-0.107098	0.889925	-0.358502	0.77276	-0.112143	0.789879	-0.127932	0.783205	0.607717	0.175572
LOC_Os02g17390.1	LOC_Os02g17390	3-hydroxyacyl-CoA dehydrogenase, putative, expressed	47.4694	61.1089	77.5215	51.1493	65.2712	58.1117	0.364385	0.210956	0.707599	0.00537627	0.351732	0.193993	0.184114	0.212026	0.107717	0.763167	0.0950641	0.789527	-0.415768	0.264764
LOC_Os02g17500.1	LOC_Os02g17500	transporter family protein, putative, expressed	20.8436	13.0483	14.5188	25.3646	11.1733	17.4798	-0.675743	0.17427	-0.521682	0.405221	-1.18276	0.0288571	-0.537128	0.442305	0.283212	0.659477	-0.223807	0.689096	0.267766	0.597246
LOC_Os02g17920.1	LOC_Os02g17920	glyoxalase family protein, putative, expressed	73.9583	60.7574	26.7104	69.4247	63.6855	47.9902	-0.283652	0.263757	-1.46931	3.25796e-06	-0.124485	0.7291	-0.532709	0.228557	-0.0912635	0.61635	0.0679033	0.858208	0.845337	0.00525496
LOC_Os02g18410.1	LOC_Os02g18410	salt stress root protein RS1, putative, expressed	166.117	91.2616	73.2665	165.167	93.8007	126.227	-0.86412	2.46795e-06	-1.18097	2.52724e-09	-0.816255	1.25679e-05	-0.387905	0.240038	-0.00827425	0.826111	0.0395907	0.883259	0.784795	9.50513e-06
LOC_Os02g18450.1	LOC_Os02g18450	GTP-binding protein typA/bipA, putative, expressed	32.8786	23.1053	11.0307	28.342	23.2375	19.0693	-0.508925	0.183672	-1.57562	0.00126673	-0.286487	0.575988	-0.57169	0.385549	-0.214207	0.52286	0.00823104	1	0.789728	0.100183
LOC_Os02g19770.1	LOC_Os02g19770	eukaryotic translation initiation factor 1A, putative, expressed	18.8074	17.4558	35.3561	16.8505	17.5858	25.6521	-0.107594	0.742139	0.910659	0.0293455	0.0616196	0.867463	0.606286	0.0920138	-0.158509	0.740762	0.0107045	1	-0.462882	0.445383
LOC_Os02g20040.1	LOC_Os02g20040	loricrin, putative, expressed	6.85513	7.86998	17.3484	5.07749	7.94503	11.6603	0.199176	1	1.33955	0.0423526	0.645937	0.422175	1.19942	0.0551183	-0.433069	0.577391	0.0136927	1	-0.573198	0.578989
LOC_Os02g20360.1	LOC_Os02g20360	tyrosine aminotransferase, putative, expressed	11.3164	4.92875	42.8181	11.3691	16.6122	40.6931	-1.19912	0.142329	1.91981	7.98491e-06	0.547125	0.263174	1.83967	4.17381e-06	0.00670297	1	1.75295	0.0169124	-0.0734366	0.828142
LOC_Os02g20490.1	LOC_Os02g20490	expressed protein	34.0338	30.0559	14.9851	31.0805	30.756	21.6059	-0.17932	0.619214	-1.18344	0.0094372	-0.0151418	1	-0.524584	0.492241	-0.130959	0.710351	0.0332197	1	0.527897	0.187507
LOC_Os02g20540.1	LOC_Os02g20540	fasciclin domain containing protein, expressed	172.361	173.56	87.4547	185.758	178.432	113.428	0.0100011	1	-0.978826	1.97594e-07	-0.05805	0.753227	-0.711648	0.00171401	0.107991	0.597326	0.0399399	0.915119	0.375169	0.0130854
LOC_Os02g20560.1	LOC_Os02g20560	fasciclin domain containing protein, expressed	409.137	427.598	249.305	387.501	481.493	237.569	0.0636711	0.580199	-0.714672	9.89255e-10	0.313315	0.00111535	-0.705853	8.36357e-06	-0.078384	0.321143	0.17126	0.0972626	-0.0695652	0.586394
LOC_Os02g21250.2	LOC_Os02g21250	clathrin adaptor complex small chain domain containing protein, expressed	17.506	5.86254	4.17034	16.5719	9.86475	10.8275	-1.57825	0.0143632	-2.06961	0.00435256	-0.748385	0.24788	-0.614039	0.454498	-0.0791105	0.866842	0.750757	0.454535	1.37646	0.0675318
LOC_Os02g21660.1	LOC_Os02g21660	L1P family of ribosomal proteins domain containing protein, expressed	113.318	98.6842	64.7432	120.905	109.486	94.8771	-0.199486	0.336437	-0.807576	0.000407381	-0.143128	0.469061	-0.349742	0.413617	0.0934969	0.743889	0.149855	0.533136	0.551331	0.0033006
LOC_Os02g22070.1	LOC_Os02g22070	expressed protein	43.1503	30.7731	21.2624	37.6402	35.8919	30.7647	-0.487701	0.164323	-1.02107	0.0081915	-0.068616	0.907609	-0.290998	0.809755	-0.197096	0.578837	0.221989	0.625525	0.532971	0.095634
LOC_Os02g22260.1	LOC_Os02g22260	fruit protein PKIWI502, putative, expressed	126.392	119.312	52.2703	130.07	113.677	89.6217	-0.083166	0.654837	-1.27384	3.02089e-08	-0.194348	0.337767	-0.537368	0.0791179	0.0413831	0.950207	-0.0697988	0.743332	0.777857	0.000196933
LOC_Os02g24700.1	LOC_Os02g24700	OsSAUR8 - Auxin-responsive SAUR gene family member, expressed	69.9055	46.2692	42.0486	57.5559	51.4103	58.0008	-0.595354	0.0257112	-0.733348	0.0105039	-0.162906	0.566002	0.011109	0.515998	-0.280442	0.251331	0.152005	0.685006	0.464015	0.044775
LOC_Os02g26210.1	LOC_Os02g26210	flowering promoting factor-like 1, putative, expressed	7.54347	3.66276	3.15592	15.9054	3.15665	5.25103	-1.0423	0.265467	-1.25717	0.22662	-2.33305	0.00443009	-1.59884	0.0468796	1.07622	0.15208	-0.214537	0.725674	0.73454	0.490594
LOC_Os02g26294.5	LOC_Os02g26294	expressed protein	3.85367	1.20025	2.36691	0	0	3.86166	-1.6829	0.217401	-0.703228	0.687521	NA	1	Inf	0.0483125	-Inf	0.0600303	-Inf	0.498359	0.706216	0.433571
LOC_Os02g26700.1	LOC_Os02g26700	cation transport regulator-like protein 1, putative, expressed	30.3192	68.547	110.296	35.043	60.7762	58.0444	1.17686	0.000111599	1.86308	3.34749e-12	0.79438	0.0077621	0.728031	0.00341419	0.208895	0.621284	-0.173587	0.483571	-0.926152	0.000651117
LOC_Os02g26700.9	LOC_Os02g26700	cation transport regulator-like protein 1, putative, expressed	0	1.91396	7.25433	0.583986	0.620515	2.69845	Inf	0.500004	Inf	0.00755496	0.0875323	1	2.20813	0.346863	Inf	1	-1.62502	0.623773	-1.42671	0.349303
LOC_Os02g27769.1	LOC_Os02g27769	40S ribosomal protein S27, putative, expressed	214.325	110.019	125.713	164.745	179.908	237.705	-0.96205	5.59841e-09	-0.769672	2.78095e-06	0.127023	0.389293	0.528937	1.14792e-06	-0.379567	0.00747329	0.709506	4.81817e-05	0.919042	1.14262e-11
LOC_Os02g28980.1	LOC_Os02g28980	peptidyl-prolyl isomerase, putative, expressed	64.7568	34.3539	39.5652	50.1219	46.161	48.1001	-0.914558	0.00174275	-0.7108	0.0188779	-0.118767	0.759809	-0.0594012	0.686836	-0.369591	0.136531	0.426201	0.218705	0.281808	0.201632
LOC_Os02g29960.1	LOC_Os02g29960	cytochrome P450, putative, expressed	42.6064	44.335	24.711	40.262	40.43	27.9882	0.0573749	1	-0.785918	0.0386053	0.00600594	1	-0.5246	0.395469	-0.0816529	0.742179	-0.133022	0.663742	0.179666	0.492856
LOC_Os02g30550.1	LOC_Os02g30550	expressed protein	51.6706	41.0147	37.6549	44.5315	37.7386	57.8707	-0.333203	0.255234	-0.456506	0.170668	-0.238785	0.51066	0.378007	0.0605837	-0.214517	0.477402	-0.1201	0.736822	0.619995	0.0138839
LOC_Os02g30600.1	LOC_Os02g30600	expressed protein	89.7277	58.6626	101.679	79.3037	71.0329	128.267	-0.613112	0.010935	0.180396	0.386502	-0.158901	0.568189	0.69369	1.89678e-05	-0.178165	0.35608	0.276046	0.335006	0.335128	0.0172823
LOC_Os02g30620.3	LOC_Os02g30620	dnaJ domain containing protein, expressed	0.000686115	0.000476591	2.06104	6.24629	3.26958	5.08233	-0.525699	1	11.5526	0.247618	-0.933894	0.50784	-0.297509	1	13.1523	0.0312968	12.7441	0.250008	1.30212	0.269069
LOC_Os02g31030.1	LOC_Os02g31030	glycerophosphoryl diester phosphodiesterase family protein, putative, expressed	0.679775	8.12876	1.01028	1.00669	6.2048	2.45549	3.57991	0.039069	0.571621	1	2.62377	0.0692705	1.28639	0.60317	0.566489	1	-0.38965	0.60606	1.28126	0.608046
LOC_Os02g31030.2	LOC_Os02g31030	glycerophosphoryl diester phosphodiesterase family protein, putative, expressed	9.30491	0.0157662	6.94034	11.0636	0.00391332	5.52649	-9.20501	0.0019028	-0.422986	0.803654	-11.4651	0.000977326	-1.00139	0.467325	0.249757	0.823979	-2.01037	1	-0.328643	1
LOC_Os02g32350.1	LOC_Os02g32350	TUDOR protein with multiple SNc domains, putative, expressed	39.1198	26.6025	25.4692	37.9087	34.6261	38.613	-0.556337	0.141018	-0.619145	0.103666	-0.130669	0.815216	0.0265577	0.568384	-0.04537	0.909388	0.380298	0.374302	0.600333	0.0338983
LOC_Os02g32450.1	LOC_Os02g32450	expressed protein	40.9174	68.2206	72.1421	35.3043	63.8943	46.6195	0.737493	0.0124403	0.818127	0.00338946	0.855843	0.00341472	0.40109	0.0605706	-0.212871	0.491673	-0.0945202	0.728171	-0.629908	0.0813233
LOC_Os02g32469.2	LOC_Os02g32469	expressed protein	262.922	377.717	408.983	282.806	416.571	329.322	0.522671	7.72061e-06	0.637406	7.96094e-09	0.55875	2.51137e-07	0.219686	0.00075971	0.105178	0.549111	0.141257	0.201636	-0.312542	0.104762
LOC_Os02g32520.1	LOC_Os02g32520	ERD1 protein, chloroplast precursor, putative, expressed	6.05652	6.30105	18.417	8.80561	7.68481	10.2431	0.0571032	1	1.60448	0.014198	-0.196413	1	0.218158	0.651726	0.539934	0.607513	0.286417	0.790542	-0.846386	0.257035
LOC_Os02g32580.1	LOC_Os02g32580	expressed protein	6.47357	8.74792	20.668	5.94534	7.79237	11.8253	0.434378	0.60726	1.67477	0.00357064	0.390303	0.60586	0.992046	0.102827	-0.122802	1	-0.166878	0.813936	-0.805522	0.224428
LOC_Os02g32990.1	LOC_Os02g32990	expressed protein	13.684	3.79398	8.57277	19.6106	6.76078	6.90413	-1.85071	0.0188806	-0.674657	0.404994	-1.53637	0.0191799	-1.5061	0.0333597	0.519144	0.392337	0.833478	0.548851	-0.312302	0.807147
LOC_Os02g33060.1	LOC_Os02g33060	expressed protein	37.1097	32.4249	53.1363	27.0605	37.5938	48.2049	-0.194694	0.54936	0.517901	0.0917103	0.474306	0.173819	0.832991	0.00357644	-0.455608	0.211387	0.213393	0.550554	-0.140518	1
LOC_Os02g33070.1	LOC_Os02g33070	expressed protein	11.0556	32.2235	58.4256	8.9991	31.9509	23.2154	1.54334	0.0019172	2.40182	3.87762e-09	1.828	0.000258451	1.36723	0.00688821	-0.296925	0.660718	-0.0122566	1	-1.33152	0.0005052
LOC_Os02g33080.1	LOC_Os02g33080	N-carbamoylputrescine amidase, putative, expressed	27.9401	39.3313	49.505	27.4588	37.0509	38.8262	0.493341	0.221669	0.825237	0.0124634	0.43224	0.212977	0.499762	0.0490305	-0.0250686	0.893078	-0.0861693	0.819377	-0.350544	0.524706
LOC_Os02g33149.1	LOC_Os02g33149	OR, putative, expressed	58.9091	49.8855	33.7773	56.2112	50.8537	41.5116	-0.23987	0.389752	-0.802437	0.0124901	-0.144505	0.699393	-0.437343	0.478874	-0.0676329	0.710139	0.0277322	1	0.297461	0.206594
LOC_Os02g33330.1	LOC_Os02g33330	expressed protein	5.0656	6.03684	20.1778	4.55416	8.7616	12.8816	0.25306	1	1.99396	0.00238675	0.944009	0.29992	1.50005	0.0347705	-0.153548	1	0.537401	0.607267	-0.647457	0.3865
LOC_Os02g33380.1	LOC_Os02g33380	pectinesterase inhibitor domain containing protein, putative, expressed	37.4956	34.8789	19.3569	34.4998	30.6194	15.4945	-0.104367	0.814644	-0.953873	0.0223235	-0.172142	0.804406	-1.15483	0.0307151	-0.120133	0.722219	-0.187909	0.624382	-0.321092	0.733526
LOC_Os02g33450.2	LOC_Os02g33450	peroxiredoxin, putative, expressed	342.772	301.41	128.01	336.778	305.896	226.264	-0.185522	0.0900409	-1.42099	2.61406e-23	-0.138757	0.269472	-0.573791	0.00131925	-0.0254514	0.645338	0.021314	0.903157	0.821751	9.63523e-10
LOC_Os02g33500.1	LOC_Os02g33500	threonyl-tRNA synthetase, putative, expressed	56.8276	59.5499	29.8247	53.5205	52.4938	41.5972	0.0675073	0.853474	-0.930084	0.00505523	-0.0279446	0.922743	-0.363605	0.609359	-0.0865002	0.705325	-0.181952	0.450622	0.479979	0.0767081
LOC_Os02g33730.1	LOC_Os02g33730	ubiquinol-cytochrome C reductase hinge protein, putative, expressed	78.6323	60.1603	51.1439	72.3768	65.158	58.2654	-0.38631	0.107156	-0.620559	0.0177036	-0.151585	0.608734	-0.312888	0.660566	-0.119594	0.515437	0.115131	0.720842	0.188077	0.251069
LOC_Os02g34810.1	LOC_Os02g34810	OsAPx8 - Thylakoid-bound Ascorbate Peroxidase encoding gene 5,8, expressed	87.3991	74.6861	50.1189	87.2612	77.8953	69.5586	-0.226778	0.346197	-0.802265	0.00201988	-0.163804	0.534025	-0.327111	0.576632	-0.00227872	0.939603	0.0606954	0.871717	0.472875	0.0219839
LOC_Os02g35180.1	LOC_Os02g35180	OsRR2 type-A response regulator, expressed	31.8458	24.1099	12.9429	32.3214	23.7285	19.7221	-0.401477	0.287947	-1.29894	0.00663531	-0.445869	0.349874	-0.712677	0.2665	0.0213866	1	-0.0230048	1	0.607652	0.16335
LOC_Os02g35470.2	LOC_Os02g35470	calmodulin binding protein, putative, expressed	7.75974	4.63006	0.465564	4.10702	4.9012	0.00104847	-0.744977	0.422608	-4.05896	0.00781735	0.255043	0.752972	-11.9356	0.127916	-0.917916	0.262265	0.0821041	1	-8.79455	1
LOC_Os02g35470.3	LOC_Os02g35470	calmodulin binding protein, putative, expressed	3.09925	6.81983	14.102	7.33561	6.22154	11.373	1.13782	0.343769	2.18591	0.00727537	-0.237645	1	0.632624	0.246144	1.243	0.343996	-0.132464	0.789853	-0.310287	0.842
LOC_Os02g35610.1	LOC_Os02g35610	expressed protein	335.088	244.97	217.726	223.008	202.071	242.382	-0.451935	0.00015297	-0.622026	1.1519e-06	-0.142236	0.356897	0.120185	0.0288414	-0.587442	6.66797e-07	-0.277743	0.0373365	0.154769	0.0355435
LOC_Os02g35900.1	LOC_Os02g35900	thioredoxin, putative, expressed	42.529	40.1133	24.4108	48.7511	40.6092	38.0718	-0.0843663	0.743005	-0.800927	0.0272331	-0.263628	0.46108	-0.356712	0.591931	0.196988	0.604082	0.0177259	1	0.641203	0.041046
LOC_Os02g35900.2	LOC_Os02g35900	thioredoxin, putative, expressed	2.51463	7.51867	4.64205	0	4.90858	4.14213	1.58013	0.226582	0.884416	0.505757	Inf	0.0306525	Inf	0.0483125	-Inf	0.121277	-0.615172	0.422433	-0.164389	1
LOC_Os02g36450.1	LOC_Os02g36450	transporter family protein, putative, expressed	37.514	34.8141	71.0658	40.9417	44.6875	57.3929	-0.107757	0.72686	0.921726	0.0014738	0.1263	0.667269	0.487301	0.0261223	0.126142	0.822836	0.3602	0.314503	-0.308283	0.535814
LOC_Os02g36550.1	LOC_Os02g36550	phosphopantothenate--cysteine ligase, putative, expressed	59.2174	49.5022	26.3028	51.5477	50.6609	38.4746	-0.258529	0.389752	-1.1708	0.000452652	-0.0250354	1	-0.422002	0.399403	-0.200113	0.449339	0.0333801	1	0.54869	0.0615234
LOC_Os02g36570.1	LOC_Os02g36570	ABC1 family domain containing protein, putative, expressed	30.0078	16.7279	12.8377	32.3047	15.7057	17.3845	-0.843081	0.0587755	-1.22495	0.0137624	-1.04046	0.0293596	-0.893943	0.114456	0.106407	0.899388	-0.0909681	0.863743	0.437415	0.36332
LOC_Os02g36595.1	LOC_Os02g36595	expressed protein	20.1576	8.83205	24.6736	16.6169	10.6097	13.5706	-1.1905	0.0422022	0.291644	0.45946	-0.647267	0.345025	-0.292167	0.859759	-0.278673	0.624251	0.264564	0.823821	-0.862484	0.15212
LOC_Os02g36740.1	LOC_Os02g36740	zinc finger, C3HC4 type, putative, expressed	0.174311	7.89034	5.58917	1.6861	7.15891	7.0598	5.50035	0.00781419	5.0029	0.0151825	2.08605	0.10804	2.06594	0.0929236	3.27395	0.50005	-0.140348	0.802989	0.336993	0.783523
LOC_Os02g36850.1	LOC_Os02g36850	oxygen evolving enhancer protein 3, identical, putative, expressed	90.6657	112.291	51.7789	66.8687	94.8797	53.6495	0.308614	0.160563	-0.808193	0.0014226	0.504768	0.0275651	-0.317766	0.649452	-0.439226	0.0464696	-0.243071	0.23738	0.0512004	0.497945
LOC_Os02g36940.1	LOC_Os02g36940	uncharacterized Cys-rich domain containing protein, putative, expressed	10.3436	12.8144	26.7062	12.941	16.9947	22.6881	0.309028	0.677667	1.36844	0.00490895	0.393136	0.471503	0.809987	0.045379	0.323211	0.677994	0.407319	0.584722	-0.235239	0.887796
LOC_Os02g37060.1	LOC_Os02g37060	photosystem II 5 kDa protein, chloroplast precursor, putative, expressed	446.308	332.728	150.317	417.677	363.702	265.357	-0.423696	3.67668e-05	-1.57003	1.41606e-34	-0.199631	0.0736353	-0.654453	2.37116e-05	-0.095652	0.220528	0.128414	0.288794	0.819926	3.18803e-11
LOC_Os02g37109.1	LOC_Os02g37109	vegetative cell wall protein gp1 precursor, putative, expressed	0.000579058	7.58149	0.00047333	4.69425	4.84667	0.000589685	13.6765	0.00781419	-0.290861	1	0.0460992	1	-12.9587	0.0649332	12.9849	0.0625625	-0.645488	0.422433	0.317098	1
LOC_Os02g37109.2	LOC_Os02g37109	vegetative cell wall protein gp1 precursor, putative, expressed	6.12195	0.00142247	8.28759	0.00600473	6.1031	6.50227	-12.0714	0.0153555	0.436961	0.605541	9.98923	0.0152671	10.0806	0.00497854	-9.99368	0.014708	12.0669	0.0312547	-0.350009	1
LOC_Os02g37160.1	LOC_Os02g37160	heavy metal transport/detoxification protein, putative, expressed	0.917226	0.888689	8.07134	1.21612	1.15993	3.29207	-0.0455986	1	3.13746	0.0209076	-0.0682478	1	1.43671	0.346863	0.406936	1	0.384287	1	-1.29381	0.232384
LOC_Os02g37290.1	LOC_Os02g37290	heavy metal associated domain containing protein, expressed	6.11088	10.2665	25.0016	8.96183	4.40364	14.9443	0.748492	0.454527	2.03257	0.000506081	-1.0251	0.26689	0.73773	0.152764	0.552413	0.607513	-1.22118	0.117291	-0.742425	0.209694
LOC_Os02g37300.1	LOC_Os02g37300	heavy metal associated domain containing protein, expressed	12.5807	13.1277	50.3241	8.50748	19.2345	36.3994	0.0614026	1	2.00004	1.7085e-06	1.17689	0.0604862	2.09711	7.38523e-06	-0.564406	0.400617	0.551081	0.377163	-0.467334	0.33131
LOC_Os02g37690.1	LOC_Os02g37690	UDP-glucoronosyl and UDP-glucosyl transferase, putative, expressed	90.9349	65.0622	60.4902	80.2057	80.2817	61.8209	-0.483014	0.0372075	-0.588133	0.0145223	0.0013664	1	-0.37561	0.450601	-0.181129	0.358892	0.303252	0.24523	0.0313932	0.525967
LOC_Os02g37834.1	LOC_Os02g37834	expressed protein	4.98174	9.03524	6.72439	1.55935	10.2439	4.3783	0.858913	0.423976	0.432754	0.579255	2.71575	0.0219743	1.48943	0.428672	-1.6757	0.284275	0.18113	1	-0.619033	0.553911
LOC_Os02g38210.1	LOC_Os02g38210	elongation factor Tu, putative, expressed	355.821	308	142.184	346.607	304.039	233.831	-0.208221	0.0570928	-1.32339	7.5415e-22	-0.189044	0.116872	-0.567835	0.00155686	-0.0378509	0.546381	-0.018674	0.808501	0.717707	1.46773e-08
LOC_Os02g38240.1	LOC_Os02g38240	rhodanese family protein, putative, expressed	89.4226	69.8178	37.7336	97.309	84.8211	66.0314	-0.357045	0.131938	-1.24479	7.17656e-06	-0.19815	0.415535	-0.559421	0.11625	0.121934	0.660713	0.280828	0.261106	0.807302	0.00155466
LOC_Os02g38820.1	LOC_Os02g38820	expressed protein	104.922	108.471	54.6578	106.688	115.461	82.0734	0.0479909	0.891132	-0.94082	9.76737e-05	0.114014	0.591407	-0.378407	0.34427	0.0240749	1	0.0900983	0.688266	0.586488	0.00463127
LOC_Os02g39140.1	LOC_Os02g39140	helix-loop-helix DNA-binding domain containing protein, expressed	7.89473	8.17957	16.8416	7.69746	11.4469	17.2157	0.0511351	1	1.09307	0.0742105	0.572503	0.501834	1.16127	0.0437929	-0.0365075	1	0.484861	0.647638	0.0316999	0.864226
LOC_Os02g39155.1	LOC_Os02g39155	expressed protein	1.93789	2.34309	1.89602	0.338778	2.74435	5.35572	0.273926	1	-0.0315125	1	3.01805	0.123561	3.98267	0.0226503	-2.51607	0.245011	0.228052	1	1.49811	0.269069
LOC_Os02g39360.1	LOC_Os02g39360	B-box zinc finger family protein, putative, expressed	32.2532	15.2145	32.3538	34.2293	16.7938	19.8167	-1.084	0.0130366	0.00449286	1	-1.0273	0.0241436	-0.788515	0.172761	0.0857895	0.902481	0.142482	0.860073	-0.707218	0.212163
LOC_Os02g39720.3	LOC_Os02g39720	splicing factor, arginine/serine-rich 7, putative, expressed	1.23021	4.98975	23.7989	3.03026	14.7544	5.49602	2.02006	0.218761	4.27392	7.2726e-07	2.28363	0.00428562	0.858946	0.48678	1.30054	0.625075	1.56411	0.0414097	-2.11444	0.00115338
LOC_Os02g39740.1	LOC_Os02g39740	psaB translation factor, putative, expressed	78.2052	70.7791	46.5438	76.9123	71.2787	62.0558	-0.143941	0.566875	-0.748676	0.00712574	-0.109743	0.681534	-0.309648	0.610929	-0.0240502	0.872505	0.0101476	1	0.414977	0.0553851
LOC_Os02g39870.1	LOC_Os02g39870	co-chaperone GrpE protein, putative, expressed	27.7786	21.6517	12.7643	27.7354	22.0582	18.8966	-0.359494	0.399783	-1.12186	0.0276028	-0.330413	0.480044	-0.553602	0.38555	-0.00224536	1	0.0268348	1	0.566012	0.216262
LOC_Os02g39970.1	LOC_Os02g39970	regulatory subunit, putative, expressed	7.37642	18.1287	17.0618	9.029	11.7068	8.05721	1.29728	0.0433052	1.20978	0.0423526	0.374709	0.521907	-0.164286	1	0.291645	0.803776	-0.630929	0.279527	-1.08242	0.16007
LOC_Os02g39970.2	LOC_Os02g39970	regulatory subunit, putative, expressed	14.6791	18.8514	18.3319	10.0295	17.6524	19.692	0.360908	0.607639	0.320599	0.605991	0.815619	0.134614	0.97336	0.0424262	-0.549512	0.322643	-0.0948018	0.871016	0.103248	0.626797
LOC_Os02g40010.1	LOC_Os02g40010	phosphoribosyl transferase, putative, expressed	19.3992	16.0783	7.09715	16.8492	11.868	11.5786	-0.270882	0.61674	-1.45069	0.0290047	-0.505603	0.458352	-0.541219	0.582326	-0.203317	0.740762	-0.438038	0.456833	0.706149	0.250308
LOC_Os02g40260.1	LOC_Os02g40260	uncharacterized protein At4g06744 precursor, putative, expressed	280.729	263.747	149.794	261.914	298.89	229.026	-0.0900234	0.440706	-0.906198	5.22921e-10	0.190521	0.0997075	-0.193582	0.927975	-0.100085	0.30306	0.18046	0.164424	0.612532	6.94874e-07
LOC_Os02g40880.1	LOC_Os02g40880	ribosomal protein L14, putative, expressed	151.608	126.852	94.3189	148.487	138.16	129.659	-0.2572	0.134313	-0.684727	0.000337017	-0.103997	0.636228	-0.195614	1	-0.0300093	0.686609	0.123194	0.539645	0.459104	0.00203074
LOC_Os02g41580.1	LOC_Os02g41580	CAMK_CAMK_like.14 - CAMK includes calcium/calmodulin depedent protein kinases, expressed	59.3286	80.1104	57.3007	63.1088	99.7164	73.9704	0.433262	0.0896243	-0.050175	0.926173	0.65999	0.00363641	0.229107	0.103748	0.0891135	0.856425	0.315841	0.156909	0.368395	0.044317
LOC_Os02g41590.1	LOC_Os02g41590	kinase, pfkB family, putative, expressed	408.956	326.228	239.916	399.65	347.528	325.154	-0.326065	0.00170383	-0.769416	7.36066e-11	-0.201608	0.0732025	-0.297614	0.28042	-0.0332085	0.550142	0.0912486	0.464201	0.438594	2.73373e-06
LOC_Os02g41630.2	LOC_Os02g41630	phenylalanine ammonia-lyase, putative, expressed	1266.44	1458.2	2095.76	1386.82	1713.45	1826.15	0.20341	0.00041667	0.726695	1.04478e-48	0.305124	1.3235e-09	0.397025	1.44948e-29	0.131002	0.0677549	0.232715	1.42887e-05	-0.198668	0.183991
LOC_Os02g41650.1	LOC_Os02g41650	phenylalanine ammonia-lyase, putative, expressed	312.096	307.74	522.806	329.811	395.576	453.536	-0.0202779	0.840845	0.744286	9.43459e-14	0.262315	0.0115434	0.459578	6.48762e-10	0.0796496	0.664192	0.362243	0.00133839	-0.205059	0.480969
LOC_Os02g41820.1	LOC_Os02g41820	expressed protein	25.3561	24.2138	47.2854	27.1505	29.4869	41.7789	-0.0665034	0.887421	0.899062	0.00925826	0.119095	0.790657	0.621796	0.0217629	0.0986459	0.89017	0.284245	0.583234	-0.17862	1
LOC_Os02g41840.1	LOC_Os02g41840	DUF584 domain containing protein, putative, expressed	0.374259	4.36525	5.88392	0.695215	2.75356	1.0633	3.54396	0.125006	3.97467	0.0151825	1.98577	0.373084	0.613018	1	0.893422	1	-0.664766	0.725674	-2.46823	0.127971
LOC_Os02g41860.1	LOC_Os02g41860	aquaporin protein, putative, expressed	3.90087	0.0905644	3.36577	2.57406	6.09327	3.63736	-5.42871	0.0617794	-0.212859	1	1.24317	0.341882	0.498846	0.712889	-0.59975	0.723903	6.07213	0.0312547	0.111955	0.715492
LOC_Os02g41860.2	LOC_Os02g41860	aquaporin protein, putative, expressed	170.297	104.396	74.8332	163.56	115.21	109.436	-0.705987	6.1843e-05	-1.1863	1.79742e-09	-0.505554	0.00480334	-0.579733	0.0212442	-0.0582331	0.622621	0.1422	0.499773	0.548337	0.00186286
LOC_Os02g41860.3	LOC_Os02g41860	aquaporin protein, putative, expressed	15.2832	7.9537	9.29974	17.4662	6.33021	8.40115	-0.942249	0.15044	-0.716684	0.307586	-1.46424	0.0347187	-1.05591	0.162214	0.192619	0.860274	-0.329373	0.60606	-0.146604	1
LOC_Os02g41860.4	LOC_Os02g41860	aquaporin protein, putative, expressed	8.18141	3.21752	1.17117	3.0261	1.23507	5.21206	-1.3464	0.144846	-2.8044	0.0390812	-1.29287	0.625011	0.784394	0.48678	-1.43489	0.142158	-1.38136	0.373367	2.1539	0.109279
LOC_Os02g41904.1	LOC_Os02g41904	DEF7 - Defensin and Defensin-like DEFL family, expressed	65.4667	73.4155	47.3685	106.088	78.5169	68.839	0.165323	0.551626	-0.466833	0.108219	-0.434186	0.0559597	-0.623963	0.0491151	0.696428	0.00278878	0.0969185	0.685439	0.539298	0.0118547
LOC_Os02g42180.1	LOC_Os02g42180	retrotransposon protein, putative, unclassified, expressed	40.556	51.7306	13.7208	47.1004	48.4368	67.2556	0.351104	0.299906	-1.56356	0.000358137	0.0403665	0.918519	0.513916	0.0112914	0.215823	0.595912	-0.0949138	0.690009	2.2933	8.26873e-11
LOC_Os02g42290.3	LOC_Os02g42290	OsClp3 - Putative Clp protease homologue, expressed	30.9113	18.2806	21.4823	36.7236	37.1331	31.2778	-0.757821	0.064186	-0.524986	0.211872	0.0159983	1	-0.231568	0.90347	0.248573	0.545983	1.02239	0.0144808	0.541991	0.095634
LOC_Os02g42310.2	LOC_Os02g42310	OsSCP8 - Putative Serine Carboxypeptidase homologue, expressed	8.8293	6.62055	20.1794	9.35014	10.6866	15.646	-0.415348	0.628069	1.19251	0.0418576	0.192743	0.662433	0.742734	0.108369	0.0826889	1	0.69078	0.480723	-0.367089	0.741106
LOC_Os02g42450.1	LOC_Os02g42450	RIPER1 - Ripening-related family protein precursor, expressed	4.72749	6.61825	14.7359	8.17148	9.89969	9.12626	0.485375	0.774425	1.64019	0.0259286	0.276786	0.64636	0.159426	0.6359	0.789523	0.581306	0.580934	0.629089	-0.69124	0.414614
LOC_Os02g42470.1	LOC_Os02g42470	expressed protein	9.54829	7.70993	15.1622	5.94969	2.80632	1.59301	-0.308525	0.646662	0.667165	0.324743	-1.08413	0.50784	-1.90106	0.296687	-0.682428	0.327774	-1.45804	0.144695	-3.25065	0.00278038
LOC_Os02g42570.1	LOC_Os02g42570	ferredoxin-thioredoxin reductase, variable chain, putative, expressed	47.8909	49.1132	28.9496	39.3907	46.3429	35.806	0.0363593	1	-0.726208	0.0397071	0.234493	0.44907	-0.137654	0.908034	-0.281896	0.334636	-0.0837625	0.758994	0.306658	0.216759
LOC_Os02g42650.1	LOC_Os02g42650	expansin precursor, putative, expressed	21.6158	41.9374	25.9064	26.2122	36.4829	24.3512	0.956151	0.0168851	0.261222	0.566517	0.476982	0.205813	-0.106246	0.888246	0.278152	0.666223	-0.201017	0.498654	-0.0893157	1
LOC_Os02g42960.1	LOC_Os02g42960	thylakoid lumenal protein, putative, expressed	64.0302	51.7617	33.2172	52.9866	47.6584	45.6366	-0.306868	0.266009	-0.946822	0.00217501	-0.152897	0.691037	-0.215436	1	-0.273125	0.268516	-0.119154	0.690009	0.458261	0.070938
LOC_Os02g43020.1	LOC_Os02g43020	heat shock protein STI, putative, expressed	33.1192	17.7743	19.4581	41.8087	21.1982	30.2564	-0.897875	0.0359813	-0.767297	0.0705554	-0.979861	0.0111772	-0.466563	0.409583	0.336135	0.357504	0.254149	0.749307	0.636869	0.0631137
LOC_Os02g43280.1	LOC_Os02g43280	aldehyde dehydrogenase, putative, expressed	242.694	215.75	142.035	192.39	228.526	210.713	-0.169778	0.19133	-0.772892	3.99455e-07	0.248325	0.0639047	0.131246	0.0281047	-0.335105	0.0083083	0.0829978	0.602137	0.569033	5.37575e-06
LOC_Os02g43600.1	LOC_Os02g43600	50S ribosomal protein L19, chloroplast precursor, putative, expressed	202.598	182.813	76.1447	197.927	192.197	133.658	-0.148251	0.285535	-1.4118	2.61051e-14	-0.0423826	0.839552	-0.566422	0.0179783	-0.0336515	0.653491	0.0722172	0.71778	0.811731	3.05697e-06
LOC_Os02g43640.1	LOC_Os02g43640	retrotransposon protein, putative, unclassified, expressed	27.6758	28.1127	13.8913	32.9655	33.2207	10.1212	0.022597	1	-0.994443	0.0436555	0.0111255	1	-1.70358	0.00194619	0.252332	0.610016	0.24086	0.609032	-0.456801	0.683885
LOC_Os02g43660.1	LOC_Os02g43660	plastocyanin-like domain containing protein, putative, expressed	69.5889	37.7723	50.7252	70.8634	40.8013	46.3303	-0.881529	0.00198141	-0.456155	0.101825	-0.796426	0.00592929	-0.613085	0.115065	0.0261835	1	0.111286	0.822214	-0.130747	1
LOC_Os02g43790.1	LOC_Os02g43790	ethylene-responsive transcription factor, putative, expressed	1.64236	4.84383	9.44603	1.57506	3.91904	3.23399	1.56038	0.453138	2.52394	0.0376973	1.31509	0.451336	1.03791	0.670594	-0.0603636	1	-0.305648	0.753109	-1.54639	0.15146
LOC_Os02g43930.2	LOC_Os02g43930	chaperone protein dnaJ, putative, expressed	56.5109	69.0726	86.5816	60.7301	66.1343	71.7131	0.289584	0.327359	0.615531	0.0121774	0.122987	0.657754	0.239825	0.0990419	0.103883	0.854033	-0.0627148	0.796585	-0.271824	0.57893
LOC_Os02g43950.1	LOC_Os02g43950	expressed protein	0	1.87298	7.74753	1.26678	1.35187	1.67357	Inf	0.500004	Inf	0.00375942	0.0937904	1	0.401763	0.60317	Inf	1	-0.470379	0.623774	-2.21081	0.113354
LOC_Os02g44100.2	LOC_Os02g44100	expressed protein	5.14872	7.70699	13.4263	6.73967	12.7827	2.1055	0.581954	0.581074	1.38278	0.0623687	0.923443	0.187598	-1.67852	0.187322	0.388464	0.774549	0.729953	0.383361	-2.67283	0.00833874
LOC_Os02g44108.1	LOC_Os02g44108	expansin precursor, putative, expressed	103.363	134.196	97.3412	129.538	104.384	70.9233	0.376622	0.051313	-0.0865974	0.724358	-0.311475	0.102561	-0.869044	0.00110164	0.325656	0.115735	-0.362441	0.051598	-0.456791	0.188975
LOC_Os02g44320.1	LOC_Os02g44320	LTPL113 - Protease inhibitor/seed storage/LTP family protein precursor, expressed	1341.19	1245.6	741.867	1283.81	1435.65	1037.75	-0.106673	0.0447308	-0.854281	1.21189e-38	0.161272	0.00187353	-0.306973	0.035576	-0.0630819	0.104937	0.204863	0.000467274	0.484226	1.68173e-19
LOC_Os02g44540.1	LOC_Os02g44540	expressed protein	11.324	10.6888	0.0214273	0.557443	10.8233	0.0342625	-0.0832838	1	-9.04572	0.000977753	4.27917	0.00330737	-4.02412	1	-4.34442	0.00313997	0.0180405	1	0.67718	1
LOC_Os02g44540.3	LOC_Os02g44540	expressed protein	2.45166	5.36892	3.75252	10.7723	6.50532	16.2282	1.13087	0.453138	0.614101	0.450913	-0.727634	0.480739	0.591177	0.24752	2.1355	0.0225447	0.276988	0.774428	2.11257	0.0056831
LOC_Os02g44540.4	LOC_Os02g44540	expressed protein	4.25986	2.70347	3.54879	10.5218	1.58418	15.1186	-0.655994	0.725777	-0.263479	1	-2.73157	0.0224728	0.522943	0.327	1.3045	0.118744	-0.771076	0.686481	2.09093	0.00952728
LOC_Os02g44540.5	LOC_Os02g44540	expressed protein	19.1524	13.2576	14.7141	9.07919	10.3057	2.83781	-0.530706	0.29486	-0.380326	0.607728	0.182807	0.823147	-1.67779	0.155369	-1.07689	0.0591945	-0.363377	0.539959	-2.37435	0.00871609
LOC_Os02g44630.1	LOC_Os02g44630	aquaporin protein, putative, expressed	722.744	594.113	447.409	634.073	570.374	600.398	-0.282747	0.000270904	-0.69189	2.17553e-15	-0.152741	0.0889527	-0.0787298	0.230731	-0.188836	0.00558458	-0.0588291	0.428564	0.424325	3.62075e-10
LOC_Os02g44630.2	LOC_Os02g44630	aquaporin protein, putative, expressed	183.314	244.367	151.499	303.749	243.843	182.851	0.414733	0.00424381	-0.275005	0.100684	-0.316926	0.0148028	-0.73221	4.16665e-05	0.728561	1.30275e-07	-0.00309692	0.9639	0.271357	0.00992357
LOC_Os02g44630.3	LOC_Os02g44630	aquaporin protein, putative, expressed	6.06015	3.99659	0	0	3.77055	5.01425	-0.600584	0.547655	-Inf	0.0312604	Inf	0.0615422	Inf	0.0226503	-Inf	0.014708	-0.0839946	1	Inf	0.0244898
LOC_Os02g44654.1	LOC_Os02g44654	cytochrome P450, putative, expressed	47.447	31.8204	26.8963	50.9068	42.2917	37.6905	-0.576365	0.092066	-0.818909	0.0266399	-0.267484	0.407235	-0.433657	0.458295	0.101542	0.763167	0.410423	0.295594	0.486793	0.0832785
LOC_Os02g44720.1	LOC_Os02g44720	expressed protein	21.6787	9.98379	13.4646	13.7381	13.4906	16.3324	-1.11862	0.034582	-0.687107	0.175633	-0.026228	1	0.249554	0.583943	-0.658096	0.184085	0.434295	0.677675	0.278565	0.460305
LOC_Os02g44820.1	LOC_Os02g44820	rho-GTPase-activating protein-related, putative, expressed	2.07266	0	7.8013	1.85709	7.65766	6.75653	-Inf	0.248555	1.91223	0.0641968	2.04386	0.0644307	1.86324	0.0929236	-0.15844	1	Inf	0.00781472	-0.207432	1
LOC_Os02g44980.1	LOC_Os02g44980	transmembrane amino acid transporter protein, putative, expressed	90.2162	106.341	46.8497	80.9272	92.7865	65.0876	0.23724	0.284313	-0.945347	0.000306467	0.19729	0.36313	-0.314242	0.618977	-0.156762	0.444587	-0.196711	0.356907	0.474343	0.0294672
LOC_Os02g45250.1	LOC_Os02g45250	homeobox and START domains containing protein, putative, expressed	102.897	79.4664	64.2031	94.1619	81.8861	88.2413	-0.372784	0.0751122	-0.680486	0.0032132	-0.201525	0.407674	-0.0936894	0.710739	-0.127986	0.476217	0.0432736	0.874919	0.458811	0.0117609
LOC_Os02g45520.1	LOC_Os02g45520	uncharacterized membrane protein, putative, expressed	9.23528	0.765676	2.49335	11.4351	1.52554	3.05158	-3.59235	0.0114953	-1.88907	0.0654618	-2.90608	0.0224728	-1.90584	0.0640456	0.308242	0.823979	0.99451	1	0.291471	0.674111
LOC_Os02g45540.1	LOC_Os02g45540	synthase, putative, expressed	60.8789	53.0082	39.4726	62.5277	54.0376	54.9373	-0.199727	0.454705	-0.625091	0.0354021	-0.210532	0.460065	-0.186709	1	0.0385532	1	0.027748	1	0.476934	0.0386416
LOC_Os02g45570.1	LOC_Os02g45570	growth regulating factor protein, putative, expressed	4.48258	5.69608	2.85283	5.96048	6.48093	0.375819	0.34564	0.753916	-0.651936	1	0.120772	1	-3.98732	0.0330785	0.411099	0.754029	0.186231	1	-2.92428	0.251698
LOC_Os02g45620.1	LOC_Os02g45620	DUF623 domain containing protein, expressed	24.9116	12.0998	12.6321	20.3551	16.8992	15.8446	-1.04183	0.0330697	-0.979723	0.0730714	-0.268435	0.742895	-0.361399	0.867847	-0.291427	0.457872	0.481972	0.458325	0.326897	0.460305
LOC_Os02g45710.1	LOC_Os02g45710	zinc finger, C3HC4 type domain containing protein, expressed	12.4477	15.9683	23.0066	13.0668	17.0133	31.034	0.359332	0.57163	0.886169	0.0640702	0.380757	0.471503	1.24794	0.00217164	0.0700267	1	0.0914523	1	0.431802	0.173185
LOC_Os02g45930.1	LOC_Os02g45930	expressed protein	10.9678	20.2045	25.8123	11.4699	15.2616	9.51854	0.881402	0.149662	1.23478	0.0134444	0.412053	0.440376	-0.269041	1	0.0645786	1	-0.40477	0.403563	-1.43925	0.0189797
LOC_Os02g45940.1	LOC_Os02g45940	Core histone H2A/H2B/H3/H4 domain containing protein, putative, expressed	78.6577	82.424	56.1609	113.933	70.7379	83.1633	0.0674765	0.874895	-0.486022	0.0582679	-0.68763	0.0019617	-0.454167	0.198764	0.534526	0.0175422	-0.220581	0.374257	0.566381	0.00492533
LOC_Os02g46440.3	LOC_Os02g46440	expressed protein	51.3905	62.707	22.0204	55.6977	55.4306	39.4612	0.287125	0.303091	-1.22266	0.000922871	-0.00693513	1	-0.497183	0.260322	0.116116	0.771949	-0.177944	0.462284	0.841594	0.0142026
LOC_Os02g46473.1	LOC_Os02g46473	expressed protein	14.6213	30.9048	29.3206	14.1293	27.7687	27.0815	1.07976	0.0259222	1.00384	0.034911	0.97477	0.0309401	0.938618	0.0181597	-0.0493816	0.854291	-0.154371	0.698024	-0.114607	1
LOC_Os02g46680.1	LOC_Os02g46680	multidrug resistance protein, putative, expressed	59.2046	51.2917	31.7859	60.0687	50.3303	48.3446	-0.206984	0.446681	-0.897322	0.00615641	-0.255186	0.391298	-0.313259	0.630939	0.0209042	1	-0.0272982	0.920972	0.604968	0.0328378
LOC_Os02g46830.1	LOC_Os02g46830	expressed protein	78.6072	92.9351	51.9204	69.94	91.3353	72.4152	0.241562	0.321896	-0.59836	0.0229396	0.385055	0.0977463	0.0501748	0.400524	-0.168544	0.413085	-0.025051	0.882876	0.479991	0.0242106
LOC_Os02g46910.1	LOC_Os02g46910	glycosyl hydrolases family 16, putative, expressed	47.1591	28.3713	25.0321	40.7288	30.4456	38.4748	-0.733104	0.0282139	-0.913757	0.0128453	-0.419816	0.235334	-0.0821355	0.910337	-0.211487	0.522666	0.101801	0.895714	0.620135	0.0576182
LOC_Os02g46980.1	LOC_Os02g46980	pentatricopeptide, putative, expressed	56.208	36.2018	31.7331	50.698	35.2257	29.0682	-0.634714	0.0370313	-0.824787	0.0138418	-0.5253	0.105438	-0.802487	0.0576556	-0.148847	0.56359	-0.0394331	0.90602	-0.126547	1
LOC_Os02g47020.1	LOC_Os02g47020	phosphoribulokinase/Uridine kinase family protein, expressed	252.759	164.429	102.533	243.76	170.28	160.835	-0.620298	9.82902e-06	-1.30167	1.72988e-15	-0.517552	0.000391242	-0.59988	0.00447814	-0.0523011	0.559768	0.0504442	0.826775	0.649493	1.46367e-05
LOC_Os02g47470.1	LOC_Os02g47470	cytochrome P450, putative, expressed	9.20333	5.60081	18.5632	7.67914	8.02242	24.7767	-0.71652	0.453197	1.01222	0.0602765	0.0630927	1	1.68997	0.00128891	-0.261211	0.812819	0.518402	0.790542	0.416539	0.230979
LOC_Os02g47510.1	LOC_Os02g47510	9-cis-epoxycarotenoid dioxygenase 1, chloroplast precursor, putative, expressed	321.684	170.084	225.923	346.499	189.584	228.487	-0.919393	3.58961e-12	-0.509813	6.85593e-05	-0.870019	2.83395e-11	-0.60074	0.000594142	0.10721	0.510775	0.156584	0.342758	0.016283	0.279827
LOC_Os02g47620.3	LOC_Os02g47620	hydrolase, alpha/beta fold family domain containing protein, expressed	18.6637	5.27078	9.77908	13.9354	5.85908	9.34694	-1.82415	0.00397781	-0.932464	0.136172	-1.25001	0.11537	-0.576188	0.533884	-0.421481	0.387516	0.152658	1	-0.0652046	1
LOC_Os02g48210.1	LOC_Os02g48210	lectin-like protein kinase, putative, expressed	1.64262	3.35864	9.17042	1.46146	4.20756	4.54609	1.03188	1	2.48099	0.0376973	1.52557	0.216957	1.63722	0.105266	-0.168588	0.621278	0.325107	1	-1.01236	0.431378
LOC_Os02g48360.1	LOC_Os02g48360	pyrophosphate--fructose 6-phosphate 1-phosphotransferase subunit alpha, putative, expressed	53.5596	42.5704	22.3659	58.6137	41.9448	39.9595	-0.331295	0.265198	-1.25984	0.00031655	-0.482746	0.111174	-0.552699	0.226794	0.130093	0.777927	-0.0213587	0.913967	0.837238	0.0104029
LOC_Os02g48470.1	LOC_Os02g48470	expressed protein	125.004	78.3035	115.475	119.071	109.549	92.1597	-0.674826	0.000929121	-0.114394	0.605654	-0.120246	0.597739	-0.369614	0.369925	-0.0701522	0.60881	0.484428	0.0236407	-0.325373	0.36659
LOC_Os02g48570.1	LOC_Os02g48570	peptide transporter PTR2, putative, expressed	50.5172	39.72	32.4955	47.4804	42.9381	37.8332	-0.34691	0.250114	-0.636536	0.0477283	-0.145074	0.752187	-0.327679	0.744798	-0.0894414	0.686359	0.112394	0.826477	0.219415	0.282821
LOC_Os02g48610.2	LOC_Os02g48610	mitochondrial import inner membrane translocase subunit Tim17, putative, expressed	135.352	129.164	87.5345	122.469	122.351	109.037	-0.0675122	0.712002	-0.628793	0.00250375	-0.00139072	1	-0.167599	0.947486	-0.1443	0.349559	-0.0781781	0.658686	0.316894	0.0322799
LOC_Os02g48640.1	LOC_Os02g48640	expressed protein	1.84425	3.41156	8.92726	3.54315	3.67842	6.41264	0.887397	1	2.27518	0.0376973	0.0540537	1	0.855886	0.530782	0.941998	0.687594	0.108655	1	-0.477299	0.613419
LOC_Os02g48720.1	LOC_Os02g48720	mitochondrial carrier protein, putative, expressed	342.222	256.697	212.486	362.203	280.728	283.183	-0.414866	0.000431677	-0.687565	6.02079e-08	-0.367626	0.00207326	-0.355064	0.133698	0.081866	0.651019	0.129107	0.343068	0.414367	2.22867e-05
LOC_Os02g48980.1	LOC_Os02g48980	GPI-anchored protein, putative, expressed	57.5273	44.817	37.4002	55.4854	44.8523	56.1056	-0.360201	0.201045	-0.621201	0.0398155	-0.306926	0.368542	0.0160366	0.505762	-0.0521386	0.707761	0.00113589	1	0.585099	0.0167094
LOC_Os02g49326.1	LOC_Os02g49326	SET domain-containing protein, putative, expressed	33.0823	31.7129	15.2364	32.3314	32.2691	24.6916	-0.0609893	0.9019	-1.11854	0.0133316	-0.00278398	1	-0.388918	0.69185	-0.0331213	0.901493	0.025084	1	0.696497	0.080366
LOC_Os02g49440.1	LOC_Os02g49440	dof zinc finger domain containing protein, putative, expressed	41.5456	55.7916	89.371	45.3494	60.5314	60.3208	0.425352	0.189014	1.10511	3.36159e-05	0.4166	0.120356	0.411572	0.0397332	0.126388	0.8311	0.117636	0.711867	-0.567151	0.0846551
LOC_Os02g49680.1	LOC_Os02g49680	arsenate reductase, putative, expressed	236.998	149.825	99.743	236.391	162.672	153.043	-0.661597	7.19684e-06	-1.24859	9.04594e-14	-0.539209	0.00036746	-0.627238	0.00316052	-0.00369977	0.818175	0.118688	0.534127	0.61765	5.14297e-05
LOC_Os02g49700.2	LOC_Os02g49700	homeobox associated leucine zipper, putative, expressed	82.4965	72.3498	131.125	68.4299	84.1244	99.873	-0.189344	0.420869	0.668536	0.000597477	0.297897	0.194425	0.545468	0.00112214	-0.269706	0.22087	0.217535	0.378914	-0.392774	0.210612
LOC_Os02g49720.3	LOC_Os02g49720	aldehyde dehydrogenase, putative, expressed	7.61092	15.4686	33.8816	7.38129	15.5508	12.3731	1.0232	0.21008	2.15436	3.89129e-05	1.07504	0.0629426	0.745262	0.17326	-0.0441979	0.801789	0.00764617	1	-1.4533	0.00448991
LOC_Os02g49870.2	LOC_Os02g49870	expressed protein	50.9893	22.199	14.9211	52.3033	26.3406	26.5263	-1.1997	0.000622201	-1.77284	1.02402e-05	-0.989614	0.00435616	-0.979479	0.0242411	0.0367074	1	0.246794	0.665543	0.83007	0.0433079
LOC_Os02g49980.2	LOC_Os02g49980	ADP-ribosylation factor, putative, expressed	9.60857	3.82397	1.05597	5.89896	5.04166	3.13538	-1.32925	0.117427	-3.18575	0.0117283	-0.226564	1	-0.911822	0.515418	-0.70386	0.327773	0.398827	1	1.57007	0.35296
LOC_Os02g50070.1	LOC_Os02g50070	expressed protein	8.26812	1.45703	5.73984	9.48135	9.89229	5.16524	-2.50453	0.0211321	-0.52655	0.79056	0.0612117	0.823147	-0.876258	0.436654	0.197533	1	2.76327	0.0117231	-0.152174	1
LOC_Os02g50130.1	LOC_Os02g50130	hydrolase, NUDIX family, domain containing protein, expressed	36.5721	32.6791	68.7807	29.4668	36.6042	59.5753	-0.162375	0.634416	0.91126	0.00177058	0.312919	0.326788	1.01562	0.000111505	-0.311653	0.325153	0.163641	0.720298	-0.207289	0.860165
LOC_Os02g50240.2	LOC_Os02g50240	glutamine synthetase, catalytic domain containing protein, expressed	0	0	9.55273	0	4.05413	6.49691	NA	1	Inf	0.00093089	Inf	0.061542	Inf	0.0106191	NA	1	Inf	0.125008	-0.556159	0.462742
LOC_Os02g51020.1	LOC_Os02g51020	expressed protein	40.6531	53.2933	20.4159	35.9558	48.0559	33.152	0.390589	0.256615	-0.993672	0.0099026	0.418489	0.191308	-0.117129	0.904381	-0.177141	0.569192	-0.149241	0.619796	0.699403	0.0385778
LOC_Os02g51070.1	LOC_Os02g51070	starch synthase, putative, expressed	30.2544	20.7712	13.6974	31.857	19.8814	19.1236	-0.54256	0.210373	-1.14324	0.022694	-0.680191	0.126487	-0.736256	0.20644	0.0744654	0.899388	-0.0631652	0.877238	0.481452	0.296797
LOC_Os02g51080.1	LOC_Os02g51080	FAD binding domain containing protein, expressed	429.109	255.704	166.324	436.329	275.562	249.727	-0.746869	2.3022e-11	-1.36735	2.27945e-27	-0.663039	3.49073e-09	-0.805065	3.99445e-08	0.0240722	0.972872	0.107902	0.435345	0.586355	3.77665e-07
LOC_Os02g51320.1	LOC_Os02g51320	helix-loop-helix DNA-binding domain containing protein, expressed	51.4584	51.6022	25.2024	44.9949	40.0174	33.0606	0.00402597	1	-1.02985	0.00386555	-0.169134	0.664836	-0.444649	0.429744	-0.193645	0.540485	-0.366805	0.211862	0.391552	0.188375
LOC_Os02g51470.2	LOC_Os02g51470	ATP synthase F1, delta subunit family protein, putative, expressed	41.3374	30.3775	15.5395	44.0074	24.9025	30.2084	-0.444445	0.193334	-1.41151	0.00127232	-0.821456	0.0295726	-0.542796	0.295843	0.0902985	0.829142	-0.286713	0.503116	0.95901	0.0181355
LOC_Os02g51470.3	LOC_Os02g51470	ATP synthase F1, delta subunit family protein, putative, expressed	389.198	304.26	159.922	369.825	317.093	256.584	-0.3552	0.00107004	-1.28314	1.25707e-22	-0.221937	0.0563809	-0.527412	0.00305133	-0.0736615	0.345213	0.0596013	0.688183	0.682063	1.05488e-08
LOC_Os02g51570.1	LOC_Os02g51570	peptidyl-prolyl cis-trans isomerase, FKBP-type, putative, expressed	58.6828	51.7713	21.4153	54.0692	48.7917	36.5209	-0.180785	0.507464	-1.4543	2.5696e-05	-0.148172	0.693899	-0.566083	0.249087	-0.118131	0.573866	-0.0855176	0.765974	0.770083	0.0172772
LOC_Os02g51670.1	LOC_Os02g51670	ethylene-responsive transcription factor, putative, expressed	80.534	85.3713	150.101	88.0045	84.8897	114.683	0.0841532	0.816084	0.898264	3.62286e-06	-0.0519878	0.879346	0.382002	0.00597902	0.127979	0.70103	-0.00816163	1	-0.388282	0.176231
LOC_Os02g51790.1	LOC_Os02g51790	ribosomal protein L29, putative, expressed	120.382	107.366	46.2761	103.656	109.905	71.4499	-0.165085	0.388355	-1.37929	8.8616e-09	0.0844609	0.681791	-0.536794	0.0961503	-0.215827	0.229551	0.0337187	0.892163	0.626664	0.00531639
LOC_Os02g51830.1	LOC_Os02g51830	tRNA synthetase class II core domain containing protein, expressed	21.3435	17.4483	8.92809	20.2991	18.5333	14.8912	-0.290713	0.521245	-1.25738	0.0428421	-0.131298	1	-0.446954	0.735582	-0.0723815	0.876634	0.0870335	0.867963	0.738041	0.157217
LOC_Os02g51930.1	LOC_Os02g51930	cytokinin-O-glucosyltransferase 2, putative, expressed	8.90683	3.72696	3.65634	8.21342	1.10931	1.32261	-1.25691	0.178323	-1.28451	0.266915	-2.88832	0.0390745	-2.6346	0.0423558	-0.116929	0.812819	-1.74834	0.217222	-1.46701	0.377826
LOC_Os02g52010.1	LOC_Os02g52010	phosphate-induced protein 1 conserved region domain containing protein, expressed	9.61663	12.2322	15.778	4.35883	15.8826	17.9285	0.347081	0.831826	0.714311	0.245653	1.86543	0.00699124	2.04024	0.00102617	-1.14159	0.115032	0.376763	0.571643	0.18434	0.607766
LOC_Os02g52040.1	LOC_Os02g52040	phosphate-induced protein 1 conserved region domain containing protein, expressed	62.2234	22.021	29.7046	40.0354	34.8417	63.0352	-1.49858	9.31265e-06	-1.06677	0.00112376	-0.200461	0.644641	0.654881	0.00405926	-0.636181	0.0229361	0.661935	0.111264	1.08547	0.000105138
LOC_Os02g52260.1	LOC_Os02g52260	expressed protein	73.1064	64.151	40.5182	70.5753	59.1884	54.0168	-0.188526	0.442634	-0.851428	0.00354578	-0.253849	0.335135	-0.385755	0.421328	-0.0508344	0.802874	-0.116157	0.652735	0.414838	0.0805971
LOC_Os02g52314.1	LOC_Os02g52314	BTB1 - Bric-a-Brac,Tramtrack, Broad Complex BTB domain, expressed	73.2401	52.6527	47.6907	69.2989	55.8165	56.7694	-0.476126	0.0748269	-0.618926	0.0289163	-0.312141	0.283513	-0.287719	0.722087	-0.0798013	0.67525	0.0841841	0.848278	0.251406	0.173047
LOC_Os02g52450.2	LOC_Os02g52450	regulator of ribonuclease, putative, expressed	97.0413	83.2358	64.0836	74.6534	74.2126	59.127	-0.221395	0.296975	-0.598644	0.0115838	-0.00854382	1	-0.336391	0.54498	-0.378391	0.0792081	-0.16554	0.473004	-0.116138	1
LOC_Os02g52450.3	LOC_Os02g52450	regulator of ribonuclease, putative, expressed	14.9505	12.0154	11.7538	19.0864	20.2462	22.7413	-0.315309	0.570503	-0.347066	0.701194	0.0851061	0.87418	0.25277	0.354389	0.352351	0.608206	0.752766	0.215402	0.952187	0.0410899
LOC_Os02g52620.1	LOC_Os02g52620	expressed protein	14.5645	40.7525	18.4274	13.0767	32.8258	17.1189	1.48443	0.000687353	0.339396	0.605991	1.32783	0.00298543	0.388591	0.360682	-0.155458	0.708653	-0.312058	0.354295	-0.106263	1
LOC_Os02g52650.1	LOC_Os02g52650	chlorophyll A-B binding protein, putative, expressed	27.2869	20.1644	9.36833	23.8278	17.4883	15.0357	-0.4364	0.311008	-1.54234	0.00394711	-0.446256	0.34903	-0.664251	0.337211	-0.195565	0.675512	-0.20542	0.626027	0.682529	0.157217
LOC_Os02g52744.1	LOC_Os02g52744	DCL, chloroplast precursor, putative, expressed	42.3534	37.3616	21.3236	38.769	40.642	30.0167	-0.180922	0.575439	-0.990027	0.0111972	0.0680679	0.823742	-0.369138	0.630095	-0.127574	0.739147	0.121415	0.734443	0.493314	0.123379
LOC_Os02g52770.1	LOC_Os02g52770	expressed protein	68.1214	88.4785	83.6649	68.0274	106.542	83.417	0.377219	0.128168	0.296514	0.194282	0.647234	0.00309298	0.294225	0.0502638	-0.00199213	0.931799	0.268023	0.197712	-0.00428107	0.642171
LOC_Os02g52860.1	LOC_Os02g52860	phosphate carrier protein, mitochondrial precursor, putative, expressed	195.306	132.164	106.175	196.388	152.18	154.188	-0.563407	0.000475324	-0.879292	4.45718e-07	-0.367928	0.0242255	-0.349016	0.284544	0.00797051	0.919439	0.20345	0.260203	0.538246	0.000186552
LOC_Os02g52940.2	LOC_Os02g52940	soluble inorganic pyrophosphatase, putative, expressed	101.432	82.6976	42.8731	90.2044	84.7611	64.6691	-0.294596	0.184597	-1.24237	1.54338e-06	-0.0897955	0.762756	-0.480121	0.227949	-0.169243	0.385243	0.0355568	0.938586	0.593004	0.00925379
LOC_Os02g53080.2	LOC_Os02g53080	expressed protein	14.4413	11.2321	4.18888	7.6176	13.7798	6.90134	-0.362573	0.556081	-1.78556	0.0309164	0.855147	0.208346	-0.14246	1	-0.922792	0.205934	0.294927	0.690076	0.720312	0.370337
LOC_Os02g53180.1	LOC_Os02g53180	1-aminocyclopropane-1-carboxylate oxidase protein, putative, expressed	7.09532	10.9954	17.076	6.71728	15.6072	15.4145	0.63196	0.480713	1.26703	0.0423526	1.21626	0.0629424	1.19834	0.0543225	-0.0789906	1	0.505312	0.442131	-0.147682	1
LOC_Os02g53350.1	LOC_Os02g53350	expressed protein	93.8928	84.4024	51.3635	73.9744	93.6134	48.5624	-0.153731	0.453898	-0.870271	0.000455809	0.339689	0.122682	-0.607186	0.124929	-0.343988	0.104978	0.149431	0.500441	-0.0809038	0.841453
LOC_Os02g53400.1	LOC_Os02g53400	thioredoxin, putative, expressed	9.44554	28.6006	14.4253	8.72889	23.0587	14.0396	1.59834	0.00166058	0.6109	0.305249	1.40144	0.0131988	0.68563	0.211955	-0.113834	1	-0.310731	0.408682	-0.0391044	0.851371
LOC_Os02g53790.2	LOC_Os02g53790	adenylate kinase, putative, expressed	73.6679	48.1542	38.3926	73.1054	52.9061	58.3014	-0.613374	0.018408	-0.940207	0.0008732	-0.466545	0.0904104	-0.326447	0.599634	-0.0110583	0.869154	0.13577	0.690977	0.602702	0.0138839
LOC_Os02g54060.1	LOC_Os02g54060	chaperonin, putative, expressed	87.7221	75.0469	20.6278	87.9286	76.0173	48.5605	-0.225148	0.308941	-2.08835	6.41675e-11	-0.210005	0.390983	-0.856549	0.0100226	0.00339215	0.939945	0.0185353	1	1.23519	0.000177135
LOC_Os02g54360.1	LOC_Os02g54360	enzyme of the cupin superfamily protein, putative, expressed	57.4921	71.5785	28.3676	67.636	62.457	24.4503	0.316163	0.217791	-1.01912	0.00221577	-0.114928	0.661464	-1.46794	5.78114e-05	0.234428	0.421026	-0.196663	0.388265	-0.214392	0.89004
LOC_Os02g54470.2	LOC_Os02g54470	60S ribosomal protein L35a-3, putative, expressed	79.858	61.3401	47.7927	56.2359	47.5133	69.8635	-0.380606	0.109676	-0.740647	0.00599536	-0.24316	0.492965	0.313048	0.0604441	-0.505946	0.0319188	-0.368499	0.213722	0.547749	0.0125698
LOC_Os02g54710.1	LOC_Os02g54710	expressed protein	50.9864	36.5066	15.5088	41.2831	43	29.6879	-0.481955	0.136363	-1.71703	2.19822e-05	0.0587854	0.82787	-0.475676	0.476518	-0.304561	0.297089	0.236179	0.576586	0.936788	0.0181354
LOC_Os02g54820.2	LOC_Os02g54820	trehalose-6-phosphate synthase, putative, expressed	26.6577	46.8201	31.5123	21.4628	36.6642	18.9135	0.812576	0.0265598	0.241363	0.517224	0.772534	0.0357034	-0.182422	1	-0.312714	0.387958	-0.352756	0.276623	-0.736499	0.1611
LOC_Os02g55120.1	LOC_Os02g55120	translation initiation factor IF-3, putative, expressed	56.0082	52.4089	30.649	51.4992	49.5904	39.9781	-0.0958262	0.701105	-0.869798	0.00974263	-0.0544892	1	-0.36534	0.600765	-0.121088	0.56359	-0.079751	0.84347	0.38337	0.154499
LOC_Os02g55140.1	LOC_Os02g55140	leucine aminopeptidase, chloroplast precursor, putative, expressed	59.2527	58.8194	38.1264	60.4157	58.8746	54.7752	-0.0105888	1	-0.636091	0.0419482	-0.0372782	1	-0.141401	0.852239	0.0280426	1	0.00135329	1	0.522733	0.0290159
LOC_Os02g55600.1	LOC_Os02g55600	expressed protein	2.12075	2.31754	12.2494	3.11301	1.88744	2.52125	0.12802	1	2.53006	0.00712797	-0.721879	1	-0.304171	1	0.553736	1	-0.296163	1	-2.2805	0.0381868
LOC_Os02g55610.1	LOC_Os02g55610	serine-rich protein, putative, expressed	29.0295	31.1961	48.014	25.1757	39.6222	29.6961	0.103846	0.897446	0.725935	0.030132	0.654277	0.0631171	0.238242	0.280889	-0.205488	0.587303	0.344943	0.342645	-0.693182	0.113119
LOC_Os02g55630.1	LOC_Os02g55630	COBW domain containing protein, putative, expressed	90.9733	77.7223	48.9555	85.0793	79.0318	67.3503	-0.227115	0.317654	-0.893972	0.000495347	-0.106375	0.696678	-0.337124	0.516092	-0.096635	0.597886	0.0241047	1	0.460213	0.0322593
LOC_Os02g56200.1	LOC_Os02g56200	ELMO/CED-12 family protein, putative, expressed	38.0397	30.8675	18.6163	38.8043	30.1059	26.7032	-0.301421	0.401722	-1.03094	0.0164151	-0.366174	0.335795	-0.539205	0.3882	0.0287103	1	-0.0360429	0.898776	0.520448	0.141826
LOC_Os02g56940.2	LOC_Os02g56940	expressed protein	0.000499383	0.00290143	4.57808	3.2187	3.17251	2.42791	2.53855	1	13.1623	0.0305107	-0.0208534	1	-0.406763	1	12.654	0.250075	10.0946	0.250008	-0.915028	0.45683
LOC_Os02g56960.1	LOC_Os02g56960	ribosomal protein, putative, expressed	174.628	133.315	109.956	174.615	153.177	152.331	-0.389446	0.0165547	-0.667359	0.000179854	-0.188978	0.269428	-0.196968	0.911802	-0.000107404	0.872651	0.200361	0.261883	0.470283	0.000813025
LOC_Os02g57010.1	LOC_Os02g57010	RNA recognition motif containing protein, putative, expressed	86.3962	75.1241	25.9423	84.8329	75.345	50.3246	-0.201692	0.386438	-1.73566	1.1449e-08	-0.171112	0.477384	-0.75336	0.02466	-0.026344	0.878514	0.00423597	1	0.955957	0.00177076
LOC_Os02g57020.1	LOC_Os02g57020	YCF37, putative, expressed	70.6271	59.4502	34.4367	81.4137	62.9781	46.8686	-0.24854	0.293249	-1.03627	0.000396722	-0.370421	0.156763	-0.79665	0.0213726	0.20505	0.516896	0.0831686	0.786187	0.444675	0.0744847
LOC_Os02g57040.1	LOC_Os02g57040	dehydrogenase, putative, expressed	137.246	127.25	65.4438	141.595	121.374	103.067	-0.109098	0.538339	-1.06844	4.74334e-07	-0.222311	0.241264	-0.458188	0.140821	0.0450062	0.904817	-0.0682062	0.70328	0.655254	0.000473399
LOC_Os02g57110.1	LOC_Os02g57110	GDSL-like lipase/acylhydrolase, putative, expressed	402.89	370.51	211.761	413.176	411.58	334.489	-0.120874	0.221698	-0.927949	2.20777e-14	-0.00558358	0.9445	-0.304798	0.240731	0.0363705	0.972069	0.15166	0.174401	0.659522	2.36863e-10
LOC_Os02g57180.1	LOC_Os02g57180	NADH dehydrogenase 1 alpha subcomplex subunit 9,mitochondrial precursor, putative, expressed	64.3005	48.9093	41.1528	63.5445	55.9328	54.8136	-0.394721	0.158734	-0.643839	0.0314978	-0.184073	0.523346	-0.213233	0.926937	-0.0170627	0.929744	0.193586	0.558604	0.413543	0.0655842
LOC_Os02g57240.1	LOC_Os02g57240	oxidoreductase, aldo/keto reductase family protein, putative, expressed	134.952	114.353	85.8232	141.599	111.801	111.979	-0.238951	0.183167	-0.653005	0.00151023	-0.340878	0.0691051	-0.338583	0.3795	0.0693663	0.810304	-0.0325611	0.894209	0.383789	0.0126552
LOC_Os02g57280.1	LOC_Os02g57280	CBS domain containing membrane protein, putative, expressed	121.939	192.462	259.219	128.084	193.954	225.797	0.658414	9.45702e-05	1.08801	8.68887e-13	0.598624	0.00018159	0.817936	1.61644e-10	0.0709306	0.849623	0.0111409	1	-0.199145	0.68244
LOC_Os02g57280.4	LOC_Os02g57280	CBS domain containing membrane protein, putative, expressed	49.3012	76.553	88.5328	45.7869	73.7141	80.3508	0.634836	0.015869	0.844589	0.000612399	0.687006	0.0103784	0.811378	0.00022505	-0.106688	0.758411	-0.0545177	0.807371	-0.139899	1
LOC_Os02g57380.2	LOC_Os02g57380	thioredoxin, putative, expressed	3.09321	7.10481	3.70061	0.969902	0.726929	1.4063	1.19969	0.343769	0.258658	0.725275	-0.416025	1	0.535994	1	-1.67319	0.370062	-3.28891	0.0384538	-1.39586	0.377826
LOC_Os02g57670.1	LOC_Os02g57670	ribosomal L9, putative, expressed	145.218	140.134	49.5768	138.342	136.368	91.8591	-0.0514133	0.767148	-1.55048	7.01525e-12	-0.0207341	1	-0.590745	0.0403466	-0.0699811	0.592695	-0.0393019	0.809771	0.889757	4.75377e-05
LOC_Os02g57720.1	LOC_Os02g57720	aquaporin protein, putative, expressed	11.3483	6.0583	24.9702	12.8162	7.80212	21.7921	-0.905491	0.236548	1.13773	0.0195366	-0.71603	0.383382	0.765837	0.0635027	0.175492	0.839013	0.364953	0.790542	-0.196402	1
LOC_Os02g57854.2	LOC_Os02g57854	vacuolar ATP synthase subunit F, putative, expressed	4.3557	0	1.91522	0	5.01839	2.34123	-Inf	0.0617794	-1.18539	0.687521	Inf	0.0306525	Inf	0.219801	-Inf	0.0600303	Inf	0.0625063	0.289757	1
LOC_Os02g58120.1	LOC_Os02g58120	oxidoreductase/ transition metal ion binding protein, putative, expressed	33.4196	34.7836	18.367	33.0556	31.02	24.3285	0.0577103	0.903623	-0.863583	0.0490007	-0.0916942	0.900698	-0.442245	0.508685	-0.0158024	1	-0.165207	0.624382	0.405535	0.221279
LOC_Os02g58310.3	LOC_Os02g58310	expressed protein	5.74458	0.00314377	0	3.17812	0.122344	1.37019	-10.8355	0.0153555	-Inf	0.0312604	-4.69916	0.250011	-1.2138	0.627909	-0.854028	0.339012	5.2823	1	Inf	0.476209
LOC_Os02g58650.1	LOC_Os02g58650	expressed protein	36.718	29.6122	17.2088	38.0328	27.3102	26.3468	-0.310296	0.394874	-1.09334	0.00911412	-0.477804	0.214751	-0.529616	0.380788	0.0507567	1	-0.116752	0.693129	0.614481	0.095385
LOC_Os02g58720.1	LOC_Os02g58720	peroxidase precursor, putative, expressed	76.5106	80.7932	41.4154	78.0807	97.4333	74.1487	0.0785742	0.81157	-0.885492	0.00119575	0.319449	0.150818	-0.0745446	0.684823	0.0293064	1	0.270181	0.261259	0.840254	0.000355415
LOC_Os02g58790.1	LOC_Os02g58790	cell division inhibitor, putative, expressed	27.8492	22.8275	12.5553	27.1322	30.4497	23.2019	-0.286863	0.487276	-1.14934	0.0276028	0.166422	0.692995	-0.225763	1	-0.0376299	0.893078	0.415655	0.410229	0.885946	0.0652527
LOC_Os03g01020.1	LOC_Os03g01020	pectinesterase inhibitor domain containing protein, putative, expressed	98.9101	49.1893	20.7745	93.127	60.5498	47.4574	-1.00777	3.41999e-05	-2.2513	2.84166e-13	-0.621077	0.0123315	-0.972566	0.00165341	-0.0869183	0.613511	0.299778	0.294503	1.19182	0.000385159
LOC_Os03g01140.1	LOC_Os03g01140	acyl-activating enzyme 11, putative, expressed	15.8432	24.4254	19.5567	6.70582	12.6626	19.1113	0.624519	0.268261	0.303796	0.50951	0.91709	0.187598	1.51094	0.00951946	-1.24038	0.0615656	-0.947808	0.0720677	-0.0332326	1
LOC_Os03g01300.1	LOC_Os03g01300	LTPL114 - Protease inhibitor/seed storage/LTP family protein precursor, expressed	359.288	278.455	164.394	371.139	322.092	242.02	-0.367697	0.00113931	-1.12798	2.00348e-17	-0.204487	0.0805233	-0.616833	0.000227148	0.0468189	0.882295	0.210029	0.0865101	0.557969	1.64926e-06
LOC_Os03g01320.1	LOC_Os03g01320	LTPL116 - Protease inhibitor/seed storage/LTP family protein precursor, expressed	203.371	134.303	141.665	204.156	151.512	159.635	-0.598622	0.000162286	-0.521631	0.00146259	-0.43024	0.0079645	-0.354895	0.270362	0.005558	0.881908	0.173941	0.315486	0.172294	0.065233
LOC_Os03g01320.2	LOC_Os03g01320	LTPL116 - Protease inhibitor/seed storage/LTP family protein precursor, expressed	14.502	4.79329	7.35698	18.8637	13.0744	10.597	-1.59716	0.0261867	-0.979066	0.133895	-0.528868	0.377195	-0.831957	0.278721	0.379361	0.608206	1.44766	0.0962825	0.52647	0.345776
LOC_Os03g01530.1	LOC_Os03g01530	tubulin/FtsZ domain containing protein, putative, expressed	85.6106	79.0227	50.4072	120.888	97.526	92.6305	-0.115522	0.586208	-0.76416	0.0025968	-0.309812	0.137545	-0.384112	0.337762	0.49781	0.0258839	0.30352	0.176287	0.877857	3.48315e-05
LOC_Os03g01740.1	LOC_Os03g01740	expressed protein	6.13075	10.6795	18.9601	5.69645	10.0683	13.735	0.800709	0.332338	1.62883	0.00904579	0.821685	0.330475	1.26972	0.0442398	-0.106	1	-0.085024	0.831277	-0.46511	0.603835
LOC_Os03g01830.1	LOC_Os03g01830	DEAD-box ATP-dependent RNA helicase, putative, expressed	46.0001	47.3365	27.5381	43.9666	42.9934	34.564	0.041316	1	-0.740208	0.0475738	-0.0322928	1	-0.347138	0.654293	-0.065229	0.833171	-0.138838	0.674353	0.327841	0.210301
LOC_Os03g01880.1	LOC_Os03g01880	possible lysine decarboxylase domain containing protein, expressed	4.58553	6.70324	17.5053	4.43093	5.90993	6.01242	0.54777	0.774425	1.93263	0.00637439	0.415532	0.547275	0.440336	0.530782	-0.049479	0.751538	-0.181718	0.789853	-1.54177	0.0387572
LOC_Os03g01920.1	LOC_Os03g01920	expressed protein	29.8862	20.8455	14.093	26.4146	24.1659	20.2709	-0.519743	0.210373	-1.0845	0.022694	-0.128363	0.887765	-0.381925	0.661049	-0.178144	0.593964	0.213237	0.766044	0.524431	0.229804
LOC_Os03g02040.1	LOC_Os03g02040	remorin, putative, expressed	350.582	200.535	167.777	310.898	243.281	277.133	-0.805901	9.98487e-11	-1.06321	1.42955e-15	-0.353816	0.00569549	-0.165861	0.934139	-0.173312	0.073675	0.278773	0.057554	0.724035	7.03937e-10
LOC_Os03g02240.1	LOC_Os03g02240	AT-GTL1, putative, expressed	119.851	100.419	76.0769	109.755	98.2808	94.7422	-0.25521	0.177493	-0.655712	0.00209771	-0.159305	0.446385	-0.212208	0.88892	-0.126955	0.429272	-0.0310508	0.887047	0.316549	0.0388491
LOC_Os03g02270.1	LOC_Os03g02270	expressed protein	49.6999	40.1293	29.0725	53.3557	39.1199	43.2089	-0.308587	0.293237	-0.773588	0.0239418	-0.44774	0.175266	-0.304314	0.759187	0.102399	0.921567	-0.0367533	0.910816	0.571673	0.0446431
LOC_Os03g02380.1	LOC_Os03g02380	major facilitator superfamily domain-containing protein 5, putative, expressed	120.762	103.945	66.502	103.785	96.8668	93.9629	-0.216346	0.257116	-0.860697	0.000103553	-0.0995238	0.672691	-0.143435	0.886894	-0.218569	0.205668	-0.101746	0.621673	0.498694	0.00714263
LOC_Os03g02514.1	LOC_Os03g02514	hydrolase, alpha/beta fold family protein, putative, expressed	48.8413	30.0809	36.7812	46.2521	40.9724	45.8515	-0.699254	0.0325407	-0.409133	0.235826	-0.174866	0.668478	-0.0125499	0.601773	-0.0785827	0.758411	0.445805	0.235266	0.318	0.186943
LOC_Os03g02685.1	LOC_Os03g02685	lysM domain containing protein, putative, expressed	35.753	54.8005	75.4127	29.056	45.8785	36.72	0.616126	0.0586621	1.07675	0.00018798	0.658981	0.0496889	0.337729	0.140542	-0.299225	0.385812	-0.25637	0.371615	-1.03824	0.00232279
LOC_Os03g02690.2	LOC_Os03g02690	dihydrodipicolinate reductase, putative, expressed	24.7168	23.7689	8.55017	22.4777	19.1128	16.4484	-0.0564168	0.887421	-1.53147	0.00906656	-0.233955	0.755298	-0.450547	0.627233	-0.136998	0.663028	-0.314536	0.449985	0.943922	0.111973
LOC_Os03g02750.1	LOC_Os03g02750	OsSub25 - Putative Subtilisin homologue, expressed	44.2987	40.0388	26.1901	37.0465	44.9476	41.087	-0.145866	0.663833	-0.758243	0.0415483	0.278907	0.378435	0.149345	0.3642	-0.257927	0.436951	0.166845	0.664782	0.64966	0.0277702
LOC_Os03g02960.1	LOC_Os03g02960	nascent polypeptide-associated complex subunit alpha, putative, expressed	39.2661	40.7034	20.4153	43.0688	46.1961	26.5575	0.051865	0.9111	-0.943634	0.0184125	0.101128	0.751257	-0.697524	0.187816	0.133359	0.741679	0.182622	0.668423	0.379469	0.190788
LOC_Os03g03020.1	LOC_Os03g03020	L11 domain containing ribosomal protein, putative, expressed	211.589	204.694	74.546	216.274	206.264	125.78	-0.0477958	0.69546	-1.50506	4.43177e-16	-0.0683682	0.697098	-0.781958	0.000218977	0.0315956	1	0.0110232	1	0.7547	2.01767e-05
LOC_Os03g03034.1	LOC_Os03g03034	flavonol synthase/flavanone 3-hydroxylase, putative, expressed	9.8704	8.30731	26.1914	10.0371	13.1453	13.9757	-0.248727	0.646662	1.40791	0.00737227	0.389205	0.539744	0.477578	0.308609	0.024162	1	0.662094	0.383361	-0.906173	0.116084
LOC_Os03g03034.4	LOC_Os03g03034	flavonol synthase/flavanone 3-hydroxylase, putative, expressed	3.30166	0	5.06914	1.76183	2.30394	11.4564	-Inf	0.123918	0.618549	0.505757	0.387028	1	2.70101	0.00946696	-0.906117	0.684429	Inf	0.500005	1.17634	0.131285
LOC_Os03g03360.1	LOC_Os03g03360	ribosomal protein L5, putative, expressed	262.757	275.179	107.277	267.433	263.599	169.361	0.0666416	0.666449	-1.29239	4.531e-16	-0.0208326	1	-0.659075	0.000762365	0.0254467	0.965366	-0.0620276	0.605237	0.658758	7.2658e-06
LOC_Os03g03470.2	LOC_Os03g03470	expressed protein	21.0018	21.1451	7.86428	20.2528	18.9719	15.2352	0.0098104	1	-1.41713	0.0241642	-0.0942572	1	-0.410713	0.735582	-0.0523916	0.876634	-0.156459	0.754492	0.954022	0.0987027
LOC_Os03g03590.1	LOC_Os03g03590	transporter, monovalent cation:proton antiporter-2 family, putative, expressed	51.88	28.5353	31.5286	44.4087	30.62	39.8457	-0.86243	0.0104375	-0.718516	0.0377063	-0.536372	0.165653	-0.156421	0.913282	-0.224335	0.414321	0.101723	0.897453	0.33776	0.194931
LOC_Os03g03590.2	LOC_Os03g03590	transporter, monovalent cation:proton antiporter-2 family, putative, expressed	1.8909	4.02981	2.67067	7.78186	3.84795	0.360715	1.09164	0.687507	0.498129	0.686022	-1.01602	0.387737	-4.43118	0.00867075	2.04104	0.109551	-0.0666218	1	-2.88827	0.251698
LOC_Os03g03630.1	LOC_Os03g03630	expressed protein	12.7373	10.8201	3.45813	13.4265	11.6393	9.13763	-0.235346	0.689203	-1.881	0.0212929	-0.206079	1	-0.555191	0.671512	0.0760238	1	0.10529	1	1.40183	0.080953
LOC_Os03g03640.1	LOC_Os03g03640	expressed protein	33.3	25.1774	17.4872	32.311	28.2224	27.211	-0.403393	0.2963	-0.929223	0.0329351	-0.195185	0.699006	-0.247835	0.896833	-0.0434968	0.901493	0.164711	0.783903	0.637891	0.0715688
LOC_Os03g03720.1	LOC_Os03g03720	glyceraldehyde-3-phosphate dehydrogenase, putative, expressed	517.413	385.229	254.594	465.877	390.723	355.606	-0.4256	7.80487e-06	-1.02312	6.90668e-21	-0.253803	0.0152234	-0.389669	0.0425532	-0.151367	0.0555164	0.0204299	0.914243	0.482081	1.56768e-07
LOC_Os03g03810.1	LOC_Os03g03810	DEF8 - Defensin and Defensin-like DEFL family, expressed	29.8694	35.9523	25.0469	45.1241	63.0591	38.6442	0.267416	0.538687	-0.254036	0.590281	0.482806	0.0832634	-0.223646	1	0.59523	0.106645	0.810621	0.00866671	0.62562	0.0338983
LOC_Os03g03910.1	LOC_Os03g03910	catalase domain containing protein, expressed	101.14	28.4229	56.9145	99.0487	34.5236	65.2477	-1.83123	3.97727e-11	-0.829486	0.000592932	-1.52056	2.97427e-08	-0.602211	0.0716384	-0.0301437	0.77788	0.280529	0.450108	0.197131	0.238588
LOC_Os03g03990.1	LOC_Os03g03990	signal recognition particle 43 kDa protein, chloroplast precursor, putative, expressed	64.8242	55.2178	22.108	63.8926	54.8546	38.7445	-0.2314	0.362194	-1.55197	4.43779e-06	-0.220037	0.463867	-0.721657	0.0752822	-0.0208827	0.860556	-0.00951976	1	0.809426	0.0142026
LOC_Os03g04020.1	LOC_Os03g04020	expansin precursor, putative, expressed	38.3828	61.4736	55.5232	31.7442	57.4829	44.7285	0.679506	0.0265827	0.532629	0.0632175	0.856639	0.00784393	0.4947	0.0515945	-0.273968	0.473787	-0.0968346	0.71329	-0.311898	0.551654
LOC_Os03g04060.1	LOC_Os03g04060	CHIT16 - Chitinase family protein precursor, expressed	1.14202	6.34959	15.9196	1.84198	7.99069	14.3457	2.47508	0.12501	3.80114	0.000136007	2.11706	0.0644307	2.96129	0.00155055	0.689669	1	0.331657	0.790542	-0.150186	1
LOC_Os03g04220.1	LOC_Os03g04220	glutathione S-transferase, putative, expressed	107.075	136.844	50.0286	128.142	135.83	100.319	0.353911	0.0634048	-1.0978	6.51613e-06	0.0840587	0.580375	-0.353149	0.388421	0.259122	0.240328	-0.01073	0.95175	1.00377	3.63904e-06
LOC_Os03g04240.1	LOC_Os03g04240	glutathione S-transferase, putative, expressed	89.5814	123.067	36.5189	103.917	115.639	85.3557	0.458173	0.0282288	-1.29456	2.96213e-06	0.154196	0.418542	-0.283872	0.610693	0.214161	0.390044	-0.0898159	0.650793	1.22484	1.08285e-06
LOC_Os03g04250.1	LOC_Os03g04250	glutathione S-transferase, putative, expressed	37.4978	58.1093	14.1313	44.9854	52.3763	34.7851	0.631963	0.0396805	-1.40791	0.00177956	0.219457	0.478297	-0.370987	0.654357	0.262651	0.441582	-0.149855	0.568164	1.29958	0.000881708
LOC_Os03g04260.1	LOC_Os03g04260	glutathione S-transferase, putative, expressed	41.3391	40.5337	23.3538	49.1777	43.5308	38.2509	-0.0283851	1	-0.82385	0.0328886	-0.175968	0.678733	-0.362511	0.591931	0.250497	0.46281	0.102915	0.828496	0.711836	0.0284998
LOC_Os03g04470.1	LOC_Os03g04470	expressed protein	55.7835	48.4667	17.4365	53.1705	43.2052	31.1968	-0.202845	0.433966	-1.67773	5.35709e-06	-0.299421	0.358726	-0.769228	0.079731	-0.0692124	0.702828	-0.165789	0.601384	0.839288	0.0205588
LOC_Os03g05300.1	LOC_Os03g05300	cyclin-dependent kinases regulatory subunit 1, putative, expressed	66.7867	76.0282	73.7851	60.0465	91.08	67.0095	0.186973	0.503876	0.143769	0.555799	0.601054	0.0114407	0.158284	0.213051	-0.15348	0.478772	0.2606	0.279019	-0.138965	1
LOC_Os03g05310.1	LOC_Os03g05310	pheophorbide a oxygenase, chloroplast precursor, putative, expressed	29.1735	29.2816	46.2055	29.0189	30.6655	35.9793	0.00533591	1	0.663406	0.0495445	0.0796236	0.797471	0.310174	0.173949	-0.00766565	1	0.0666221	0.897453	-0.360897	0.509634
LOC_Os03g05390.3	LOC_Os03g05390	Citrate transporter protein, putative, expressed	73.7943	85.6111	103.502	72.6901	90.7076	66.4802	0.214288	0.384862	0.488077	0.0242649	0.319465	0.159794	-0.128834	0.932329	-0.0217505	0.869154	0.0834256	0.76398	-0.638662	0.0256674
LOC_Os03g05390.4	LOC_Os03g05390	Citrate transporter protein, putative, expressed	19.0952	14.9911	19.2825	21.2639	13.7817	35.3646	-0.349104	0.498365	0.0140821	1	-0.625652	0.310626	0.7339	0.0223494	0.155196	0.87488	-0.121352	0.855082	0.875014	0.0136399
LOC_Os03g05390.6	LOC_Os03g05390	Citrate transporter protein, putative, expressed	7.33736	9.85486	8.95036	2.86447	5.13128	19.4584	0.425574	0.629082	0.286685	0.62745	0.841051	0.506149	2.76405	0.000166625	-1.35699	0.222074	-0.941517	0.208643	1.12038	0.0371293
LOC_Os03g05520.1	LOC_Os03g05520	nicotiana lesion-inducing like, putative, expressed	60.9519	71.42	39.7567	88.0527	73.0303	67.4534	0.228657	0.433772	-0.616473	0.0462868	-0.269872	0.270369	-0.384476	0.376818	0.530696	0.0403348	0.032167	0.933673	0.762693	0.00253004
LOC_Os03g05620.1	LOC_Os03g05620	inorganic phosphate transporter, putative, expressed	26.7054	31.5728	60.8267	33.9911	43.3658	56.2718	0.241551	0.603006	1.18757	0.000251483	0.351401	0.306563	0.727255	0.00414231	0.348026	0.44402	0.457876	0.248226	-0.112293	1
LOC_Os03g05806.1	LOC_Os03g05806	pseudouridine synthase family protein, putative, expressed	22.3331	18.5056	8.82502	20.5709	17.9536	14.8065	-0.27122	0.643055	-1.33952	0.0295043	-0.196331	0.749326	-0.474373	0.617458	-0.118579	0.87945	-0.0436902	0.871016	0.746563	0.157217
LOC_Os03g06240.1	LOC_Os03g06240	YT521-B-like family domain containing protein, expressed	12.7158	22.6199	28.0067	11.961	26.1635	25.7835	0.83097	0.132552	1.13915	0.0189996	1.12922	0.0232075	1.10811	0.00886606	-0.0882842	0.843652	0.209963	0.775504	-0.119324	1
LOC_Os03g06240.2	LOC_Os03g06240	YT521-B-like family domain containing protein, expressed	43.4065	61.253	89.7661	55.1939	57.5699	61.9369	0.496869	0.0951764	1.04826	3.87251e-05	0.0608059	0.778216	0.16629	0.195336	0.346598	0.268747	-0.0894658	0.783762	-0.535372	0.104098
LOC_Os03g06360.2	LOC_Os03g06360	late embryogenesis abundant protein D-34, putative, expressed	4.01013	5.47158	0.961343	6.3583	1.98079	0	0.448308	1	-2.06053	0.375028	-1.68257	0.28909	-Inf	0.0330784	0.664992	0.754029	-1.46588	0.287462	-Inf	1
LOC_Os03g06390.1	LOC_Os03g06390	expressed protein	23.1753	29.0046	58.3325	20.6795	37.126	41.439	0.323693	0.488544	1.33171	8.17633e-05	0.844233	0.0357032	1.00279	0.00311071	-0.16439	0.764193	0.356151	0.389211	-0.49331	0.22835
LOC_Os03g06420.3	LOC_Os03g06420	expressed protein	2.6403	5.2997	4.53105	4.25917	0.00945607	2.5531	1.00521	0.726571	0.779144	0.505757	-8.81512	0.125011	-0.738322	1	0.68987	1	-9.13045	0.0307404	-0.827595	0.72903
LOC_Os03g06430.1	LOC_Os03g06430	expressed protein	20.4614	6.18209	5.44423	10.1933	10.9442	6.81067	-1.72674	0.00579024	-1.9101	0.00408714	0.102545	0.831188	-0.581753	0.809009	-1.00528	0.0683545	0.824	0.332348	0.323069	0.567653
LOC_Os03g06610.1	LOC_Os03g06610	expressed protein	3.54975	5.73507	13.1842	5.10098	4.74313	8.03194	0.692094	0.753916	1.89302	0.0301323	-0.104935	1	0.654974	0.406003	0.523057	1	-0.273972	0.773685	-0.71499	0.513282
LOC_Os03g07100.1	LOC_Os03g07100	LTPL82 - Protease inhibitor/seed storage/LTP family protein precursor, expressed	31.5829	20.1863	19.7097	45.657	16.2639	22.0938	-0.645767	0.0974653	-0.680238	0.126565	-1.48916	0.000177452	-1.04719	0.0203053	0.531692	0.142084	-0.311703	0.510056	0.164736	0.541546
LOC_Os03g07300.1	LOC_Os03g07300	ribulose-phosphate 3-epimerase, chloroplast precursor, putative, expressed	105.575	86.0328	67.2978	105.85	92.5628	82.8375	-0.29531	0.148906	-0.649637	0.00380366	-0.193517	0.395684	-0.353665	0.423623	0.00375302	0.890966	0.105546	0.654236	0.299725	0.0603734
LOC_Os03g07430.1	LOC_Os03g07430	protein kinase domain containing protein, expressed	2.20497	0.223477	2.85076	0	1.94432	3.90592	-3.30256	0.248555	0.370588	0.686022	Inf	0.248077	Inf	0.0483125	-Inf	0.245011	3.12107	0.500005	0.454316	0.715492
LOC_Os03g07430.4	LOC_Os03g07430	protein kinase domain containing protein, expressed	15.3856	13.8457	27.8402	15.1217	13.5585	19.0451	-0.152143	0.855133	0.855589	0.0478014	-0.157423	1	0.3328	0.307472	-0.0249604	1	-0.0302404	1	-0.54775	0.38151
LOC_Os03g07440.1	LOC_Os03g07440	putativ eribonuclease P, putative, expressed	59.0884	34.7922	22.5941	52.6677	35.4401	33.9792	-0.764111	0.0131456	-1.38693	8.84112e-05	-0.571536	0.0695198	-0.632267	0.162658	-0.165956	0.509896	0.0266188	1	0.588706	0.0840495
LOC_Os03g07480.2	LOC_Os03g07480	sucrose transporter, putativ, expressed	30.6823	34.631	68.5126	33.074	37.6661	48.0519	0.174657	0.712301	1.15896	0.000123475	0.187569	0.554668	0.538896	0.0262712	0.108291	0.90097	0.121203	0.815189	-0.511776	0.16536
LOC_Os03g07540.1	LOC_Os03g07540	bHLH family protein, putative, expressed	9.80097	5.13957	5.6331	11.9537	13.9877	15.9381	-0.931277	0.208812	-0.798995	0.45458	0.226702	0.70005	0.415022	0.344329	0.286461	0.831997	1.44444	0.0635933	1.50048	0.0195215
LOC_Os03g07570.1	LOC_Os03g07570	aminotransferase, putative, expressed	48.8869	53.1252	79.9553	47.5412	58.1643	51.348	0.119948	0.766694	0.709746	0.00615351	0.290956	0.332201	0.11113	0.366317	-0.0402696	0.919189	0.130738	0.704538	-0.638886	0.0539298
LOC_Os03g07570.3	LOC_Os03g07570	aminotransferase, putative, expressed	10.3506	7.82034	13.628	7.12486	2.48358	25.2073	-0.404411	0.646662	0.396859	0.422243	-1.52044	0.179715	1.82291	0.00052466	-0.538781	0.476577	-1.65481	0.0645768	0.887268	0.0530429
LOC_Os03g08080.1	LOC_Os03g08080	YGGT family protein, putative, expressed	22.8129	22.8715	8.77032	23.5451	23.052	12.8479	0.00370113	1	-1.37915	0.0201049	-0.0305349	1	-0.873894	0.18752	0.045577	1	0.0113409	1	0.550831	0.294935
LOC_Os03g08100.1	LOC_Os03g08100	hydrolase, alpha/beta fold family protein, putative, expressed	66.0722	42.2585	39.9328	54.3076	44.6436	46.9732	-0.644802	0.0207686	-0.726469	0.0148958	-0.282701	0.42185	-0.209316	1	-0.282889	0.236383	0.0792118	0.830447	0.234264	0.239428
LOC_Os03g08250.1	LOC_Os03g08250	expressed protein	90.8126	71.6468	140.244	81.9465	87.9771	120.141	-0.34199	0.136769	0.626972	0.000981046	0.102445	0.645609	0.551979	0.000401904	-0.148211	0.447216	0.296225	0.235962	-0.223204	0.664001
LOC_Os03g08330.1	LOC_Os03g08330	ZIM domain containing protein, putative, expressed	25.7422	20.2883	16.0207	13.0781	21.904	16.3202	-0.343487	0.380393	-0.684198	0.164346	0.744041	0.131102	0.319506	0.457504	-0.976982	0.0369143	0.110546	0.87764	0.0267216	0.86028
LOC_Os03g08360.3	LOC_Os03g08360	3-ketoacyl-CoA synthase 10, putative, expressed	5.60379	16.5082	8.40777	8.27173	5.15992	12.4069	1.55871	0.0347055	0.58532	0.605541	-0.68084	0.58109	0.584882	0.268274	0.561786	0.790674	-1.67776	0.0103829	0.561348	0.371065
LOC_Os03g08470.1	LOC_Os03g08470	AP2 domain containing protein, expressed	38.8925	70.5231	156.898	42.3547	75.0359	82.1599	0.858604	0.00295565	2.01226	2.7847e-18	0.825059	0.00217404	0.955912	1.9239e-05	0.12303	0.825014	0.0894851	0.804163	-0.933321	4.08239e-05
LOC_Os03g08470.2	LOC_Os03g08470	AP2 domain containing protein, expressed	4.12575	5.32314	11.8021	3.22856	4.85911	8.18329	0.367621	1	1.51632	0.0480177	0.589801	0.506149	1.34179	0.128796	-0.353766	0.723903	-0.131585	1	-0.528291	0.513149
LOC_Os03g08490.1	LOC_Os03g08490	AP2 domain containing protein, expressed	20.7881	15.5333	66.5119	13.7762	20.0888	21.0886	-0.420394	0.416402	1.67785	5.41865e-07	0.544213	0.308746	0.614285	0.129782	-0.59358	0.239052	0.371027	0.617784	-1.65715	5.40425e-06
LOC_Os03g08500.1	LOC_Os03g08500	AP2 domain containing protein, expressed	308.338	227.065	463.213	218.772	297.508	318.954	-0.441407	0.000383008	0.587163	1.12441e-08	0.4435	0.000422673	0.54392	9.9514e-09	-0.495085	4.06698e-05	0.389823	0.0025755	-0.538327	0.000143922
LOC_Os03g08500.2	LOC_Os03g08500	AP2 domain containing protein, expressed	10.1499	3.88926	13.4433	4.34776	7.99018	2.58446	-1.3839	0.117427	0.405422	0.539402	0.877956	0.265021	-0.750409	1	-1.22312	0.115032	1.03873	0.387725	-2.37895	0.0235496
LOC_Os03g08580.1	LOC_Os03g08580	expressed protein	1.08141	7.26434	4.54934	1.17192	0.468939	1.7294	2.74792	0.070321	2.07274	0.12323	-1.3214	1	0.561398	0.60317	0.11596	1	-3.95336	0.00763473	-1.39539	0.45683
LOC_Os03g08580.3	LOC_Os03g08580	expressed protein	3.40592	16.707	14.0229	2.49786	10.6223	6.51072	2.29434	0.00257869	2.04167	0.00727537	2.08833	0.0126166	1.38212	0.0929238	-0.447352	0.68443	-0.653357	0.263422	-1.1069	0.27442
LOC_Os03g08754.1	LOC_Os03g08754	OsMADS47 - MADS-box family gene with MIKCc type-box, expressed	6.98603	1.27917	1.42479	6.97348	5.61089	6.29564	-2.44926	0.038525	-2.29372	0.0703367	-0.313649	1	-0.147526	1	-0.00259405	1	2.13302	0.125013	2.1436	0.0591306
LOC_Os03g08960.1	LOC_Os03g08960	homeobox associated leucine zipper, putative, expressed	13.9068	12.599	30.6582	12.9693	17.3827	20.9486	-0.142481	0.850137	1.14048	0.0110057	0.422552	0.471503	0.691753	0.0878256	-0.10069	0.849251	0.464343	0.584722	-0.549419	0.332378
LOC_Os03g08999.1	LOC_Os03g08999	dehydrogenase, putative, expressed	0.715311	1.24112	7.92135	2.00586	0.94952	4.04865	0.795003	1	3.4691	0.0209076	-1.07895	1	1.01322	0.428672	1.48758	1	-0.386375	1	-0.968304	0.394233
LOC_Os03g09060.1	LOC_Os03g09060	prenyltransferase, putative, expressed	31.7226	35.2629	14.583	31.5106	36.2689	22.8836	0.15264	0.807244	-1.12123	0.0186844	0.202896	0.629297	-0.461523	0.500604	-0.00967379	1	0.0405819	1	0.650031	0.143001
LOC_Os03g09220.3	LOC_Os03g09220	stage II sporulation protein E, putative, expressed	1.13793	12.6043	10.2417	4.21349	3.54218	7.8003	3.46943	0.001832	3.16997	0.00612213	-0.250378	1	0.888514	0.247342	1.8886	0.375125	-1.83121	0.0303608	-0.392854	0.818273
LOC_Os03g09900.1	LOC_Os03g09900	membrane protein, putative, expressed	9.82691	15.2728	34.5021	13.0659	18.9065	24.4102	0.636155	0.424401	1.81187	0.000146681	0.533076	0.294444	0.901678	0.0320698	0.410997	0.677994	0.307918	0.607654	-0.4992	0.2999
LOC_Os03g10010.1	LOC_Os03g10010	expressed protein	3.18255	11.1633	16.5381	14.4097	17.7322	9.18448	1.81051	0.0573863	2.37754	0.00142012	0.299329	0.485256	-0.649768	0.533884	2.17878	0.0127984	0.667601	0.265001	-0.848527	0.238874
LOC_Os03g10060.1	LOC_Os03g10060	S10/S20 domain containing ribosomal protein, putative, expressed	147.908	153.231	61.7043	151.464	147.457	95.5768	0.0510081	0.817915	-1.26126	2.93402e-09	-0.0386806	0.907786	-0.664243	0.0127598	0.0342748	1	-0.0554139	0.729072	0.631289	0.00104235
LOC_Os03g10090.1	LOC_Os03g10090	transporter family protein, putative, expressed	61.4976	36.182	32.5051	50.8516	48.2226	42.4641	-0.765258	0.0109717	-0.919864	0.00512391	-0.0765837	0.840932	-0.260049	0.756392	-0.274237	0.300182	0.414437	0.230063	0.385578	0.165416
LOC_Os03g10140.1	LOC_Os03g10140	ZOS3-04 - C2H2 zinc finger protein, expressed	13.4981	18.965	26.5299	15.5562	20.4174	19.0092	0.49058	0.377145	0.974858	0.0268675	0.392313	0.509843	0.28921	0.401404	0.204726	0.711475	0.10646	1	-0.480922	0.46112
LOC_Os03g10210.1	LOC_Os03g10210	homeobox domain containing protein, expressed	2.1988	4.02249	16.458	2.83957	3.4671	3.0698	0.871372	0.687507	2.904	0.000691107	0.288057	1	0.112472	1	0.368956	1	-0.214359	0.725674	-2.42257	0.00524215
LOC_Os03g10320.1	LOC_Os03g10320	expressed protein	6.15917	10.9854	19.1145	11.641	11.9664	14.1308	0.83478	0.332338	1.63386	0.00904579	0.0397742	1	0.279628	0.55718	0.918407	0.238309	0.123402	1	-0.435824	0.603835
LOC_Os03g10340.1	LOC_Os03g10340	40S ribosomal protein S3a, putative, expressed	95.209	79.9149	61.5401	99.4169	89.1524	81.6153	-0.252633	0.257076	-0.629571	0.0105561	-0.157217	0.512244	-0.284651	0.709799	0.0623932	0.886124	0.157809	0.538775	0.407313	0.0297266
LOC_Os03g10500.1	LOC_Os03g10500	adenylyl-sulfate kinase, putative, expressed	37.7362	31.7999	18.6017	38.5677	27.8946	24.4101	-0.24693	0.475526	-1.02052	0.0164151	-0.467408	0.221769	-0.659915	0.167477	0.0314422	1	-0.189036	0.607848	0.392044	0.289847
LOC_Os03g10620.2	LOC_Os03g10620	hydrolase, alpha/beta fold family domain containing protein, expressed	110.99	145.365	215.296	104.143	155.951	143.505	0.38925	0.039145	0.955892	4.50469e-09	0.582527	0.00121621	0.462535	0.000449427	-0.0918638	0.540058	0.101413	0.565018	-0.585221	0.00431229
LOC_Os03g11230.1	LOC_Os03g11230	expressed protein	84.6682	69.7661	47.7677	75.2417	77.295	59.6438	-0.279294	0.228587	-0.825785	0.00172084	0.0388426	0.871264	-0.33516	0.605319	-0.170288	0.384742	0.147849	0.621102	0.320337	0.102195
LOC_Os03g11550.1	LOC_Os03g11550	protein of unknown function DUF1675 domain containing protein, expressed	7.21463	11.9065	7.69904	3.78746	9.02416	1.32825	0.722751	0.359319	0.0937532	0.802712	1.25256	0.177921	-1.5117	0.379848	-0.929694	0.383091	-0.399884	0.52213	-2.53515	0.0409772
LOC_Os03g11590.1	LOC_Os03g11590	integral membrane protein, putative, expressed	13.3102	11.5503	34.3268	17.0033	15.5691	28.1521	-0.204602	0.844585	1.3668	0.00199846	-0.127129	1	0.727428	0.0510542	0.353283	0.585233	0.430755	0.571643	-0.286093	0.705442
LOC_Os03g11900.1	LOC_Os03g11900	transporter family protein, putative, expressed	5.26511	5.90329	18.801	6.16701	7.62106	14.2042	0.165056	1	1.83627	0.00391691	0.30542	0.60586	1.20367	0.0442398	0.228108	1	0.368472	0.790542	-0.404492	0.603835
LOC_Os03g12020.1	LOC_Os03g12020	50S ribosomal protein L15, chloroplast precursor, putative, expressed	214.383	220.861	93.5331	214.879	209.871	155.06	0.0429482	0.81056	-1.19664	9.92814e-12	-0.0340217	0.88436	-0.470698	0.0605867	0.00333399	0.8849	-0.0736359	0.563399	0.729278	4.26787e-06
LOC_Os03g12030.1	LOC_Os03g12030	3-ketoacyl-CoA synthase, putative, expressed	290.416	294.398	171.43	269.17	278.677	241.636	0.0196469	0.934066	-0.760501	5.5866e-08	0.0500763	0.608452	-0.155682	0.859276	-0.109603	0.27141	-0.0791739	0.503831	0.495216	8.61974e-06
LOC_Os03g12500.1	LOC_Os03g12500	cytochrome P450, putative, expressed	4.74671	5.24939	17.2428	4.73898	4.79116	9.87456	0.145222	1	1.86099	0.0102797	0.0157984	1	1.05914	0.194282	-0.00235134	1	-0.131775	1	-0.804206	0.336442
LOC_Os03g12510.1	LOC_Os03g12510	non-symbiotic hemoglobin 2, putative, expressed	0	0	1.29243	0	5.72097	0	NA	1	Inf	0.497612	Inf	0.0152671	NA	1	NA	1	Inf	0.0312547	-Inf	1
LOC_Os03g12670.1	LOC_Os03g12670	expressed protein	83.6423	90.3472	128.134	99.0166	108.173	113.936	0.111247	0.704958	0.615349	0.00197444	0.127598	0.531725	0.202481	0.0546064	0.243438	0.337459	0.259789	0.227371	-0.16943	0.897679
LOC_Os03g12890.2	LOC_Os03g12890	aminotransferase domain containing protein, putative, expressed	0	0.859277	5.35638	0.902838	0.693232	0.806583	Inf	1	Inf	0.0305107	-0.381129	1	-0.162644	1	Inf	1	-0.309785	1	-2.73136	0.22193
LOC_Os03g13210.1	LOC_Os03g13210	peroxidase precursor, putative, expressed	1.37292	3.23125	18.7897	2.20928	6.64874	14.6142	1.23485	0.625006	3.77462	1.94121e-05	1.5895	0.108041	2.72572	0.000838963	0.68633	1	1.04099	0.343775	-0.362573	0.733526
LOC_Os03g13300.1	LOC_Os03g13300	glutamate decarboxylase, putative, expressed	0.725007	1.37513	8.88997	1.09291	2.67878	5.54682	0.923501	1	3.61611	0.0113534	1.2934	0.373084	2.34349	0.0563923	0.592108	1	0.962008	0.625008	-0.680518	0.613419
LOC_Os03g13390.2	LOC_Os03g13390	oxidoreductase, aldo/keto reductase family protein, putative, expressed	8.15196	14.0127	27.8837	8.24258	18.6875	20.5636	0.781516	0.28632	1.7742	0.000714214	1.18091	0.0350307	1.31892	0.00808588	0.015949	1	0.415339	0.486924	-0.439329	0.56827
LOC_Os03g13600.1	LOC_Os03g13600	ZOS3-07 - C2H2 zinc finger protein, expressed	5.25206	18.3824	8.52795	5.30998	15.4665	6.32458	1.80737	0.0106287	0.699316	0.299495	1.54237	0.026054	0.252263	0.764971	0.015823	1	-0.249178	0.606462	-0.431229	0.61342
LOC_Os03g13600.2	LOC_Os03g13600	ZOS3-07 - C2H2 zinc finger protein, expressed	13.2567	28.3994	21.4193	12.5907	28.2885	18.4563	1.09914	0.0275574	0.692193	0.17356	1.16785	0.0190914	0.551748	0.280076	-0.0743564	1	-0.00564782	1	-0.214802	0.874198
LOC_Os03g13730.1	LOC_Os03g13730	translocase of chloroplast 34, putative, expressed	69.4298	65.0043	41.6039	67.5665	60.7993	52.7689	-0.0950199	0.730173	-0.738836	0.0133459	-0.152253	0.597821	-0.35662	0.524495	-0.0392469	0.864577	-0.0964804	0.722082	0.342969	0.123357
LOC_Os03g13840.1	LOC_Os03g13840	senescence-associated protein, putative, expressed	0.00134186	0.00319736	6.62317	5.26043	0.296396	0.0148535	1.25265	1	12.2691	0.00755496	-4.14958	0.0625089	-8.46823	0.0649332	11.9367	0.0625625	6.5345	1	-8.80058	0.0163705
LOC_Os03g14040.1	LOC_Os03g14040	expressed protein	60.3353	46.9009	32.1649	62.0163	52.3487	39.9399	-0.363387	0.209631	-0.907515	0.00465031	-0.244494	0.399756	-0.634817	0.136585	0.0396451	1	0.158538	0.688034	0.312344	0.194931
LOC_Os03g14050.1	LOC_Os03g14050	thaumatin-like protein 1 precursor, putative, expressed	29.1583	55.6045	135.971	32.661	50.3107	48.7046	0.931295	0.00452469	2.22132	4.29067e-18	0.623296	0.0621133	0.576489	0.020255	0.163662	0.704415	-0.144336	0.561016	-1.48117	5.58726e-09
LOC_Os03g14130.1	LOC_Os03g14130	POEI1 - Pollen Ole e I allergen and extensin family protein precursor, expressed	26.8147	26.5974	10.8016	37.9768	23.3687	17.6002	-0.0117389	1	-1.31178	0.0138923	-0.700541	0.0723005	-1.10953	0.0315565	0.502094	0.216029	-0.186708	0.574686	0.704347	0.138101
LOC_Os03g14140.1	LOC_Os03g14140	POEI16 - Pollen Ole e I allergen and extensin family protein precursor, expressed	41.0853	39.5551	21.4501	38.6582	49.2877	30.7222	-0.0547586	0.91193	-0.937638	0.015203	0.350453	0.287534	-0.331493	0.720012	-0.0878478	0.823263	0.317364	0.396783	0.518297	0.095634
LOC_Os03g14280.1	LOC_Os03g14280	ATP-dependent Clp protease ATP-binding subunit, putative, expressed	83.3087	85.2871	50.1653	80.5247	86.9467	65.0621	0.0338604	0.938573	-0.731777	0.00539279	0.1107	0.643659	-0.307614	0.618977	-0.0490358	0.814918	0.0278037	0.939303	0.375128	0.0617274
LOC_Os03g14530.1	LOC_Os03g14530	S10/S20 domain containing ribosomal protein, putative, expressed	80.1185	57.6018	40.4971	79.3237	61.2223	61.7331	-0.476022	0.0610353	-0.984317	0.000336369	-0.373695	0.150933	-0.361708	0.50085	-0.0143834	0.874089	0.0879433	0.854717	0.608226	0.00962447
LOC_Os03g14642.1	LOC_Os03g14642	LTPL107 - Protease inhibitor/seed storage/LTP family protein precursor, expressed	25.8975	29.105	7.70609	10.7311	14.8929	2.99198	0.168454	0.787751	-1.74874	0.00294541	0.472827	0.440376	-1.84263	0.0640457	-1.27101	0.0130834	-0.966642	0.0351372	-1.3649	0.232384
LOC_Os03g14654.1	LOC_Os03g14654	LTPL108 - Protease inhibitor/seed storage/LTP family protein precursor, expressed	80.9792	71.3396	88.7229	67.5192	85.3667	54.6707	-0.182848	0.417845	0.131755	0.539637	0.338376	0.169331	-0.30453	0.652333	-0.262254	0.251682	0.25897	0.298316	-0.698539	0.0242752
LOC_Os03g14820.1	LOC_Os03g14820	expressed protein	0.356026	0.130541	0.184722	6.28997	6.73692	5.00531	-1.44748	1	-0.946627	1	0.0990353	0.789738	-0.329594	1	4.143	0.0312968	5.68951	0.0156283	4.76003	0.0244898
LOC_Os03g14980.2	LOC_Os03g14980	lissencephaly type-1-like homology motif, putative, expressed	8.8604	1.90559	1.605	2.59665	2.89469	1.96781	-2.21713	0.0380373	-2.4648	0.0654618	0.156757	1	-0.400061	1	-1.77072	0.0892305	0.603171	1	0.294018	1
LOC_Os03g15033.1	LOC_Os03g15033	expressed protein	46.1726	41.3988	23.3271	41.8761	40.9604	32.0665	-0.157448	0.593341	-0.98503	0.00766623	-0.0318973	1	-0.38506	0.561781	-0.14091	0.670057	-0.0153591	1	0.45906	0.137329
LOC_Os03g15050.2	LOC_Os03g15050	phosphoenolpyruvate carboxykinase, putative, expressed	8.67782	12.5469	34.0256	12.995	13.8344	23.664	0.531922	0.523503	1.97122	9.9124e-05	0.0903048	0.850006	0.864738	0.0320698	0.582551	0.523929	0.140934	1	-0.523926	0.360186
LOC_Os03g15460.1	LOC_Os03g15460	expressed protein	100.573	85.8017	53.8854	83.6679	78.5682	78.6035	-0.229168	0.272876	-0.90028	0.000203586	-0.0907283	0.754436	-0.0900812	0.695416	-0.2655	0.185534	-0.12706	0.586136	0.544698	0.0070113
LOC_Os03g15870.1	LOC_Os03g15870	ribosomal protein L4, putative, expressed	311.431	286.618	113.271	329.151	297.737	198.882	-0.119783	0.306557	-1.45913	3.24274e-22	-0.144711	0.263428	-0.726837	2.23194e-05	0.079837	0.663696	0.0549093	0.709997	0.812134	1.10574e-08
LOC_Os03g15920.1	LOC_Os03g15920	expressed protein	45.0685	63.1953	51.6581	49.5895	78.2314	69.8569	0.487699	0.101575	0.196877	0.478059	0.657713	0.0131083	0.494369	0.0133233	0.137915	0.683172	0.307929	0.238622	0.435408	0.0366896
LOC_Os03g15910.1	LOC_Os03g15910	membrane protein, putative, expressed	60.5461	80.8735	70.8843	73.734	111.301	84.1829	0.417633	0.110709	0.227432	0.384379	0.594065	0.00637612	0.191197	0.129634	0.284296	0.343998	0.460728	0.0362637	0.248061	0.107893
LOC_Os03g15930.1	LOC_Os03g15930	OTU-like cysteine protease family protein, putative, expressed	31.3214	21.476	15.5576	26.0287	23.1092	21.4569	-0.544423	0.167828	-1.00953	0.0400888	-0.171636	0.775526	-0.278662	0.772721	-0.267045	0.508785	0.105742	0.880422	0.463822	0.323718
LOC_Os03g15960.1	LOC_Os03g15960	hsp20/alpha crystallin family protein, putative, expressed	13.6797	14.0568	23.098	8.94871	6.16325	9.01697	0.0392316	1	0.755731	0.141557	-0.537988	0.607278	0.010963	0.817393	-0.612285	0.30311	-1.1895	0.0774121	-1.35705	0.0327255
LOC_Os03g16010.1	LOC_Os03g16010	BRASSINOSTEROID INSENSITIVE 1-associated receptor kinase 1 precursor, putative, expressed	87.7246	69.0397	56.1168	88.1412	72.0212	74.1231	-0.345555	0.129505	-0.644549	0.00965745	-0.291395	0.236115	-0.249893	0.8134	0.00683498	0.939945	0.0609954	0.866416	0.40149	0.0351704
LOC_Os03g16040.1	LOC_Os03g16040	hsp20/alpha crystallin family protein, putative, expressed	11.0111	11.5435	15.238	10.6613	15.1725	20.8846	0.0681221	1	0.468715	0.439997	0.509075	0.440376	0.970056	0.0496304	-0.0465752	1	0.394378	0.701147	0.454766	0.242873
LOC_Os03g16050.1	LOC_Os03g16050	fructose-1,6-bisphosphatase, putative, expressed	186.571	139.72	105.779	172.482	144.761	139.683	-0.417186	0.00923536	-0.818672	3.45094e-06	-0.252773	0.160158	-0.304289	0.496258	-0.113279	0.342146	0.0511344	0.81302	0.401103	0.0039907
LOC_Os03g16150.2	LOC_Os03g16150	mannose-1-phosphate guanyltransferase, putative, expressed	0.00401611	3.48942	14.0355	8.61354	7.83388	2.99164	9.76297	0.250006	11.771	5.70755e-05	-0.136879	1	-1.52567	0.155369	11.0666	0.00392031	1.16674	0.226589	-2.23007	0.0143864
LOC_Os03g16210.1	LOC_Os03g16210	tropinone reductase, putative, expressed	27.5972	31.2264	13.7719	25.6702	29.049	22.0872	0.178244	0.79489	-1.00279	0.0436555	0.178394	0.687852	-0.216884	1	-0.104427	0.786173	-0.104278	0.797561	0.681483	0.13245
LOC_Os03g16350.1	LOC_Os03g16350	DNA binding protein, putative, expressed	11.1092	9.19081	28.21	10.2923	12.5929	18.8442	-0.273491	0.66272	1.34445	0.00620075	0.291045	0.539744	0.872555	0.0610798	-0.11019	0.830295	0.454347	0.523514	-0.582086	0.38151
LOC_Os03g16470.1	LOC_Os03g16470	expressed protein	38.7843	32.0898	14.171	21.4928	22.0845	14.7061	-0.273359	0.408347	-1.45253	0.000807869	0.0391827	0.879971	-0.54744	0.617458	-0.851623	0.0195296	-0.539081	0.175696	0.0534691	0.712283
LOC_Os03g16470.3	LOC_Os03g16470	expressed protein	68.7127	62.2377	35.6823	45.7559	52.9494	39.216	-0.142787	0.54154	-0.945367	0.00167954	0.210656	0.482736	-0.222516	0.913606	-0.586619	0.0252456	-0.233175	0.402196	0.136232	0.488615
LOC_Os03g16670.1	LOC_Os03g16670	haloacid dehalogenase-like hydrolase family protein, putative, expressed	171.622	165.225	166.112	110.381	127.618	151.856	-0.0548025	0.702998	-0.0470782	0.827878	0.20934	0.243213	0.460212	0.000319369	-0.636743	0.00012977	-0.3726	0.0304613	-0.129452	0.955284
LOC_Os03g16700.3	LOC_Os03g16700	initiator-binding protein, putative, expressed	4.51234	1.1028	10.2243	6.80562	8.04969	9.86751	-2.0327	0.123922	1.18005	0.207996	0.242207	0.802882	0.535959	0.342517	0.592851	0.774549	2.86776	0.039071	-0.0512441	1
LOC_Os03g16860.1	LOC_Os03g16860	DnaK family protein, putative, expressed	65.5988	39.0559	42.0139	88.3589	49.1508	61.1075	-0.748129	0.00825538	-0.642803	0.0266031	-0.846161	0.00110315	-0.532026	0.162782	0.429706	0.107041	0.331674	0.337615	0.540483	0.0228175
LOC_Os03g16910.1	LOC_Os03g16910	SLT1 protein, putative, expressed	15.0962	22.3879	19.1103	10.1882	8.65286	12.7004	0.568534	0.324078	0.340165	0.497655	-0.23565	1	0.317975	0.406612	-0.567286	0.322643	-1.37147	0.0196796	-0.589476	0.481758
LOC_Os03g16910.2	LOC_Os03g16910	SLT1 protein, putative, expressed	10.2283	7.36907	10.2677	15.0574	18.1476	15.5935	-0.473012	0.479422	0.00554667	1	0.269306	0.606278	0.0504721	0.719563	0.557906	0.42494	1.30022	0.0433114	0.602832	0.172706
LOC_Os03g16950.1	LOC_Os03g16950	cysteine-rich repeat secretory protein 55 precursor, putative, expressed	1.02376	1.34325	11.2236	0.384713	3.33012	4.98126	0.39185	1	3.45459	0.0032816	3.11372	0.123561	3.69466	0.0226503	-1.41202	0.494986	1.30985	0.625008	-1.17195	0.218382
LOC_Os03g16960.1	LOC_Os03g16960	cysteine-rich repeat secretory protein 55 precursor, putative, expressed	0.215345	0.594898	4.93937	0.0652483	0.36659	0.416336	1.46599	1	4.51961	0.0305107	2.49016	1	2.67374	1	-1.72264	1	-0.698475	0.49836	-3.56851	0.0639162
LOC_Os03g16980.1	LOC_Os03g16980	NAD dependent epimerase/dehydratase family domain containing protein, expressed	706.7	534.455	401.656	932.526	772.373	781.306	-0.403029	5.56348e-07	-0.815137	1.61177e-19	-0.271846	0.000188735	-0.255256	0.275956	0.400046	2.33593e-07	0.531229	1.00063e-10	0.959927	4.26677e-37
LOC_Os03g17000.3	LOC_Os03g17000	NAD dependent epimerase/dehydratase family domain containing protein, expressed	20.2277	8.63638	6.16319	20.3168	17.9752	21.8237	-1.22783	0.0422022	-1.71458	0.00937507	-0.176665	0.871449	0.103223	0.537322	0.0063409	1	1.05751	0.122129	1.82415	0.00104805
LOC_Os03g17060.1	LOC_Os03g17060	RNA recognition motif containing protein, putative, expressed	7.66627	8.51397	11.1515	20.9213	22.4311	19.7383	0.151307	1	0.540641	0.501466	0.100528	0.879971	-0.0839748	0.876119	1.44838	0.0243209	1.3976	0.0294745	0.82376	0.071725
LOC_Os03g17070.1	LOC_Os03g17070	ATP synthase B chain, chloroplast precursor, putative, expressed	425.111	357.267	229.953	404.03	397.7	252.09	-0.250836	0.0122672	-0.8865	5.55199e-14	-0.0227823	0.94369	-0.680524	1.34813e-05	-0.0733767	0.313815	0.154677	0.166594	0.1326	0.0446655
LOC_Os03g17200.1	LOC_Os03g17200	plant-specific domain TIGR01589 family protein, expressed	14.0905	9.76581	14.7689	19.8937	32.4982	22.2646	-0.528911	0.423044	0.0678396	0.854891	0.708048	0.0971987	0.16244	0.537322	0.497589	0.392337	1.73455	0.00094295	0.592189	0.187507
LOC_Os03g17410.1	LOC_Os03g17410	expressed protein	14.6785	14.6161	15.3024	0.297389	0.124012	0.416099	-0.00614691	1	0.0600509	1	-1.26187	1	0.484575	1	-5.62521	2.62343e-05	-6.88094	2.9048e-05	-5.20069	7.597e-05
LOC_Os03g17570.2	LOC_Os03g17570	response regulator receiver domain containing protein, expressed	4.80227	14.8847	20.9642	18.6066	18.709	10.5192	1.63204	0.0414049	2.12614	0.00144312	0.00791799	1	-0.822789	0.278721	1.95403	0.00667333	0.329902	0.607654	-0.994903	0.157648
LOC_Os03g17570.3	LOC_Os03g17570	response regulator receiver domain containing protein, expressed	23.3225	20.6979	0.00126068	7.40558	10.7676	15.1329	-0.172238	0.765368	-14.1752	2.39756e-07	0.540012	0.357472	1.031	0.0543226	-1.65504	0.00306587	-0.942788	0.0792048	13.5512	1.46869e-05
LOC_Os03g17570.5	LOC_Os03g17570	response regulator receiver domain containing protein, expressed	3.84004	9.77651	21.8331	10.4619	13.6471	9.53946	1.3482	0.179589	2.50732	0.000292695	0.383447	0.422632	-0.133166	0.825452	1.44595	0.179871	0.481201	0.541306	-1.19454	0.0763699
LOC_Os03g17580.1	LOC_Os03g17580	ribosomal protein L10, putative, expressed	168.717	133.235	68.4039	137.827	143.167	97.2237	-0.340638	0.0381155	-1.30246	6.62968e-11	0.0548305	0.720836	-0.503484	0.0893009	-0.291746	0.0524372	0.103723	0.588602	0.50723	0.0048714
LOC_Os03g17670.1	LOC_Os03g17670	expressed protein	17.1114	8.61797	11.5603	3.25336	6.21411	8.64276	-0.989538	0.121036	-0.565779	0.458404	0.933617	0.341882	1.40956	0.0790615	-2.39496	0.00135113	-0.4718	0.453028	-0.419615	0.827757
LOC_Os03g17680.1	LOC_Os03g17680	expressed protein	10.6347	7.76452	17.751	28.55	29.0945	30.5843	-0.453811	0.502223	0.739121	0.198474	0.0272557	1	0.0993005	0.518271	1.42471	0.00653029	1.90578	0.000754546	0.784891	0.0317124
LOC_Os03g17700.1	LOC_Os03g17700	CGMC_MAPKCGMC_2_ERK.2 - CGMC includes CDA, MAPK, GSK3, and CLKC kinases, expressed	6.13709	8.37017	15.7789	7.34976	8.99645	14.6153	0.447702	0.790539	1.36237	0.0338815	0.291659	0.627751	0.99171	0.0543226	0.260142	1	0.104099	1	-0.110517	1
LOC_Os03g17760.1	LOC_Os03g17760	RNA recognition motif containing protein, putative, expressed	47.3979	39.7323	22.4832	57.3638	50.8625	45.0585	-0.254509	0.454584	-1.07598	0.00356975	-0.173539	0.630897	-0.348343	0.620367	0.27532	0.432882	0.356289	0.294693	1.00295	0.00139047
LOC_Os03g17870.1	LOC_Os03g17870	metallothionein, putative, expressed	19.1801	11.6358	37.5117	16.8704	8.34113	12.8262	-0.72104	0.214049	0.967731	0.011579	-1.01618	0.107814	-0.395401	0.718991	-0.185119	0.740762	-0.480254	0.38178	-1.54825	0.00176618
LOC_Os03g18020.1	LOC_Os03g18020	rhodanese-like family protein, putative, expressed	60.9265	60.0672	32.1133	52.4261	47.0881	32.2254	-0.0204925	0.927736	-0.923899	0.00349498	-0.154923	0.688094	-0.702087	0.125513	-0.216785	0.348424	-0.351215	0.209513	0.00502734	0.709438
LOC_Os03g18070.1	LOC_Os03g18070	omega-3 fatty acid desaturase, chloroplast precursor, putative, expressed	58.4353	19.4112	14.6527	48.9914	20.9387	19.6192	-1.58995	6.07384e-06	-1.99567	4.17651e-07	-1.22636	0.00109938	-1.32026	0.0034856	-0.254312	0.33557	0.109283	0.874655	0.4211	0.310566
LOC_Os03g18110.1	LOC_Os03g18110	proteins of unknown function domain containing protein, putative, expressed	48.0315	35.0241	26.7199	55.4275	50.0925	42.9222	-0.455633	0.154591	-0.846066	0.0204018	-0.146007	0.696683	-0.368878	0.613077	0.206621	0.622441	0.516247	0.128561	0.683809	0.0227925
LOC_Os03g18130.1	LOC_Os03g18130	asparagine synthetase, putative, expressed	3.65358	32.1487	88.6434	11.8896	37.9548	16.5991	3.13738	1.9473e-06	4.60063	2.25154e-22	1.67458	0.000188203	0.481405	0.264159	1.70232	0.0770458	0.239522	0.550554	-2.41691	1.35336e-11
LOC_Os03g18220.1	LOC_Os03g18220	pyruvate decarboxylase isozyme 2, putative, expressed	55.8404	73.6213	193.129	57.9261	117.239	166.361	0.398814	0.135852	1.79018	2.7504e-19	1.01717	6.77976e-06	1.52203	1.66657e-16	0.0529043	1	0.671257	0.00230979	-0.215248	0.634428
LOC_Os03g18570.1	LOC_Os03g18570	40S ribosomal protein S7, putative, expressed	153.835	146.838	99.5341	154.39	134.009	128.722	-0.0671584	0.686647	-0.628121	0.00106301	-0.204249	0.28879	-0.262321	0.677048	0.00519553	0.864463	-0.131895	0.438051	0.370996	0.00972241
LOC_Os03g18590.1	LOC_Os03g18590	malonyl CoA-acyl carrier protein transacylase, mitochondrial precursor, putative, expressed	45.1855	40.2364	26.1714	43.8188	38.1756	33.9541	-0.167359	0.589077	-0.787869	0.0320612	-0.198899	0.581335	-0.367964	0.572893	-0.0443099	0.915659	-0.0758504	0.821637	0.375595	0.195832
LOC_Os03g18600.1	LOC_Os03g18600	cyclase/dehydrase family protein, putative, expressed	49.8908	56.0987	92.4924	46.3014	91.2503	88.6602	0.169194	0.627572	0.890561	0.000388625	0.978773	0.000106699	0.937231	9.17843e-06	-0.107718	0.683289	0.701862	0.00490331	-0.0610482	0.710024
LOC_Os03g18770.1	LOC_Os03g18770	wound-induced protein WI12, putative, expressed	58.616	97.3068	69.5645	37.8958	45.178	34.6797	0.731246	0.0029476	0.247057	0.333065	0.253582	0.443713	-0.127947	0.906844	-0.629257	0.0324371	-1.10692	1.04549e-05	-1.00426	0.00330805
LOC_Os03g18810.1	LOC_Os03g18810	aminotransferase, classes I and II, domain containing protein, expressed	57.7516	60.8501	36.2186	54.1048	53.8836	45.1738	0.0753999	0.854696	-0.673128	0.0299359	-0.0059088	1	-0.26027	0.840551	-0.0941043	0.637896	-0.175413	0.514776	0.318754	0.181606
LOC_Os03g18820.2	LOC_Os03g18820	glycosyltransferase, putative, expressed	0.117444	0.00200236	0.587131	5.50416	0.001721	9.12355	-5.87413	1	2.32171	0.497612	-11.6431	0.0312567	0.729073	0.438902	5.55048	0.0312968	-0.218454	1	3.95784	0.00875088
LOC_Os03g18850.1	LOC_Os03g18850	pathogenesis-related Bet v I family protein, putative, expressed	8.30259	10.4911	27.8168	10.2006	16.0873	47.0417	0.337533	0.814542	1.74432	0.000714214	0.657268	0.246043	2.20529	6.07452e-08	0.297021	0.814696	0.616756	0.327004	0.757984	0.0106166
LOC_Os03g19200.1	LOC_Os03g19200	DNAJ heat shock N-terminal domain-containing protein, putative, expressed	28.0843	13.1889	11.0994	18.4736	13.7561	18.1855	-1.09044	0.0191912	-1.33928	0.00950557	-0.425394	0.596699	-0.0226764	0.740581	-0.604299	0.140751	0.0607473	1	0.712307	0.138101
LOC_Os03g19220.2	LOC_Os03g19220	expressed protein	77.0952	67.9532	37.4876	59.1392	68.8536	48.7348	-0.1821	0.455429	-1.04023	0.000230896	0.219417	0.37728	-0.279162	0.77319	-0.382526	0.103394	0.0189906	1	0.378539	0.0850026
LOC_Os03g19270.2	LOC_Os03g19270	universal stress protein domain containing protein, putative, expressed	1.82215	1.07899	9.67884	0	2.86466	0	-0.75596	0.623918	2.40919	0.021861	Inf	0.123561	NA	1	-Inf	0.245011	1.40868	0.625008	-Inf	0.00215415
LOC_Os03g19270.3	LOC_Os03g19270	universal stress protein domain containing protein, putative, expressed	1.12063	16.3159	27.5669	3.52249	12.6093	19.4812	3.8639	0.000274883	4.62056	5.12146e-08	1.83982	0.0302727	2.46742	0.000579716	1.65229	0.375125	-0.37179	0.583474	-0.500854	0.38151
LOC_Os03g19380.1	LOC_Os03g19380	calvin cycle protein CP12, putative, expressed	246.952	243.659	156.301	286.462	304.147	168.32	-0.0193671	0.856794	-0.659904	8.71092e-06	0.086425	0.410426	-0.767137	2.22018e-05	0.214113	0.152782	0.319905	0.01319	0.10688	0.133201
LOC_Os03g19436.1	LOC_Os03g19436	expressed protein	11.6665	10.9471	10.1562	1.37175	0.32564	1.11094	-0.0918231	0.838367	-0.200011	0.831853	-2.07467	1	-0.304237	1	-3.08828	0.00166625	-5.07113	0.000470929	-3.19251	0.0126979
LOC_Os03g19510.1	LOC_Os03g19510	OsClp4 - Putative Clp protease homologue, expressed	75.9274	72.3655	41.5834	90.8397	80.8045	60.9066	-0.0693185	0.742692	-0.868613	0.00227227	-0.168887	0.493201	-0.576724	0.104017	0.258702	0.31505	0.159134	0.518246	0.550591	0.0228175
LOC_Os03g19560.1	LOC_Os03g19560	tetratricopeptide repeat domain containing protein, expressed	36.0473	17.663	15.043	29.3458	14.4275	18.4016	-1.02916	0.0141933	-1.2608	0.00462391	-1.02433	0.0315909	-0.673323	0.246684	-0.296737	0.385812	-0.291909	0.485479	0.290739	0.487327
LOC_Os03g19600.2	LOC_Os03g19600	retrotransposon protein, putative, unclassified, expressed	1.86115	0.599587	0.639215	9.1676	7.94216	8.67768	-1.63415	0.623917	-1.54182	1	-0.207012	1	-0.0792348	0.817393	2.30035	0.0655746	3.72749	0.039071	3.76294	0.00875088
LOC_Os03g19650.2	LOC_Os03g19650	PPR2, putative, expressed	39.5609	41.9	24.3708	22.9836	25.4722	17.1364	0.082875	0.912184	-0.698922	0.0601218	0.148319	0.774676	-0.423541	0.636428	-0.78347	0.0315626	-0.718027	0.037892	-0.50809	0.44016
LOC_Os03g19720.1	LOC_Os03g19720	EF hand family protein, putative, expressed	45.0245	25.8345	36.3075	43.5724	35.8094	35.0368	-0.801411	0.0240886	-0.310443	0.374604	-0.283076	0.434304	-0.314544	0.654294	-0.0472957	0.915659	0.471039	0.253004	-0.0513966	0.812798
LOC_Os03g19820.1	LOC_Os03g19820	expressed protein	5.64299	3.68152	0.31017	2.77805	1.89804	1.45413	-0.616158	0.547655	-4.18533	0.0312604	-0.549562	1	-0.933916	0.627909	-1.02239	0.339012	-0.955791	0.451599	2.22903	0.476209
LOC_Os03g19850.1	LOC_Os03g19850	expressed protein	31.6522	28.9341	14.3405	8.7172	11.2052	9.90948	-0.129534	0.702781	-1.14222	0.0113927	0.362235	0.662433	0.184944	0.651726	-1.86037	0.000241893	-1.3686	0.00420727	-0.53321	0.683885
LOC_Os03g20100.1	LOC_Os03g20100	S1 RNA binding domain containing protein, expressed	229.271	211.084	79.8876	223.978	225.729	151.507	-0.119237	0.36528	-1.52101	1.44753e-17	0.0112347	0.887549	-0.563973	0.01303	-0.0336969	0.672455	0.0967745	0.534102	0.923341	5.17366e-08
LOC_Os03g20380.6	LOC_Os03g20380	CAMK_KIN1/SNF1/Nim1_like.2 - CAMK includes calcium/calmodulin depedent protein kinases, expressed	4.92566	0.183236	3.17993	4.54007	2.31581	3.43282	-4.74854	0.0308002	-0.631321	0.726587	-0.971198	0.453148	-0.403319	0.730788	-0.117602	1	3.65974	0.500005	0.110401	1
LOC_Os03g20640.1	LOC_Os03g20640	expressed protein	81.6702	76.7134	48.8794	68.9753	70.2685	59.0086	-0.0903317	0.692096	-0.740584	0.00504398	0.0267981	0.932494	-0.225154	0.929474	-0.243731	0.254816	-0.126601	0.564182	0.271699	0.149448
LOC_Os03g20700.2	LOC_Os03g20700	magnesium-chelatase, putative, expressed	108.953	84.9603	45.0586	116.291	76.8107	69.1261	-0.358845	0.0847407	-1.27383	2.73524e-07	-0.59836	0.00615636	-0.750437	0.00977675	0.0940335	0.789804	-0.145482	0.530032	0.617428	0.00638744
LOC_Os03g20730.1	LOC_Os03g20730	chaperone protein dnaJ, putative, expressed	6.49566	12.7061	16.8841	7.1273	17.9127	12.4418	0.967973	0.1671	1.37812	0.0220559	1.32956	0.028379	0.803768	0.173259	0.13388	1	0.495462	0.4732	-0.44047	0.578989
LOC_Os03g20760.1	LOC_Os03g20760	LTPL66 - Protease inhibitor/seed storage/LTP family protein precursor, expressed	60.8477	47.7395	32.3393	54.9164	64.1464	32.0883	-0.350019	0.21384	-0.911913	0.00349498	0.224132	0.410012	-0.77519	0.0674734	-0.147965	0.517111	0.426186	0.156301	-0.0112424	0.709438
LOC_Os03g20780.1	LOC_Os03g20780	ethylene-insensitive 3, putative, expressed	44.4176	65.1077	87.551	50.5888	68.9672	72.2683	0.551697	0.0550108	0.978992	0.000112446	0.447092	0.100341	0.514545	0.0111662	0.187687	0.540324	0.0830822	0.795765	-0.276761	0.52728
LOC_Os03g20790.1	LOC_Os03g20790	ethylene-insensitive 3, putative, expressed	46.5355	68.6239	93.2677	52.3281	71.4919	75.7619	0.560379	0.0508329	1.00305	8.85038e-05	0.450194	0.0866081	0.533887	0.00582732	0.169254	0.763184	0.0590687	0.932734	-0.299905	0.537949
LOC_Os03g21040.3	LOC_Os03g21040	stress responsive protein, putative, expressed	116.98	169.584	81.2245	143.918	131.558	94.4739	0.535738	0.00211442	-0.526275	0.0128676	-0.129548	0.547264	-0.607259	0.0229868	0.298985	0.137481	-0.366301	0.0285845	0.218001	0.112176
LOC_Os03g21370.1	LOC_Os03g21370	expressed protein	214.349	214.921	86.2418	206.619	210.239	144.353	0.00384477	1	-1.3135	1.51287e-13	0.0250574	0.844739	-0.517372	0.0283286	-0.0529888	0.592129	-0.0317761	0.771122	0.743142	6.17474e-06
LOC_Os03g21490.1	LOC_Os03g21490	ABC transporter, ATP-binding protein, putative, expressed	52.387	37.537	23.2112	48.4073	42.355	37.345	-0.480895	0.140778	-1.17439	0.00108968	-0.192692	0.598646	-0.37431	0.587392	-0.113984	0.618975	0.174219	0.737657	0.686094	0.0377879
LOC_Os03g21560.1	LOC_Os03g21560	photosystem II 11 kD protein, putative, expressed	360.571	243.06	139.991	306.002	263.301	214.545	-0.568971	1.18633e-06	-1.36495	3.99456e-23	-0.216828	0.0934265	-0.512261	0.0108258	-0.236742	0.0180923	0.115401	0.423748	0.615946	1.17053e-06
LOC_Os03g21710.1	LOC_Os03g21710	WRKY79, expressed	0	0.332975	4.55973	0.137451	0.385733	2.1545	Inf	1	Inf	0.0305107	1.48869	1	3.97036	0.219801	Inf	1	0.212189	1	-1.0816	0.45683
LOC_Os03g21900.1	LOC_Os03g21900	uroporphyrinogen decarboxylase, putative, expressed	135.239	105.721	49.618	129.661	107.491	85.6611	-0.355249	0.0615584	-1.44658	3.48206e-10	-0.270529	0.15353	-0.598032	0.0406596	-0.0607666	0.667295	0.0239539	1	0.787777	0.000287158
LOC_Os03g22010.1	LOC_Os03g22010	peroxidase precursor, putative, expressed	413.566	335.959	258.492	387.604	392.777	347.073	-0.299832	0.00346682	-0.677998	3.87394e-09	0.019127	0.774779	-0.159344	0.882462	-0.0935341	0.230013	0.225425	0.0453974	0.42512	1.78441e-06
LOC_Os03g22050.1	LOC_Os03g22050	CAMK_KIN1/SNF1/Nim1_like.16 - CAMK includes calcium/calmodulin depedent protein kinases, expressed	42.8519	65.7628	45.6125	34.1968	54.0375	44.0231	0.617912	0.0346913	0.0900688	0.751119	0.660102	0.0328476	0.364402	0.111659	-0.325499	0.305157	-0.283309	0.273967	-0.0511662	0.833393
LOC_Os03g22070.1	LOC_Os03g22070	expressed protein	6.16213	0	3.92481	0	3.81052	0	-Inf	0.0153555	-0.650806	0.753934	Inf	0.0615422	NA	1	-Inf	0.014708	Inf	0.125008	-Inf	0.126698
LOC_Os03g22120.1	LOC_Os03g22120	sucrose synthase, putative, expressed	13.6528	41.1929	43.709	14.5374	34.8936	31.6678	1.5932	0.000356277	1.67874	6.09195e-05	1.2632	0.00446111	1.12325	0.00493547	0.0905727	1	-0.239432	0.493126	-0.464913	0.359661
LOC_Os03g22210.1	LOC_Os03g22210	POEI46 - Pollen Ole e I allergen and extensin family protein precursor, expressed	0.226479	0.331258	5.1513	1.39772	0	2.3821	0.548578	1	4.50749	0.0305107	-Inf	1	0.769159	0.603171	2.62563	1	-Inf	1	-1.1127	0.45683
LOC_Os03g22270.1	LOC_Os03g22270	auxin-repressed protein, putative, expressed	151.255	212.918	274.129	149.095	233.845	188.649	0.493315	0.00162329	0.857872	1.37315e-09	0.649321	1.02874e-05	0.339473	0.00104471	-0.020751	0.773208	0.135255	0.368893	-0.539151	0.00335861
LOC_Os03g22340.1	LOC_Os03g22340	60S ribosomal protein L22-2, putative, expressed	125.618	112.773	75.6515	129.678	122.312	105.75	-0.155622	0.400507	-0.731603	0.00054858	-0.0843678	0.659901	-0.294276	0.557761	0.0458905	0.950207	0.117144	0.602293	0.483217	0.00468595
LOC_Os03g22370.1	LOC_Os03g22370	ultraviolet-B-repressible protein, putative, expressed	1031.4	794.661	443.375	993.238	901.574	567.699	-0.376193	1.60173e-08	-1.218	3.83379e-53	-0.139694	0.0563913	-0.807013	5.44917e-17	-0.0543926	0.197056	0.182106	0.0141477	0.356599	5.63607e-08
LOC_Os03g22490.1	LOC_Os03g22490	heavy metal-associated domain containing protein, expressed	61.0418	72.0711	96.4949	63.4806	79.3605	65.9439	0.239623	0.386203	0.660655	0.00506082	0.322105	0.179458	0.0549234	0.333422	0.0565183	1	0.139	0.625768	-0.549213	0.0836955
LOC_Os03g22620.1	LOC_Os03g22620	terpene synthase family, metal binding domain containing protein, expressed	13.9669	32.7122	20.8417	11.2405	19.3681	14.8405	1.22782	0.00795388	0.577466	0.240906	0.78497	0.148128	0.400824	0.327	-0.313295	0.553683	-0.756148	0.0527214	-0.489937	0.508394
LOC_Os03g22780.1	LOC_Os03g22780	DVR, putative, expressed	87.9399	74.5208	39.7158	80.1414	70.0113	60.6959	-0.238875	0.308941	-1.1468	2.73182e-05	-0.19496	0.463027	-0.400949	0.400016	-0.13397	0.487643	-0.0900554	0.678389	0.611886	0.0123952
LOC_Os03g22790.1	LOC_Os03g22790	beta-amylase, putative, expressed	25.2975	45.3619	42.6744	16.4941	30.5553	23.3693	0.842486	0.022499	0.754376	0.0288422	0.889473	0.02874	0.502664	0.14938	-0.617045	0.160765	-0.570058	0.108985	-0.868756	0.0478336
LOC_Os03g23010.1	LOC_Os03g23010	expressed protein	0.914194	2.22094	0.912834	0	1.80135	4.41222	1.2806	1	-0.00214782	1	Inf	0.248077	Inf	0.0483125	-Inf	0.494986	-0.302092	1	2.27308	0.198601
LOC_Os03g23010.3	LOC_Os03g23010	expressed protein	4.97747	7.79538	10.4324	12.2659	13.1313	20.0445	0.647207	0.581074	1.06759	0.207997	0.0983567	0.844448	0.708553	0.109458	1.30117	0.143803	0.752318	0.383361	0.942135	0.043781
LOC_Os03g23010.4	LOC_Os03g23010	expressed protein	9.59618	20.1352	24.5764	9.50496	15.4896	39.3913	1.06919	0.0987761	1.35674	0.0109783	0.704547	0.325146	2.05112	4.26002e-06	-0.0137797	1	-0.37842	0.403563	0.680603	0.0338983
LOC_Os03g24020.1	LOC_Os03g24020	ribosomal protein L6, putative, expressed	214.953	187.898	68.0482	186.636	192.502	122.042	-0.194072	0.163306	-1.65939	1.08749e-18	0.0446461	0.719643	-0.61285	0.0101999	-0.203794	0.110723	0.0349237	0.877871	0.842749	5.56394e-06
LOC_Os03g24220.2	LOC_Os03g24220	villin protein, putative, expressed	10.3378	5.6724	0.519085	3.4813	11.2204	2.82325	-0.865898	0.33092	-4.31581	0.0117283	1.68843	0.0344879	-0.302269	1	-1.57023	0.0550686	0.984093	0.332348	2.44331	0.35296
LOC_Os03g24920.1	LOC_Os03g24920	ubiquitin family protein, putative, expressed	30.9972	50.6386	53.0733	50.2701	32.318	40.5997	0.708103	0.0352992	0.775851	0.016095	-0.637361	0.0599567	-0.308231	0.753581	0.697564	0.0456913	-0.647901	0.0369853	-0.386518	0.470589
LOC_Os03g25960.1	LOC_Os03g25960	RNA recognition motif containing protein, putative, expressed	195.804	189.713	73.149	198.19	193.287	146.09	-0.0455917	0.721906	-1.4205	5.92713e-14	-0.0361396	0.87946	-0.440027	0.105019	0.0174739	0.959822	0.0269261	0.959255	0.997947	1.9754e-08
LOC_Os03g25990.1	LOC_Os03g25990	expansin precursor, putative, expressed	12.8805	12.4962	4.28124	11.1901	9.05486	6.914	-0.0436991	0.844585	-1.58909	0.0490836	-0.305459	0.823828	-0.69463	0.638308	-0.202966	0.687399	-0.464725	0.52213	0.691492	0.370337
LOC_Os03g26530.1	LOC_Os03g26530	3-ketoacyl-CoA synthase, putative, expressed	70.4331	42.935	88.9204	57.7894	75.2313	90.1312	-0.714099	0.0109212	0.336261	0.131651	0.380528	0.140501	0.641222	0.000707414	-0.285449	0.251331	0.809179	0.00414585	0.0195122	0.500975
LOC_Os03g26820.1	LOC_Os03g26820	LTPL52 - Protease inhibitor/seed storage/LTP family protein precursor, expressed	169.89	148.635	108.169	186.544	173.057	109.264	-0.192827	0.239592	-0.651314	0.000304556	-0.108269	0.527184	-0.771698	0.000567781	0.134915	0.491624	0.219473	0.220087	0.014531	0.455179
LOC_Os03g27019.1	LOC_Os03g27019	expressed protein	18.5699	15.7873	21.8121	24.4662	9.5972	16.8043	-0.234199	0.61674	0.23216	0.642524	-1.35011	0.0243403	-0.541959	0.53374	0.397824	0.543256	-0.718084	0.246291	-0.376295	0.634631
LOC_Os03g27019.2	LOC_Os03g27019	expressed protein	19.5541	7.75806	13.3464	17.0935	13.1791	19.1946	-1.3337	0.0237318	-0.55102	0.296384	-0.375196	0.584746	0.167253	0.507601	-0.194023	0.624251	0.764484	0.383361	0.52425	0.216262
LOC_Os03g27120.1	LOC_Os03g27120	ICE-like protease p20 domain containing protein, putative, expressed	44.5212	63.8983	71.0988	58.6656	56.4446	46.5238	0.521285	0.0843521	0.675333	0.0154985	-0.0556792	0.852275	-0.334546	0.627463	0.398022	0.239141	-0.178942	0.466013	-0.611856	0.097248
LOC_Os03g27290.1	LOC_Os03g27290	cytochrome c oxidase subunit, putative, expressed	66.7445	53.6225	41.9563	70.4644	55.5265	55.951	-0.31581	0.237946	-0.669762	0.0212411	-0.343718	0.247129	-0.332731	0.593636	0.0782456	0.931986	0.050338	0.92414	0.415276	0.0683143
LOC_Os03g27480.1	LOC_Os03g27480	OsSCP14 - Putative Serine Carboxypeptidase homologue, expressed	23.5429	26.1473	5.97151	21.3568	30.3138	18.571	0.151372	0.887747	-1.97912	0.00143591	0.505281	0.210009	-0.201645	1	-0.140598	0.656225	0.213311	0.688964	1.63688	0.00472327
LOC_Os03g28080.1	LOC_Os03g28080	ring-H2 zinc finger protein, putative, expressed	22.8091	40.3521	55.1	20.5712	38.3937	30.935	0.823034	0.043007	1.27244	0.000249264	0.900244	0.0268133	0.588614	0.07143	-0.148984	0.764193	-0.0717742	0.821637	-0.832812	0.0396246
LOC_Os03g28160.1	LOC_Os03g28160	jacalin-like lectin domain containing protein, expressed	369.509	301.952	215.132	292.785	356.53	177.409	-0.29129	0.00771423	-0.780387	2.64939e-10	0.284182	0.00957854	-0.722762	6.72432e-05	-0.335768	0.00124756	0.239704	0.0426802	-0.278143	0.336919
LOC_Os03g28160.2	LOC_Os03g28160	jacalin-like lectin domain containing protein, expressed	40.0493	21.4052	22.6227	25.2193	42.4195	31.6001	-0.903816	0.0148669	-0.824006	0.0431011	0.750199	0.0378075	0.325401	0.184654	-0.667249	0.0622065	0.986766	0.0111669	0.482158	0.137329
LOC_Os03g28170.1	LOC_Os03g28170	expressed protein	113.921	75.5624	56.8836	97.249	82.5073	78.7405	-0.592293	0.00571751	-1.00195	1.61675e-05	-0.237162	0.333198	-0.304578	0.650545	-0.228278	0.191506	0.126853	0.634607	0.469093	0.0160394
LOC_Os03g28250.1	LOC_Os03g28250	expressed protein	18.1232	7.32362	6.38669	16.6067	13.6532	18.2209	-1.30721	0.0285178	-1.50469	0.022691	-0.282526	0.72016	0.133829	0.614936	-0.126069	0.866841	0.89861	0.189294	1.51245	0.0076613
LOC_Os03g28300.1	LOC_Os03g28300	protein kinase domain containing protein, expressed	11.8743	19.0631	27.0025	11.5492	14.8804	19.1285	0.682933	0.281099	1.18525	0.0161242	0.365622	0.570163	0.727932	0.148798	-0.0400577	1	-0.357368	0.498214	-0.497373	0.46112
LOC_Os03g28330.1	LOC_Os03g28330	sucrose synthase, putative, expressed	1511.42	1421.95	719.924	1597.75	1348.39	1130.94	-0.0880339	0.0730025	-1.06999	1.28854e-62	-0.244804	1.12711e-05	-0.498519	1.15082e-08	0.0801371	0.323435	-0.0766329	0.114505	0.651606	3.27523e-31
LOC_Os03g28420.1	LOC_Os03g28420	3-oxoacyl-synthase, putative, expressed	76.9817	61.4104	35.6895	68.4021	60.9793	56.1193	-0.326033	0.173514	-1.10902	0.00014674	-0.165721	0.597821	-0.285544	0.719735	-0.170475	0.40679	-0.0101634	1	0.652997	0.0120389
LOC_Os03g29150.1	LOC_Os03g29150	NAD dependent epimerase/dehydratase family protein, putative, expressed	20.1801	17.9264	9.9193	13.609	21.4164	22.8804	-0.170848	0.748587	-1.02462	0.0988487	0.654155	0.241278	0.749551	0.0704077	-0.568372	0.306436	0.25663	0.749307	1.2058	0.0137655
LOC_Os03g29150.3	LOC_Os03g29150	NAD dependent epimerase/dehydratase family protein, putative, expressed	31.5358	40.9755	21.4577	24.508	40.3568	33.7224	0.377771	0.349318	-0.555495	0.169228	0.719559	0.063117	0.460454	0.117042	-0.363738	0.354665	-0.0219498	0.911904	0.652212	0.0421886
LOC_Os03g29190.2	LOC_Os03g29190	PDI, putative, expressed	10.6964	27.0296	95.7803	14.6972	29.3859	70.4475	1.33741	0.0138667	3.1626	1.79012e-18	0.999583	0.0350486	2.26101	2.01915e-11	0.458416	0.557714	0.120584	0.893883	-0.44318	0.162752
LOC_Os03g29360.1	LOC_Os03g29360	expressed protein	7.52281	17.0255	10.6124	9.26085	11.661	2.38027	1.17835	0.107786	0.496407	0.501466	0.332475	0.521907	-1.96002	0.0710791	0.299873	1	-0.546006	0.360077	-2.15655	0.0243681
LOC_Os03g29540.1	LOC_Os03g29540	ATP-dependent protease, putative, expressed	34.25	52.5762	40.7918	27.8772	49.3454	36.9047	0.618306	0.0530828	0.252175	0.420351	0.82383	0.0164925	0.404719	0.107838	-0.297018	0.446797	-0.0914943	0.692879	-0.144475	1
LOC_Os03g29770.1	LOC_Os03g29770	EF hand family protein, expressed	202.291	301.956	272.429	172.093	360.343	169.051	0.577906	1.19588e-05	0.429448	0.000928095	1.06618	1.18466e-16	-0.0257299	0.329037	-0.233244	0.0877728	0.255032	0.0324344	-0.688422	8.94009e-05
LOC_Os03g29810.1	LOC_Os03g29810	OsClp6 - Putative Clp protease homologue, expressed	44.1324	41.4088	22.1146	45.9233	42.1208	31.3887	-0.0919008	0.745903	-0.996839	0.00926106	-0.124693	0.749481	-0.548981	0.255515	0.0573881	0.916505	0.0245954	1	0.505246	0.130366
LOC_Os03g29850.1	LOC_Os03g29850	metal cation transporter, putative, expressed	12.9854	15.4025	30.3837	13.4087	10.9524	19.5908	0.246274	0.85057	1.22641	0.00925501	-0.291922	0.838847	0.547007	0.119962	0.0462789	1	-0.491917	0.440616	-0.633121	0.322488
LOC_Os03g29950.1	LOC_Os03g29950	glucose-6-phosphate 1-dehydrogenase, chloroplast precursor, putative, expressed	56.0269	59.6485	33.665	57.5599	60.974	45.0828	0.0903662	0.780835	-0.734869	0.0264507	0.0831313	0.783693	-0.352487	0.554247	0.0389442	1	0.0317093	1	0.421326	0.114358
LOC_Os03g29970.1	LOC_Os03g29970	histone-like transcription factor and archaeal histone, putative, expressed	28.7991	27.3354	14.5905	34.1559	26.5221	22.0173	-0.0752511	0.790817	-0.980999	0.0488759	-0.364935	0.442824	-0.633494	0.28521	0.246109	0.615772	-0.0435749	1	0.593614	0.187507
LOC_Os03g30092.1	LOC_Os03g30092	expressed protein	52.3704	46.3999	27.9355	36.8319	42.7166	34.7403	-0.17463	0.545701	-0.906652	0.00974667	0.213841	0.503831	-0.0843456	0.81376	-0.507796	0.111317	-0.119325	0.751351	0.314511	0.2103
LOC_Os03g30430.2	LOC_Os03g30430	nitrilase-associated protein, putative, expressed	27.3557	15.2538	8.64503	20.4268	18.132	13.4353	-0.842673	0.0652576	-1.6619	0.00394711	-0.171925	0.871449	-0.604435	0.486057	-0.421378	0.30858	0.249369	0.728376	0.636086	0.294935
LOC_Os03g30470.1	LOC_Os03g30470	CHIT4 - Chitinase family protein precursor, expressed	5.62465	5.78981	18.2474	4.10019	4.07647	9.14109	0.0417527	1	1.69786	0.014198	-0.00837037	1	1.15668	0.162713	-0.456073	0.544901	-0.506196	0.547501	-0.997253	0.177113
LOC_Os03g31026.1	LOC_Os03g31026	retrotransposon protein, putative, unclassified, expressed	45.2631	58.6306	42.0636	27.9605	35.4553	32.4812	0.373318	0.202355	-0.105764	0.830535	0.342608	0.380103	0.216212	0.365519	-0.694945	0.0459721	-0.725655	0.0131203	-0.372969	0.486175
LOC_Os03g31290.1	LOC_Os03g31290	membrane-anchored ubiquitin-fold protein, putative, expressed	12.8202	4.98593	7.44058	4.01352	7.85993	5.944	-1.36248	0.0628286	-0.784932	0.263282	0.969648	0.265021	0.566566	0.530782	-1.67548	0.0293748	0.656654	0.58108	-0.323981	1
LOC_Os03g32580.1	LOC_Os03g32580	BRASSINOSTEROID INSENSITIVE 1-associated receptor kinase 1 precursor, putative, expressed	53.6041	51.5586	114.406	52.0558	65.0925	77.9583	-0.0561303	0.846425	1.09375	2.89891e-06	0.322432	0.229852	0.582644	0.00356568	-0.0422844	0.771796	0.336278	0.267466	-0.553388	0.0600206
LOC_Os03g33540.1	LOC_Os03g33540	retrotransposon protein, putative, Ty3-gypsy subclass	1.05413	4.82447	1.30827	0.406739	9.31654	0	2.19432	0.218761	0.311608	1	4.51762	0.00188639	-Inf	1	-1.37388	0.494986	0.949424	0.423984	-Inf	1
LOC_Os03g34040.1	LOC_Os03g34040	ribosomal protein, putative, expressed	413.82	374.847	143.596	390.37	384.055	271.346	-0.142702	0.144368	-1.52699	8.61028e-31	-0.0235293	0.914169	-0.524709	0.00266019	-0.0841612	0.259184	0.0350111	0.827599	0.918118	5.9533e-13
LOC_Os03g34040.2	LOC_Os03g34040	ribosomal protein, putative, expressed	42.6872	28.5957	15.5755	36.4401	35.8361	27.4373	-0.578005	0.0997533	-1.45453	0.000589083	-0.0241133	1	-0.409388	0.531388	-0.228277	0.431228	0.325615	0.457169	0.81686	0.0483418
LOC_Os03g36540.1	LOC_Os03g36540	magnesium-chelatase subunit chlI, chloroplast precursor, putative, expressed	83.0613	71.9207	32.8857	91.9394	70.1095	55.3415	-0.207769	0.37744	-1.33672	3.97321e-06	-0.391073	0.0990485	-0.732322	0.0253268	0.146507	0.597399	-0.0367971	0.866912	0.750901	0.00543262
LOC_Os03g36750.1	LOC_Os03g36750	cbbY, putative, expressed	75.0278	60.7065	42.3713	72.7976	65.4723	57.6233	-0.305574	0.23043	-0.824338	0.00296462	-0.153006	0.551804	-0.337239	0.599634	-0.0435344	0.805467	0.109034	0.789527	0.443565	0.044775
LOC_Os03g37580.3	LOC_Os03g37580	modifier of rudimentary protein, expressed	1.24572	0.00578585	0.775564	0.00197608	0.0149914	4.50968	-7.75024	0.498553	-0.683662	1	2.92342	1	11.1562	0.0226503	-9.30012	0.494986	1.37353	1	2.53971	0.109279
LOC_Os03g37730.1	LOC_Os03g37730	expressed protein	0	0	0	9.68867	8.98493	14.1241	NA	1	NA	1	-0.108791	1	0.543788	0.308609	Inf	0.00196191	Inf	0.00390767	Inf	3.08417e-05
LOC_Os03g38520.1	LOC_Os03g38520	expressed protein	226.774	188.613	150.007	220.534	199.893	176.731	-0.265826	0.055882	-0.596225	0.000107906	-0.141773	0.354613	-0.319446	0.34035	-0.0402541	0.636679	0.0837988	0.648207	0.236525	0.0199487
LOC_Os03g38590.1	LOC_Os03g38590	secretory carrier-associated membrane protein 4, putative, expressed	6.36864	6.14058	17.015	7.79853	8.63766	12.0788	-0.0526104	1	1.41775	0.0220559	0.147438	0.813836	0.631203	0.268274	0.292217	0.790674	0.492266	0.607267	-0.49433	0.578989
LOC_Os03g38730.1	LOC_Os03g38730	peroxisomal membrane protein, putative, expressed	78.5159	48.4556	66.0888	77.568	50.6186	65.443	-0.696321	0.00580618	-0.248579	0.319768	-0.615794	0.0218229	-0.245223	0.738469	-0.0175232	0.873304	0.0630042	0.840901	-0.0141669	0.662638
LOC_Os03g39610.1	LOC_Os03g39610	chlorophyll A-B binding protein, putative, expressed	3074.47	2004.89	1204.88	3182.62	2281.39	2097.64	-0.616815	1.05406e-52	-1.35145	4.17125e-182	-0.480302	5.46697e-33	-0.601448	1.14115e-25	0.0498772	0.560097	0.18639	6.5144e-05	0.799878	2.5694e-75
LOC_Os03g39830.1	LOC_Os03g39830	expressed protein	66.0415	58.7838	28.0079	61.1024	51.751	41.5505	-0.167954	0.532062	-1.23754	0.000112913	-0.239642	0.452217	-0.556363	0.236435	-0.112144	0.595325	-0.183832	0.507356	0.569032	0.0418504
LOC_Os03g40070.1	LOC_Os03g40070	transposon protein, putative, unclassified, expressed	8.38237	10.405	21.5584	8.61424	9.63138	15.8624	0.311847	0.814542	1.36282	0.0103338	0.161019	0.823147	0.880816	0.108369	0.0393653	1	-0.111463	1	-0.442639	0.520418
LOC_Os03g40180.2	LOC_Os03g40180	60S ribosomal protein L15, putative, expressed	0.863662	5.00734	0	0.813934	0	0	2.53551	0.218761	-Inf	1	-Inf	1	-Inf	1	-0.085555	1	-Inf	0.0307404	NA	1
LOC_Os03g40410.3	LOC_Os03g40410	expressed protein	0	4.73426	0.000175902	0	0.000160165	3.14585	Inf	0.0625048	Inf	1	Inf	1	Inf	0.103049	NA	1	-14.8513	0.0307405	14.1264	0.107992
LOC_Os03g41200.1	LOC_Os03g41200	retrotransposon protein, putative, unclassified, expressed	0	0.00462369	0.181812	20.9568	20.4534	21.3766	Inf	1	Inf	1	-0.0350778	1	0.028614	0.757874	Inf	9.73741e-07	12.111	1.91102e-06	6.87744	1.71271e-07
LOC_Os03g41200.4	LOC_Os03g41200	retrotransposon protein, putative, unclassified, expressed	3.0227e-06	0	0.0334482	5.97246	3.48198	6.55662	-Inf	1	13.4338	1	-0.778415	0.50784	0.134627	0.782607	20.9141	0.0312968	Inf	0.250008	7.61488	0.00555366
LOC_Os03g41510.2	LOC_Os03g41510	oxidoreductase, aldo/keto reductase family protein, putative, expressed	41.7067	37.4829	13.4104	36.7021	32.1937	27.3146	-0.154047	0.575439	-1.63693	0.000114661	-0.189084	0.630625	-0.42619	0.531498	-0.184417	0.574095	-0.219454	0.549238	1.02632	0.0164856
LOC_Os03g41932.1	LOC_Os03g41932	expressed protein	0	0	0	7.50391	0	0	NA	1	NA	1	-Inf	0.00781561	-Inf	0.00867075	Inf	0.00783436	NA	1	NA	1
LOC_Os03g42130.1	LOC_Os03g42130	gibberellin 20 oxidase 2, putative, expressed	21.6688	6.64357	17.894	25.5516	9.1062	18.5041	-1.70559	0.00510136	-0.276143	0.635979	-1.48849	0.00600027	-0.465569	0.553936	0.237794	0.666223	0.45489	0.803635	0.048369	0.742663
LOC_Os03g42235.1	LOC_Os03g42235	expressed protein	1.37558	0	0.156968	9.67704	8.4942	5.41697	-Inf	0.498553	-3.1315	1	-0.188088	0.814553	-0.83708	0.315891	2.81453	0.0117617	Inf	0.00781471	5.10894	0.0244898
LOC_Os03g42600.1	LOC_Os03g42600	expressed protein	20.3834	55.9704	97.5916	15.6565	42.2769	44.6717	1.45727	4.3908e-05	2.25936	7.49435e-14	1.43311	0.000559464	1.5126	2.73283e-05	-0.380633	0.50786	-0.404794	0.157907	-1.1274	0.000105186
LOC_Os03g43010.1	LOC_Os03g43010	expressed protein	42.4518	43.954	25.2628	33.5399	38.8983	26.1978	0.0501687	0.91424	-0.748811	0.049969	0.213829	0.560068	-0.356433	0.607138	-0.339947	0.35902	-0.176287	0.584569	0.0524311	0.675323
LOC_Os03g44420.1	LOC_Os03g44420	tubulin/FtsZ domain containing protein, putative, expressed	58.6413	46.8957	37.4899	64.2321	55.6543	53.7643	-0.322461	0.244715	-0.645415	0.0317282	-0.206801	0.523346	-0.256646	0.853841	0.131377	0.786938	0.247038	0.43093	0.520147	0.0273934
LOC_Os03g44560.1	LOC_Os03g44560	expp1 protein precursor, putative, expressed	68.9357	57.5465	44.9406	71.2901	57.918	65.413	-0.260525	0.329771	-0.617233	0.0309867	-0.299689	0.29113	-0.124124	0.863748	0.0484486	1	0.0092837	1	0.541557	0.0169459
LOC_Os03g44580.2	LOC_Os03g44580	DNA binding protein, putative, expressed	6.52897	0.807288	0.00156189	6.40036	1.84595	0.605006	-3.0157	0.038525	-12.0293	0.0156323	-1.79379	0.28909	-3.40313	0.1301	-0.0287022	0.788554	1.19321	1	8.59751	0.476209
LOC_Os03g44620.2	LOC_Os03g44620	chaperone protein dnaJ, putative, expressed	68.8767	90.3956	121.572	82.1973	92.3527	91.933	0.392237	0.112651	0.819723	0.00011399	0.168063	0.448597	0.161492	0.12848	0.255075	0.371135	0.0309016	0.940992	-0.403156	0.193392
LOC_Os03g44630.1	LOC_Os03g44630	plastocyanin-like domain containing protein, putative, expressed	76.6886	104.5	132.338	86.2474	106.056	106.728	0.446419	0.0531548	0.787143	0.000130404	0.298273	0.148767	0.307386	0.0207541	0.169469	0.584072	0.0213233	0.945065	-0.310289	0.400043
LOC_Os03g44710.2	LOC_Os03g44710	YABBY domain containing protein, putative, expressed	10.7279	10.6982	5.38557	14.948	10.0846	13.9026	-0.00400568	1	-0.994199	0.210195	-0.567808	0.424439	-0.1046	1	0.478586	0.557714	-0.0852159	0.831277	1.36818	0.0358834
LOC_Os03g44740.1	LOC_Os03g44740	cytochrome P450, putative, expressed	11.4547	2.93125	4.23764	7.31871	2.97858	1.85173	-1.96635	0.0346508	-1.43461	0.11853	-1.29696	0.343785	-1.98272	0.187322	-0.646278	0.354829	0.0231087	1	-1.19439	0.689617
LOC_Os03g44820.1	LOC_Os03g44820	glutamyl-tRNA, putative, expressed	101.341	101.274	52.7858	90.0037	98.1402	68.9756	-0.000953392	1	-0.940994	0.00013935	0.12486	0.559751	-0.383899	0.383496	-0.171158	0.385243	-0.0453446	0.831693	0.385937	0.0565712
LOC_Os03g45280.1	LOC_Os03g45280	dehydrin, putative, expressed	91.71	92.7779	168.528	115.782	114.256	119.057	0.0167006	1	0.87784	1.18499e-06	-0.0191381	0.947532	0.0402386	0.266537	0.336257	0.145149	0.300418	0.164784	-0.501345	0.033637
LOC_Os03g45400.1	LOC_Os03g45400	antitermination NusB domain-containing protein, putative, expressed	64.4173	57.8753	30.8813	59.1972	57.6535	43.186	-0.1545	0.587782	-1.06072	0.000935998	-0.0381213	1	-0.454966	0.372373	-0.121919	0.58952	-0.00554022	1	0.483831	0.0806253
LOC_Os03g45619.1	LOC_Os03g45619	cytochrome P450, putative, expressed	475.81	517.505	307.568	371.872	443.66	387.302	0.121187	0.216094	-0.62948	4.15431e-09	0.254648	0.00862396	0.0586528	0.0240927	-0.355579	0.000117195	-0.222118	0.0130083	0.332554	2.39227e-05
LOC_Os03g45619.2	LOC_Os03g45619	cytochrome P450, putative, expressed	34.2641	30.3674	13.1524	22.3138	29.8917	24.1086	-0.174174	0.619214	-1.38137	0.00310274	0.421809	0.270002	0.111612	0.555073	-0.618762	0.108565	-0.0227784	1	0.874222	0.0469652
LOC_Os03g45710.1	LOC_Os03g45710	2Fe-2S iron-sulfur cluster binding domain containing protein, expressed	83.792	94.0683	41.654	75.383	86.2976	49.5309	0.166896	0.50035	-1.00836	0.000234557	0.195081	0.38623	-0.60591	0.128278	-0.152573	0.428022	-0.124388	0.551263	0.249874	0.21103
LOC_Os03g45720.1	LOC_Os03g45720	glyoxalase family protein, putative, expressed	34.8331	41.4916	37.3871	26.8456	31.3307	40.9837	0.25236	0.566688	0.102082	0.814394	0.222891	0.601667	0.610365	0.0287375	-0.375773	0.310124	-0.405242	0.240268	0.13251	0.427851
LOC_Os03g45870.1	LOC_Os03g45870	expressed protein	25.8897	31.1744	42.8645	34.3465	38.5721	31.9073	0.267984	0.596723	0.727405	0.0405776	0.167395	0.560069	-0.106277	0.806366	0.407785	0.367734	0.307196	0.40313	-0.425897	0.419704
LOC_Os03g46060.1	LOC_Os03g46060	thaumatin family domain containing protein, expressed	1.17146	1.75817	7.89571	2.27023	1.18653	1.10787	0.585767	1	2.75276	0.0209076	-0.93609	1	-1.03505	1	0.954531	1	-0.567326	0.623774	-2.83328	0.0409772
LOC_Os03g46070.1	LOC_Os03g46070	thaumatin, putative, expressed	0.73182	0.797844	19.9124	2.44811	1.29207	8.17306	0.124618	1	4.76603	1.00999e-05	-0.921984	1	1.73921	0.053528	1.74211	1	0.695506	1	-1.28472	0.0569913
LOC_Os03g46150.2	LOC_Os03g46150	LTPL72 - Protease inhibitor/seed storage/LTP family protein precursor, expressed	44.6666	19.4316	27.2813	47.111	37.5402	16.7623	-1.20079	0.00105749	-0.711284	0.0445397	-0.327628	0.385957	-1.49084	0.00103306	0.0768675	0.917421	0.950032	0.0163787	-0.702692	0.290734
LOC_Os03g46570.1	LOC_Os03g46570	protein binding protein, putative, expressed	29.2466	33.0191	47.9536	31.5501	44.1209	29.6398	0.175032	0.703605	0.71337	0.030132	0.483818	0.16964	-0.0901089	0.898881	0.109376	0.798757	0.418161	0.25449	-0.694103	0.113119
LOC_Os03g46730.3	LOC_Os03g46730	expressed protein	0.287284	2.35663	4.64304	1.60805	0	4.10732	3.03618	0.500004	4.01452	0.0305107	-Inf	0.500007	1.35289	0.428672	2.48476	0.50005	-Inf	0.248362	-0.176872	1
LOC_Os03g46770.1	LOC_Os03g46770	RNA recognition motif containing protein, expressed	1506.03	2039.86	2526.31	1449.73	2353.59	2072.08	0.43772	1.26677e-18	0.746281	7.04622e-61	0.699079	1.07312e-50	0.515295	7.38433e-46	-0.0549663	0.117589	0.206393	6.22437e-06	-0.285952	0.000509773
LOC_Os03g46940.1	LOC_Os03g46940	expressed protein	4.60664	1.2872	0	0.0150316	0	0	-1.83948	0.123922	-Inf	0.0625138	-Inf	1	-Inf	1	-8.25957	0.0297141	-Inf	0.498359	NA	1
LOC_Os03g47210.1	LOC_Os03g47210	expressed protein	22.4059	10.3474	13.5053	18.1138	13.4266	19.1476	-1.11461	0.034582	-0.730353	0.243173	-0.431995	0.473228	0.0800743	0.623677	-0.306789	0.529383	0.375826	0.677675	0.503638	0.296797
LOC_Os03g47280.1	LOC_Os03g47280	VQ domain containing protein, putative, expressed	1.87337	4.4097	13.6287	1.98444	15.3774	9.8341	1.23504	0.687507	2.86294	0.00224854	2.95401	0.0012618	2.30906	0.0170462	0.0830961	1	1.80206	0.019222	-0.470783	0.683885
LOC_Os03g47610.1	LOC_Os03g47610	thiamine biosynthesis protein thiC, putative, expressed	72.1545	104.787	54.1621	61.6139	92.7526	71.6037	0.538298	0.0159917	-0.413806	0.130111	0.590132	0.0125665	0.216778	0.119444	-0.227834	0.342727	-0.176	0.393936	0.40275	0.0397993
LOC_Os03g48040.1	LOC_Os03g48040	2Fe-2S iron-sulfur cluster binding domain containing protein, expressed	68.2122	70.0949	28.6699	67.7426	66.61	44.0713	0.0392797	0.932239	-1.25049	9.49948e-05	-0.0243246	1	-0.620224	0.108629	-0.00996643	0.931799	-0.0735707	0.798033	0.620303	0.0345829
LOC_Os03g48626.2	LOC_Os03g48626	expressed protein	1009.63	865.382	485.933	904.074	1019.48	578.841	-0.222418	0.000525149	-1.055	1.39953e-41	0.173321	0.00536335	-0.643274	1.22911e-09	-0.159314	0.00424355	0.236424	0.000698146	0.25241	1.11255e-05
LOC_Os03g48780.1	LOC_Os03g48780	Cupin domain containing protein, expressed	12.9258	15.3399	31.0169	13.3323	18.4159	16.503	0.247036	0.85057	1.2628	0.0063803	0.466026	0.375338	0.307803	0.360682	0.0446721	1	0.263663	0.728376	-0.910326	0.111302
LOC_Os03g48840.4	LOC_Os03g48840	ribosomal L18p/L5e family protein, putative, expressed	3.86851	6.68825	0	3.81031	0.000191748	0	0.789851	0.548846	-Inf	0.125017	-14.2784	0.125011	-Inf	0.127916	-0.0218696	1	-15.0901	0.00763473	NA	1
LOC_Os03g49440.1	LOC_Os03g49440	phosphatase, putative, expressed	42.4886	77.0846	59.4657	43.3711	68.5957	30.1595	0.859367	0.00171885	0.484982	0.0906481	0.661384	0.0137942	-0.524122	0.34939	0.0296582	1	-0.168325	0.508422	-0.979445	0.0104686
LOC_Os03g49450.1	LOC_Os03g49450	expressed protein	39.5937	46.014	20.1145	39.2979	46.157	28.8773	0.2168	0.59016	-0.977035	0.0135505	0.232099	0.44907	-0.444516	0.544066	-0.0108194	0.91053	0.00447878	1	0.5217	0.116376
LOC_Os03g49500.2	LOC_Os03g49500	ethylene receptor, putative, expressed	3.02536	0.00216763	0	7.39113	3.2892	0.0988585	-10.4468	0.123918	-Inf	0.250017	-1.16806	0.343785	-6.22429	0.0169082	1.28869	0.343996	10.5674	0.250008	Inf	1
LOC_Os03g49600.1	LOC_Os03g49600	Os3bglu7 - beta-glucosidase, exo-beta-glucanse, expressed	214.682	222.216	141.55	207.183	227.379	171.163	0.0497615	0.810986	-0.600889	0.000164994	0.134193	0.313426	-0.275535	0.536511	-0.0512956	0.559366	0.0331363	0.887445	0.274059	0.0148241
LOC_Os03g49620.2	LOC_Os03g49620	BRASSINOSTEROID INSENSITIVE 1-associated receptor kinase 1 precursor, putative, expressed	11.8646	21.3277	24.709	13.6446	17.6819	20.9242	0.846065	0.162809	1.05837	0.0327854	0.373943	0.485256	0.616842	0.129782	0.201667	0.84522	-0.270455	0.634777	-0.239864	0.88293
LOC_Os03g49710.1	LOC_Os03g49710	ribosomal protein S13p/S18e, putative, expressed	412.162	365.617	155.397	380.432	367.75	274.159	-0.172878	0.0852393	-1.40725	1.84189e-27	-0.0489133	0.742195	-0.472626	0.0108325	-0.115573	0.165638	0.00839219	1	0.819054	1.70441e-11
LOC_Os03g50030.1	LOC_Os03g50030	phospholipase A2, putative, expressed	60.0432	39.1333	63.132	51.7385	52.1472	63.0224	-0.617604	0.0347419	0.0723706	0.787036	0.0113516	1	0.284626	0.0931384	-0.214763	0.39674	0.414193	0.208384	-0.00250676	0.594072
LOC_Os03g50070.1	LOC_Os03g50070	DUF1295 domain containing protein, putative, expressed	59.8665	44.1165	36.6168	55.4337	42.522	46.468	-0.440431	0.117083	-0.709243	0.0251458	-0.382554	0.266739	-0.254526	0.84217	-0.110986	0.577137	-0.0531089	0.914945	0.343732	0.186943
LOC_Os03g50080.1	LOC_Os03g50080	peptidyl-prolyl cis-trans isomerase, FKBP-type, putative, expressed	70.1434	99.7365	38.6596	68.3149	103.192	55.5033	0.507814	0.0259417	-0.859481	0.00389651	0.595059	0.00727728	-0.299627	0.719735	-0.0381071	0.798787	0.0491376	0.888525	0.521747	0.0306841
LOC_Os03g50130.1	LOC_Os03g50130	microsomal glutathione S-transferase 3, putative, expressed	71.6079	46.6687	44.9092	75.5388	55.206	63.1153	-0.617663	0.0217598	-0.673108	0.0159999	-0.452393	0.0804508	-0.259228	0.734511	0.0770991	0.869582	0.24237	0.488659	0.490979	0.0268078
LOC_Os03g50270.1	LOC_Os03g50270	expressed protein	116.492	108.066	66.6433	111.673	108.045	89.0697	-0.108318	0.593151	-0.805699	0.000370322	-0.0476481	0.840019	-0.326274	0.480171	-0.0609505	0.691475	-0.00028038	1	0.418475	0.0199493
LOC_Os03g50280.1	LOC_Os03g50280	GLTP domain containing protein, putative, expressed	58.2269	33.9053	23.4306	47.1891	40.2712	48.6147	-0.780175	0.0121796	-1.31329	0.000128338	-0.228705	0.52055	0.042939	0.415695	-0.303232	0.243377	0.248238	0.561528	1.053	0.000553119
LOC_Os03g50480.1	LOC_Os03g50480	phosphoglucomutase, putative, expressed	172.509	131.483	85.9943	183.382	134.696	138.139	-0.391795	0.0158548	-1.00436	9.85828e-08	-0.445145	0.00978084	-0.408731	0.179406	0.0881804	0.75061	0.0348307	0.854298	0.683808	3.04356e-05
LOC_Os03g50520.1	LOC_Os03g50520	dynamin family protein, putative, expressed	72.8342	48.4594	36.9408	68.6869	52.4786	57.8373	-0.587841	0.0228829	-0.979402	0.000780259	-0.388304	0.145833	-0.248035	0.790567	-0.0845829	0.67525	0.114954	0.76447	0.646784	0.00997032
LOC_Os03g50530.1	LOC_Os03g50530	expressed protein	64.779	50.2989	40.3927	66.6248	57.4802	52.7794	-0.364999	0.16239	-0.681432	0.0188779	-0.212994	0.419484	-0.336084	0.583769	0.0405331	1	0.192538	0.562305	0.38588	0.0775517
LOC_Os03g50530.2	LOC_Os03g50530	expressed protein	4.4759	2.37594	0	2.79328	0	6.09643	-0.913679	0.451778	-Inf	0.125017	-Inf	0.250011	1.126	0.321004	-0.680218	0.723903	-Inf	0.248362	Inf	0.0116622
LOC_Os03g50560.1	LOC_Os03g50560	RNA recognition motif containing protein, putative, expressed	33.2369	17.5423	19.0038	29.6483	19.7146	26.7817	-0.921948	0.0359813	-0.806498	0.0705554	-0.588685	0.202799	-0.146702	1	-0.164836	0.706047	0.168427	0.871439	0.49496	0.141826
LOC_Os03g50810.1	LOC_Os03g50810	receptor protein kinase TMK1 precursor, putative, expressed	40.748	33.6717	24.1326	36.5411	36.0467	34.8639	-0.275193	0.420977	-0.755746	0.04651	-0.0196529	1	-0.0677861	0.81376	-0.157209	0.650962	0.0983306	0.905008	0.530751	0.0894277
LOC_Os03g50885.1	LOC_Os03g50885	actin, putative, expressed	343.226	259.588	189.834	386.864	270.403	287.33	-0.402935	0.000611823	-0.85442	6.1498e-11	-0.516715	8.25965e-06	-0.429118	0.0251906	0.172668	0.182591	0.0588875	0.728343	0.59797	4.23882e-08
LOC_Os03g50960.1	LOC_Os03g50960	LTPL118 - Protease inhibitor/seed storage/LTP family protein precursor, expressed	23.1813	17.2478	50.8564	26.6415	40.3154	28.8162	-0.426549	0.347561	1.13347	0.00103091	0.597656	0.113031	0.113205	0.504339	0.200714	0.672587	1.22492	0.00321018	-0.819549	0.0440759
LOC_Os03g50960.2	LOC_Os03g50960	LTPL118 - Protease inhibitor/seed storage/LTP family protein precursor, expressed	0.317895	11.8635	26.5312	4.8985	13.409	11.1398	5.22184	0.000488531	6.383	6.54577e-09	1.45279	0.0625921	1.18531	0.130318	3.94572	0.0625625	0.176672	1	-1.25197	0.0227965
LOC_Os03g51240.3	LOC_Os03g51240	glycosyl hydrolases family 17, putative, expressed	4.13559	5.61549	8.06422	2.32216	0.936376	0	0.441319	0.753916	0.963442	0.264596	-1.31031	1	-Inf	0.501943	-0.832626	0.448543	-2.58425	0.0694237	-Inf	0.00831041
LOC_Os03g51650.1	LOC_Os03g51650	membrane protein, putative, expressed	58.1405	54.4755	36.5614	47.4683	45.8791	33.4215	-0.0939359	0.706192	-0.669222	0.0398154	-0.0491273	1	-0.506188	0.37025	-0.292579	0.243377	-0.24777	0.424871	-0.129545	1
LOC_Os03g51930.2	LOC_Os03g51930	expressed protein	59.0811	39.301	32.7231	50.686	43.1307	48.4444	-0.588131	0.0433455	-0.852387	0.00884914	-0.232872	0.470789	-0.0652574	0.763427	-0.221109	0.392583	0.134149	0.740757	0.56602	0.0446103
LOC_Os03g52130.1	LOC_Os03g52130	expressed protein	36.0027	33.1888	18.1829	30.6416	31.0933	25.831	-0.117409	0.719495	-0.985523	0.0199073	0.0211121	1	-0.246388	0.894917	-0.232613	0.541903	-0.0940927	0.803746	0.506521	0.133822
LOC_Os03g52170.1	LOC_Os03g52170	4-hydroxy-3-methylbut-2-enyl diphosphate reductase, putative, expressed	88.6991	80.8084	53.4654	95.5698	80.0206	74.931	-0.134414	0.539904	-0.730314	0.00321921	-0.256183	0.258729	-0.350992	0.444289	0.107635	0.713795	-0.0141338	0.937254	0.486957	0.0132421
LOC_Os03g52258.1	LOC_Os03g52258	expressed protein	12.3821	0.685871	3.30407	5.8677	17.0305	11.1958	-4.17418	0.00178133	-1.90594	0.0351858	1.53725	0.0221665	0.932085	0.152784	-1.07739	0.16317	4.63404	0.000145136	1.76064	0.029248
LOC_Os03g52390.1	LOC_Os03g52390	PIII1 - Proteinase inhibitor II family protein precursor, expressed	9.56077	7.41971	27.5543	10.0793	7.42115	16.6933	-0.365764	0.479422	1.52708	0.0032426	-0.441681	0.629101	0.727874	0.121958	0.0761967	1	0.000279968	1	-0.723008	0.232289
LOC_Os03g52460.1	LOC_Os03g52460	glucose-1-phosphate adenylyltransferase large subunit, putative, expressed	53.7421	41.093	29.5567	52.9891	42.1526	40.7917	-0.38716	0.183175	-0.862567	0.0117115	-0.330074	0.305212	-0.37742	0.537239	-0.0203571	0.847379	0.036729	1	0.46479	0.0964337
LOC_Os03g52640.1	LOC_Os03g52640	expressed protein	37.9238	35.8407	17.1422	36.4639	35.1688	26.6782	-0.0815047	0.817084	-1.14555	0.00648771	-0.0521728	1	-0.450808	0.531388	-0.0566347	0.816411	-0.0273027	0.90602	0.638109	0.0715688
LOC_Os03g52690.2	LOC_Os03g52690	CBS domain containing membrane protein, putative, expressed	1.6612	0	3.942	0	4.74592	4.52213	-Inf	0.248555	1.2467	0.450913	Inf	0.0306525	Inf	0.0226503	-Inf	0.245011	Inf	0.0625063	0.198075	0.744523
LOC_Os03g52690.3	LOC_Os03g52690	CBS domain containing membrane protein, putative, expressed	188.098	297.155	294.967	191.741	295.899	267.053	0.659731	1.07247e-06	0.649069	6.41495e-07	0.625946	1.82753e-06	0.477967	1.33789e-06	0.0276744	1	-0.00611084	0.93454	-0.143427	0.966332
LOC_Os03g52840.1	LOC_Os03g52840	serine hydroxymethyltransferase, mitochondrial precursor, putative, expressed	208.181	166.986	123.634	194.566	152.896	151.706	-0.318111	0.0301209	-0.751763	6.15657e-06	-0.347709	0.0318748	-0.358981	0.25889	-0.0975788	0.397563	-0.127176	0.402381	0.295203	0.0134738
LOC_Os03g52860.1	LOC_Os03g52860	lipoxygenase, putative, expressed	1.35369	32.617	7.14821	2.47657	36.6143	3.92129	4.59065	4.0902e-09	2.40068	0.0381816	3.88599	1.32398e-09	0.662985	0.428673	0.871446	1	0.166783	0.720298	-0.866254	0.553911
LOC_Os03g52910.1	LOC_Os03g52910	uncharacterized UPF0114 domain containing protein, expressed	2.65424	0.653016	13.099	4.1458	4.70276	12.4643	-2.02311	0.373559	2.30309	0.0123319	0.181857	0.752972	1.58808	0.0415403	0.643352	1	2.84832	0.218764	-0.0716548	1
LOC_Os03g53150.1	LOC_Os03g53150	OsIAA13 - Auxin-responsive Aux/IAA gene family member, expressed	176.687	131.12	109.922	165.526	138.009	115.342	-0.430308	0.00865206	-0.684716	0.000117178	-0.262295	0.135756	-0.52114	0.0484422	-0.094138	0.449868	0.0738746	0.71494	0.0694378	0.316798
LOC_Os03g53190.2	LOC_Os03g53190	Core histone H2A/H2B/H3/H4 domain containing protein, putative, expressed	29.6034	40.8154	50.4578	32.1105	28.3219	29.7536	0.463351	0.235226	0.769314	0.0250816	-0.181127	0.699006	-0.109981	0.898881	0.117282	0.899388	-0.527196	0.118524	-0.762013	0.0738063
LOC_Os03g53200.1	LOC_Os03g53200	OsCML4 - Calmodulin-related calcium sensor protein, expressed	3.68071	4.6858	17.1412	3.99146	5.4543	9.70508	0.348311	1	2.21941	0.0041745	0.450476	0.752972	1.28182	0.104926	0.116932	1	0.219097	1	-0.820659	0.336442
LOC_Os03g53360.1	LOC_Os03g53360	transferase family protein, putative, expressed	90.3556	76.2793	48.8622	84.5246	78.917	47.1427	-0.244322	0.277527	-0.886895	0.000650496	-0.0990352	0.696678	-0.842337	0.0111575	-0.0962427	0.650289	0.0490445	0.87254	-0.0516844	0.838327
LOC_Os03g53520.1	LOC_Os03g53520	expressed protein	28.9191	33.5757	46.6415	30.969	36.775	35.3287	0.215395	0.614742	0.689592	0.0387644	0.247901	0.468865	0.190016	0.326423	0.0988021	0.897729	0.131308	0.812655	-0.400774	0.379095
LOC_Os03g53690.1	LOC_Os03g53690	oxidoreductase, short chain dehydrogenase/reductase family domain containing protein, expressed	7.72683	1.10898	3.89129	6.85111	3.66703	2.85571	-2.80064	0.0211321	-0.989628	0.38776	-0.901726	0.54886	-1.26249	0.353263	-0.173539	0.801789	1.72538	0.375013	-0.446399	1
LOC_Os03g53800.1	LOC_Os03g53800	periplasmic beta-glucosidase precursor, putative, expressed	222.126	200.025	144.507	225.406	242.602	210.648	-0.151198	0.263126	-0.620239	8.6552e-05	0.106066	0.379759	-0.0976917	0.533022	0.0211476	0.962286	0.278411	0.0513158	0.543695	1.24546e-05
LOC_Os03g53845.1	LOC_Os03g53845	expressed protein	41.1619	38.4982	24.2501	31.1723	41.6423	28.0648	-0.0965186	0.736897	-0.763319	0.04651	0.417785	0.199173	-0.151503	1	-0.401045	0.238597	0.113259	0.737657	0.210771	0.406156
LOC_Os03g53860.1	LOC_Os03g53860	periplasmic beta-glucosidase precursor, putative, expressed	25.015	12.8143	5.91542	18.6088	12.8461	19.9772	-0.965039	0.0526015	-2.08024	0.00088133	-0.534655	0.377195	0.102369	0.631988	-0.426808	0.367519	0.00357576	1	1.7558	0.0028842
LOC_Os03g54040.1	LOC_Os03g54040	ribosomal protein L6, putative, expressed	70.3772	61.0667	18.21	66.601	62.3754	41.679	-0.204722	0.432436	-1.95038	2.1404e-08	-0.0945667	0.725097	-0.676223	0.0845069	-0.0795643	0.733015	0.0305913	1	1.19459	0.000650335
LOC_Os03g54160.1	LOC_Os03g54160	OsMADS14 - MADS-box family gene with MIKCc type-box, expressed	0.000671159	0	5.19784	0.000528347	0	4.19621	-Inf	1	12.919	0.0305107	-Inf	1	12.9553	0.0483125	-0.345169	1	NA	1	-0.308825	1
LOC_Os03g54890.2	LOC_Os03g54890	ribosomal protein L13, putative, expressed	13.7235	16.7458	8.85022	15.176	20.4804	19.6086	0.287151	0.720133	-0.632863	0.404994	0.432452	0.403326	0.369695	0.239486	0.145143	1	0.290445	0.742876	1.1477	0.0250564
LOC_Os03g54910.1	LOC_Os03g54910	X8 domain containing protein, expressed	21.6836	16.1649	8.36786	21.812	18.4128	15.7531	-0.42374	0.335448	-1.37367	0.0161593	-0.244413	0.635925	-0.469486	0.627233	0.00851776	1	0.187844	0.86419	0.912705	0.0679035
LOC_Os03g55070.1	LOC_Os03g55070	UDP-glucose 6-dehydrogenase, putative, expressed	480.499	314.331	300.478	498.409	398.432	442.168	-0.612249	2.18329e-09	-0.677274	2.48052e-10	-0.322997	0.00132505	-0.172735	0.947879	0.0527967	0.798108	0.342049	0.00237357	0.557335	8.03166e-11
LOC_Os03g55090.1	LOC_Os03g55090	alpha-glucan phosphorylast isozyme, putative, expressed	46.4119	40.2607	36.2206	45.8761	40.5716	59.9798	-0.205124	0.519218	-0.357685	0.320734	-0.177274	0.668478	0.386735	0.0512694	-0.0167526	1	0.0110972	1	0.727667	0.00403529
LOC_Os03g55150.5	LOC_Os03g55150	eukaryotic translation initiation factor 5A, putative, expressed	17.7709	7.62098	5.01258	26.9195	21.5775	20.3622	-1.22147	0.0515876	-1.82589	0.0106412	-0.319124	0.568308	-0.402758	0.563298	0.599135	0.233745	1.50148	0.0161406	2.02227	0.00113746
LOC_Os03g55164.1	LOC_Os03g55164	WRKY4, expressed	28.2691	30.5021	12.4432	24.5543	26.3551	17.9929	0.109683	0.79489	-1.18387	0.0166363	0.102111	0.889499	-0.448546	0.544098	-0.203252	0.681259	-0.210823	0.510572	0.532072	0.202235
LOC_Os03g55310.1	LOC_Os03g55310	SWIB/MDM2 domain containing protein, expressed	41.7555	45.7448	17.4614	53.0419	46.7657	33.9028	0.131642	0.749412	-1.2578	0.00155792	-0.181682	0.61755	-0.645728	0.162658	0.345166	0.307181	0.031843	1	0.957235	0.00735796
LOC_Os03g55410.1	LOC_Os03g55410	peroxidase precursor, putative, expressed	15.6916	22.5842	31.4174	15.1273	16.3958	20.7034	0.525321	0.336857	1.00157	0.0286213	0.116172	0.859541	0.452713	0.184024	-0.052838	0.858858	-0.461988	0.266705	-0.601696	0.332378
LOC_Os03g55450.1	LOC_Os03g55450	expressed protein	3.69485	8.80424	7.53153	8.64256	0.000431339	6.37932	1.25268	0.26687	1.02743	0.264596	-14.2903	0.00390825	-0.438056	0.617798	1.22594	0.26716	-14.3171	0.00189616	-0.23954	0.793824
LOC_Os03g55450.2	LOC_Os03g55450	expressed protein	5.58703	0.000506306	3.29235	0.000529203	8.55272	2.0785	-13.4298	0.0153555	-0.762964	0.507856	13.9803	0.00188639	11.9394	0.219801	-13.366	0.014708	14.0441	0.00390767	-0.663575	1
LOC_Os03g55540.1	LOC_Os03g55540	ZOS3-18 - C2H2 zinc finger protein, expressed	35.9411	33.5097	54.7718	33.7555	39.9952	57.4301	-0.101056	0.812103	0.607799	0.0461812	0.244704	0.487229	0.766684	0.00308599	-0.090512	0.811378	0.255248	0.561528	0.0683738	0.508763
LOC_Os03g55670.1	LOC_Os03g55670	expressed protein	29.2525	85.9895	59.954	29.5567	64.2698	39.5678	1.5556	9.88146e-08	1.0353	0.000929935	1.12066	0.000407051	0.420844	0.0938441	0.0149263	1	-0.42002	0.0723253	-0.599528	0.133909
LOC_Os03g55720.1	LOC_Os03g55720	cytochrome b6f complex subunit, putative, expressed	7.39186	11.2477	1.70665	3.23811	2.68791	4.46324	0.605621	0.480713	-2.11477	0.179731	-0.268667	1	0.462939	0.712889	-1.19079	0.222074	-2.06507	0.0345847	1.38692	0.433571
LOC_Os03g55720.2	LOC_Os03g55720	cytochrome b6f complex subunit, putative, expressed	874.606	755.082	366.217	709.964	739.056	496.442	-0.212	0.00211059	-1.25593	1.4182e-47	0.0579378	0.371565	-0.516121	5.94858e-05	-0.300887	5.94418e-06	-0.0309496	0.604695	0.438926	6.01714e-09
LOC_Os03g55770.1	LOC_Os03g55770	expressed protein	8.43051	5.40032	32.2205	6.63902	11.7149	20.9835	-0.642575	0.422608	1.93429	0.000104918	0.819302	0.261386	1.66021	0.00373921	-0.34465	0.801789	1.11723	0.143498	-0.618724	0.272489
LOC_Os03g55776.1	LOC_Os03g55776	expressed protein	62.6931	44.6254	95.5865	63.2589	40.6972	84.8319	-0.490442	0.083453	0.6085	0.00866828	-0.636339	0.0391019	0.423338	0.0106166	0.0129618	0.929201	-0.132936	0.667393	-0.1722	0.881876
LOC_Os03g55800.1	LOC_Os03g55800	cytochrome P450, putative, expressed	17.9821	23.2001	28.8759	16.0599	30.086	19.0996	0.36757	0.532775	0.683304	0.10988	0.905629	0.039289	0.25008	0.401404	-0.163099	0.733733	0.374961	0.410229	-0.596323	0.312262
LOC_Os03g55930.1	LOC_Os03g55930	ribosomal protein, putative, expressed	207.327	193.522	76.629	208.116	195.051	129.512	-0.0994104	0.484842	-1.43595	1.06018e-14	-0.0935365	0.583875	-0.684302	0.00187426	0.00547987	0.883021	0.0113538	1	0.757123	1.39663e-05
LOC_Os03g56220.1	LOC_Os03g56220	stress-induced protein, putative, expressed	47.0834	23.1687	23.8077	31.5239	27.7414	29.1854	-1.02304	0.00396939	-0.98379	0.00860599	-0.184405	0.699006	-0.111199	1	-0.578772	0.0909122	0.259864	0.575948	0.293819	0.336699
LOC_Os03g56270.2	LOC_Os03g56270	receptor protein kinase CLAVATA1 precursor, putative, expressed	5.63998	10.0107	5.56582	13.4644	1.06603	4.46248	0.827781	0.454527	-0.0190958	1	-3.65883	0.00183279	-1.59323	0.0859266	1.25539	0.167472	-3.23122	0.00619149	-0.318749	0.756679
LOC_Os03g56280.1	LOC_Os03g56280	lactate/malate dehydrogenase, putative, expressed	114.077	74.1162	68.9513	98.8902	76.9763	80.0326	-0.622147	0.00343712	-0.726358	0.00111197	-0.361413	0.11363	-0.30524	0.60027	-0.206108	0.244787	0.0546254	0.870877	0.21501	0.140657
LOC_Os03g56370.1	LOC_Os03g56370	methyltransferase, putative, expressed	6.82123	1.34647	1.58376	3.97805	1.65681	2.02981	-2.34085	0.038525	-2.10668	0.179731	-1.26365	0.687513	-0.970717	0.691129	-0.77797	0.383091	0.299226	1	0.357991	1
LOC_Os03g56670.1	LOC_Os03g56670	photosystem I reaction center subunit III, chloroplast precursor, putative, expressed	705.33	595.04	310.514	699.326	647.725	477.583	-0.245312	0.00170637	-1.18364	4.18318e-35	-0.110584	0.219949	-0.550214	1.70662e-05	-0.0123333	0.593448	0.122395	0.173171	0.621093	3.41082e-13
LOC_Os03g56670.2	LOC_Os03g56670	photosystem I reaction center subunit III, chloroplast precursor, putative, expressed	479.99	437.694	242.806	500.083	403.623	348.717	-0.133082	0.146306	-0.9832	2.25621e-18	-0.309159	0.00219306	-0.520111	0.000743032	0.0591632	0.749411	-0.116914	0.214603	0.522253	3.88517e-08
LOC_Os03g56810.1	LOC_Os03g56810	tubulin/FtsZ domain containing protein, putative, expressed	145.46	110.564	85.0345	148.321	123.119	131.142	-0.395741	0.0333914	-0.774502	0.00012104	-0.268669	0.162208	-0.177593	1	0.0281004	1	0.155172	0.472686	0.62501	0.000129238
LOC_Os03g56820.2	LOC_Os03g56820	fatty acid hydroxylase, putative, expressed	39.9992	36.9818	24.3019	44.3105	39.335	39.1512	-0.113156	0.733675	-0.718902	0.0601218	-0.171835	0.661072	-0.178592	1	0.147677	0.744684	0.0889981	0.908812	0.687987	0.0311816
LOC_Os03g56840.1	LOC_Os03g56840	GTP-binding protein, putative, expressed	37.3422	31.5336	12.2479	31.2202	30.5515	20.7909	-0.243919	0.54936	-1.60827	0.000472984	-0.0312351	1	-0.586526	0.405075	-0.258328	0.467403	-0.0456443	0.900359	0.763415	0.08065
LOC_Os03g56944.1	LOC_Os03g56944	lysine-rich arabinogalactan protein 19 precursor, putative, expressed	26.1345	28.8653	21.7888	29.9061	29.7955	11.0344	0.143381	0.787751	-0.262369	0.665634	-0.00534533	1	-1.43843	0.0115878	0.194484	0.689708	0.0457582	1	-0.981579	0.117294
LOC_Os03g57220.1	LOC_Os03g57220	hydroxyacid oxidase 1, putative, expressed	162.716	141.06	97.1799	155.169	122.967	121.724	-0.206047	0.206916	-0.743626	6.65489e-05	-0.335569	0.0717587	-0.350227	0.366581	-0.0685158	0.53775	-0.198038	0.267877	0.324884	0.0177866
LOC_Os03g57310.1	LOC_Os03g57310	syntaxin, putative, expressed	3.24742	2.68559	11.6447	4.04862	3.69931	5.42583	-0.274055	1	1.84231	0.0206933	-0.130174	1	0.422414	0.742604	0.318136	1	0.462017	1	-1.10176	0.151142
LOC_Os03g57545.1	LOC_Os03g57545	expressed protein	0	0	0	26.492	22.8831	13.2964	NA	1	NA	1	-0.211272	0.775526	-0.994517	0.108307	Inf	3.07743e-08	Inf	2.3903e-07	Inf	6.47657e-05
LOC_Os03g57790.1	LOC_Os03g57790	ubiquitin-conjugating enzyme, putative, expressed	95.6096	122.702	154.311	98.3297	116.703	125.353	0.359931	0.0789468	0.690614	0.000181796	0.247143	0.194928	0.350297	0.00714236	0.0404718	1	-0.0723171	0.698623	-0.299844	0.368692
LOC_Os03g57840.2	LOC_Os03g57840	peptidase M50, mammalian sterol-regulatory element binding protein, putative, expressed	24.4779	31.3584	17.8502	28.5495	27.6128	32.0143	0.357376	0.418854	-0.455536	0.441013	-0.0481272	1	0.165251	0.441796	0.221989	0.584134	-0.183514	0.698024	0.842776	0.0231209
LOC_Os03g57940.2	LOC_Os03g57940	CK1_CaseinKinase_1a.4 - CK1 includes the casein kinase 1 kinases, expressed	2.5854	0	3.39246	0.0518933	0	3.8088	-Inf	0.123918	0.391944	1	-Inf	1	6.19764	0.0483125	-5.6387	0.121277	NA	1	0.167005	0.715492
LOC_Os03g57970.1	LOC_Os03g57970	LTPL73 - Protease inhibitor/seed storage/LTP family protein precursor, expressed	278.069	174.329	137.788	272.293	189.488	136.795	-0.67363	7.1077e-07	-1.01299	8.91191e-12	-0.523053	0.000156926	-0.993144	4.31723e-08	-0.030283	0.639073	0.120294	0.495058	-0.0104347	0.469433
LOC_Os03g57970.2	LOC_Os03g57970	LTPL73 - Protease inhibitor/seed storage/LTP family protein precursor, expressed	30.5752	15.5227	12.8963	25.0041	19.842	24.6122	-0.977982	0.0288697	-1.2454	0.00959434	-0.333607	0.551612	-0.0227911	0.673273	-0.290197	0.423672	0.354178	0.617784	0.932416	0.0334519
LOC_Os03g58040.3	LOC_Os03g58040	glutamate dehydrogenase protein, putative, expressed	1.42384	3.24506	7.87435	0.571732	4.42304	8.19562	1.18846	0.625006	2.46737	0.0209076	2.95163	0.216957	3.84144	0.0156182	-1.31638	1	0.446793	1	0.0576923	1
LOC_Os03g58050.1	LOC_Os03g58050	ribosomal protein S13p/S18e, putative, expressed	110.441	113.981	72.6843	120.822	114.902	101.669	0.0455175	0.841324	-0.60356	0.00773751	-0.0724793	0.745315	-0.249003	0.737854	0.129607	0.598772	0.0116106	1	0.484164	0.00503209
LOC_Os03g58070.1	LOC_Os03g58070	frigida, putative, expressed	35.06	50.3111	63.0624	37.5779	47.4684	47.4842	0.521051	0.128522	0.846954	0.0044899	0.337083	0.330257	0.337563	0.128697	0.100058	0.815785	-0.0839093	0.761389	-0.409333	0.33998
LOC_Os03g58350.1	LOC_Os03g58350	OsIAA14 - Auxin-responsive Aux/IAA gene family member, expressed	55.4431	29.6766	22.2669	51.2923	32.7811	33.2304	-0.901682	0.00653495	-1.31611	0.000219432	-0.645878	0.0631289	-0.626239	0.189418	-0.112266	0.62879	0.143538	0.801369	0.577603	0.0787187
LOC_Os03g58430.1	LOC_Os03g58430	40S ribosomal protein S15, putative, expressed	220.093	195.346	132.078	228.674	222.962	180.312	-0.172079	0.20208	-0.736718	4.14969e-06	-0.0364919	0.850858	-0.342797	0.254567	0.0551782	0.850313	0.190765	0.203436	0.449099	0.000423945
LOC_Os03g58470.1	LOC_Os03g58470	retrotransposon protein, putative, Ty3-gypsy subclass, expressed	406.054	401.197	306.786	451.907	417.671	285.406	-0.0173608	0.805383	-0.404439	0.000366449	-0.113659	0.309004	-0.66301	7.62315e-06	0.154354	0.206457	0.0580562	0.624735	-0.104217	0.805089
LOC_Os03g58540.1	LOC_Os03g58540	spo0B-associated GTP-binding protein, putative, expressed	25.7455	24.1693	10.2951	24.002	22.2388	14.6623	-0.0911441	0.779184	-1.32235	0.011363	-0.110072	0.883034	-0.71104	0.337211	-0.101166	0.778136	-0.120094	0.770182	0.510148	0.234702
LOC_Os03g58790.1	LOC_Os03g58790	ATPase, putative, expressed	10.4549	14.6773	39.4223	11.4471	20.0977	30.7357	0.489407	0.424401	1.91483	2.20602e-05	0.812048	0.108893	1.42493	0.000528775	0.130803	1	0.453444	0.499636	-0.359097	0.632848
LOC_Os03g58890.2	LOC_Os03g58890	oxidoreductase, putative, expressed	0.671811	1.69013	5.59625	0.798774	3.05776	7.17595	1.33101	1	3.05833	0.0690249	1.93662	0.373084	3.16731	0.0298264	0.249732	1	0.855341	1	0.358709	0.783523
LOC_Os03g58940.1	LOC_Os03g58940	LTPL83 - Protease inhibitor/seed storage/LTP family protein precursor, putative, expressed	197.607	168.889	118.686	164.552	168.866	164.507	-0.226559	0.117625	-0.735484	1.39825e-05	0.0373353	0.784584	-0.000394587	0.27001	-0.26409	0.0586777	-0.000196486	0.956678	0.470999	0.000440447
LOC_Os03g58980.1	LOC_Os03g58980	Cupin domain containing protein, expressed	14.6974	21.1255	41.1047	15.9738	21.6023	27.979	0.523425	0.405098	1.48374	0.000435526	0.435477	0.335041	0.808637	0.0334118	0.120147	1	0.0321994	1	-0.554959	0.278285
LOC_Os03g59090.1	LOC_Os03g59090	retrotransposon protein, putative, unclassified, expressed	3.27822	8.97608	2.15966	5.53939	0.00222247	0.580011	1.45317	0.146015	-0.602108	1	-11.2833	0.0312567	-3.25557	0.1301	0.756814	0.508009	-11.9797	0.00189615	-1.89665	1
LOC_Os03g59090.2	LOC_Os03g59090	retrotransposon protein, putative, unclassified, expressed	49.1836	28.6915	40.1901	45.9805	29.0041	35.8534	-0.777552	0.0234579	-0.291338	0.397037	-0.664767	0.0640911	-0.358912	0.658375	-0.0971543	0.758411	0.0156309	1	-0.164729	1
LOC_Os03g59180.2	LOC_Os03g59180	expressed protein	17.9625	21.0822	40.8244	20.0158	20.2524	30.1774	0.231038	0.749295	1.18444	0.00256352	0.0169591	1	0.592334	0.0665372	0.156148	0.871659	-0.0579306	0.877238	-0.435959	0.406317
LOC_Os03g59280.1	LOC_Os03g59280	plastocyanin-like domain containing protein, putative, expressed	43.9654	29.1048	25.487	55.6379	34.7839	26.7909	-0.595111	0.0797168	-0.786607	0.0296169	-0.677648	0.0355679	-1.05432	0.0109725	0.339699	0.317276	0.257163	0.532442	0.0719815	0.579937
LOC_Os03g59300.2	LOC_Os03g59300	expressed protein	34.2862	57.7317	35.3845	41.7368	49.6526	43.4936	0.751736	0.0160576	0.0454895	0.904593	0.250549	0.405417	0.0594831	0.515621	0.283692	0.423956	-0.217494	0.442419	0.297686	0.212352
LOC_Os03g59640.1	LOC_Os03g59640	magnesium-chelatase subunit chlD, chloroplast precursor, putative, expressed	46.7641	45.6152	25.7703	43.562	45.5513	32.4626	-0.0358855	0.917715	-0.85969	0.0187123	0.0644223	0.833553	-0.42429	0.423154	-0.102333	0.753342	-0.00202485	1	0.333068	0.293071
LOC_Os03g59770.1	LOC_Os03g59770	EF hand family protein, putative, expressed	0.230587	0.697975	7.28794	1.20804	2.13053	4.93917	1.59786	1	4.98213	0.00755496	0.818544	0.62356	2.0316	0.105266	2.38929	1	1.60997	1	-0.561242	0.77746
LOC_Os03g60080.1	LOC_Os03g60080	NAC domain-containing protein 67, putative, expressed	13.4427	26.5237	39.7939	10.1641	24.7037	32.0914	0.980459	0.038507	1.56572	0.000164513	1.28124	0.0110415	1.6587	0.000146141	-0.40334	0.537607	-0.102555	0.783205	-0.310361	0.637783
LOC_Os03g60100.1	LOC_Os03g60100	50S ribosomal protein L17, putative, expressed	302.072	269.232	92.4066	275.889	263.631	170.538	-0.166043	0.154682	-1.70882	6.44384e-27	-0.0655679	0.698524	-0.693995	0.000255812	-0.130805	0.197116	-0.0303299	0.794955	0.884025	1.47088e-08
LOC_Os03g60120.1	LOC_Os03g60120	AP2 domain containing protein, expressed	34.5066	34.9467	56.2655	33.3827	40.6154	44.3282	0.0182839	1	0.705378	0.0274267	0.282926	0.354092	0.409124	0.0861636	-0.0477717	0.808703	0.216871	0.566723	-0.344026	0.484993
LOC_Os03g60260.1	LOC_Os03g60260	ANT1, putative, expressed	7.46358	11.6166	20.9872	9.57826	16.1984	7.38036	0.638248	0.359319	1.49157	0.00785353	0.758016	0.246043	-0.376072	0.809009	0.359896	0.629355	0.479663	0.571643	-1.50775	0.0216467
LOC_Os03g60509.1	LOC_Os03g60509	expressed protein	29.0556	16.0335	32.9504	15.91	30.0401	18.3322	-0.857727	0.0534252	0.18148	0.613198	0.916956	0.0392891	0.204446	0.496751	-0.868882	0.0522041	0.9058	0.0541317	-0.845916	0.0921273
LOC_Os03g60740.1	LOC_Os03g60740	expressed protein	99.495	64.1575	54.9778	87.6579	75.3885	75.429	-0.633006	0.00598845	-0.855775	0.000500587	-0.21754	0.347852	-0.216765	0.875352	-0.18274	0.380216	0.232727	0.396748	0.45627	0.0224375
LOC_Os03g60840.1	LOC_Os03g60840	BBTI13 - Bowman-Birk type bran trypsin inhibitor precursor, expressed	26.4808	52.7573	42.669	20.6071	54.3174	30.4885	0.994424	0.00319216	0.688242	0.0405776	1.39827	0.000114503	0.565124	0.0934155	-0.361805	0.46744	0.0420437	1	-0.484923	0.292393
LOC_Os03g61030.1	LOC_Os03g61030	transcription termination factor nusG family protein, expressed	33.5286	27.8823	11.8755	29.5033	26.4714	19.1742	-0.266043	0.448754	-1.4974	0.00165025	-0.156442	0.688998	-0.62171	0.316411	-0.184516	0.617736	-0.0749151	0.787079	0.691178	0.150852
LOC_Os03g61090.1	LOC_Os03g61090	expressed protein	33.1961	18.446	11.108	27.6123	22.2995	13.7086	-0.847706	0.0359814	-1.57941	0.00126673	-0.3083	0.480044	-1.01023	0.0892741	-0.265703	0.52286	0.273703	0.635897	0.303482	0.42924
LOC_Os03g61150.2	LOC_Os03g61150	expressed protein	2.94632	17.9822	85.9283	1.01125	15.8189	19.1683	2.60958	0.00149087	4.86615	1.37014e-22	3.96744	0.000137682	4.24451	9.42282e-06	-1.54277	0.370062	-0.18492	0.73508	-2.16441	4.0892e-10
LOC_Os03g61160.1	LOC_Os03g61160	expressed protein	1.90854e-05	1.74099e-05	15.8668	0	1.14812	0.716476	-0.132562	1	19.6651	1.41327e-05	Inf	0.498073	Inf	0.46883	-Inf	1	16.009	1	-4.46895	0.000342286
LOC_Os03g61160.2	LOC_Os03g61160	expressed protein	0.108559	0.313441	7.11873	0	0.129695	1.29438	1.52971	1	6.03507	0.00755496	Inf	1	Inf	0.46883	-Inf	1	-1.27307	1	-2.45936	0.0727908
LOC_Os03g61160.3	LOC_Os03g61160	expressed protein	0	0	9.18913	0	0.257731	0.484824	NA	1	Inf	0.00187072	Inf	1	Inf	1	NA	1	Inf	1	-4.2444	0.00422705
LOC_Os03g61220.1	LOC_Os03g61220	DEAD-box ATP-dependent RNA helicase 3, putative, expressed	125.215	117.851	69.2357	111.354	111.509	88.5296	-0.0874434	0.653516	-0.854819	7.31081e-05	0.00200677	0.946628	-0.330922	0.524067	-0.169254	0.297966	-0.0798038	0.692483	0.354644	0.0313232
LOC_Os03g61260.1	LOC_Os03g61260	ribosomal L18p/L5e family protein, putative, expressed	366.311	357.594	131.403	352.621	338.657	218.398	-0.0347465	0.710273	-1.47907	2.62836e-26	-0.0582936	0.675892	-0.691159	3.16108e-05	-0.0549506	0.455832	-0.0784977	0.426445	0.732961	2.78016e-08
LOC_Os03g61490.1	LOC_Os03g61490	expressed protein	0.991925	4.4124	7.1568	0.317247	4.60406	2.10338	2.15326	0.37501	2.85101	0.0381816	3.85923	0.0306526	2.72903	0.219802	-1.64462	0.494986	0.0613431	1	-1.76661	0.184138
LOC_Os03g61500.1	LOC_Os03g61500	uncharacterized Cys-rich domain containing protein, putative, expressed	0	0.909265	3.42358	0.503431	6.54973	0.0858661	Inf	1	Inf	0.123218	3.70157	0.0383494	-2.55163	1	Inf	1	2.84866	0.0703236	-5.31727	0.251698
LOC_Os03g61670.1	LOC_Os03g61670	calreticulin precursor, putative, expressed	17.7552	9.94259	5.84719	19.1821	11.4638	10.7238	-0.83655	0.134955	-1.60243	0.022691	-0.742669	0.200585	-0.838948	0.278721	0.111515	1	0.205395	1	0.874995	0.224138
LOC_Os03g61740.1	LOC_Os03g61740	sex determination protein tasselseed-2, putative, expressed	88.67	70.4966	47.7077	69.6247	73.1871	54.4163	-0.330892	0.131938	-0.894224	0.000592084	0.07199	0.802143	-0.35556	0.472851	-0.348846	0.112579	0.0540357	0.867345	0.189818	0.321576
LOC_Os03g61990.2	LOC_Os03g61990	glycine-rich RNA-binding protein 7, putative, expressed	19.4713	39.9263	26.7683	22.9301	21.1519	19.7649	1.03599	0.00865649	0.459176	0.240941	-0.116455	0.880433	-0.214302	1	0.235893	0.644669	-0.916552	0.0148353	-0.437585	0.559929
LOC_Os03g61990.4	LOC_Os03g61990	glycine-rich RNA-binding protein 7, putative, expressed	22.5338	30.5217	36.3941	20.8501	34.922	33.3245	0.437745	0.340992	0.691614	0.0911168	0.744082	0.0618308	0.676529	0.0406406	-0.112036	0.764193	0.194301	0.712323	-0.127121	1
LOC_Os03g62010.1	LOC_Os03g62010	harpin-induced protein 1 domain containing protein, expressed	11.4526	14.9989	28.2319	11.1765	18.6895	26.2143	0.389182	0.557237	1.30165	0.00620075	0.74176	0.148129	1.22989	0.00478982	-0.0352067	1	0.317371	0.607654	-0.106972	1
LOC_Os03g62200.1	LOC_Os03g62200	ammonium transporter protein, putative, expressed	0.674764	0.429341	11.0512	1.87413	2.55523	6.20065	-0.652259	0.498553	4.03368	0.0032816	0.447232	0.686305	1.7262	0.158462	1.47377	1	2.57326	0.250008	-0.833712	0.341656
LOC_Os03g62630.1	LOC_Os03g62630	ribosomal protein S6, putative, expressed	280.646	231.813	97.2418	267.489	248.086	166.996	-0.27579	0.0271925	-1.5291	1.2732e-21	-0.108639	0.454173	-0.679666	0.000437837	-0.0692719	0.417023	0.0978788	0.522938	0.780165	3.63655e-07
LOC_Os03g62790.2	LOC_Os03g62790	pirin, putative, expressed	7.08285	7.3375	16.5953	10.8507	6.6616	10.9209	0.0509586	1	1.22837	0.0423526	-0.703847	0.480739	0.00930364	0.83265	0.615386	0.481083	-0.13942	1	-0.603683	0.450912
LOC_Os03g63330.1	LOC_Os03g63330	aspartokinase, chloroplast precursor, putative, expressed	42.2039	26.2547	29.8036	49.7874	44.8008	40.8963	-0.684801	0.0526641	-0.50189	0.194861	-0.152256	0.681946	-0.28381	0.753581	0.238404	0.467759	0.770949	0.0319884	0.456484	0.0964337
LOC_Os03g63370.1	LOC_Os03g63370	CRAL/TRIO domain containing protein, expressed	129.324	87.7685	63.2331	113.942	100.381	92.4874	-0.55921	0.00527332	-1.03223	2.29103e-06	-0.182823	0.374952	-0.300976	0.530693	-0.182681	0.275685	0.193706	0.422921	0.548577	0.00370876
LOC_Os03g63390.1	LOC_Os03g63390	plastocyanin-like domain containing protein, putative, expressed	178.128	117.393	110.37	156.097	130.482	125.865	-0.601568	0.000365812	-0.690566	9.42954e-05	-0.258592	0.1557	-0.310566	0.474336	-0.190472	0.171439	0.152504	0.445775	0.189529	0.0786174
LOC_Os03g63480.1	LOC_Os03g63480	ankyrin repeat domain containing protein, expressed	167.689	110.556	69.3334	183.688	115.982	109.181	-0.601011	0.00061801	-1.27417	1.62954e-10	-0.663356	0.000130592	-0.750536	0.00101103	0.131469	0.522593	0.0691236	0.790938	0.655099	0.000297091
LOC_Os03g63540.1	LOC_Os03g63540	lysine-rich arabinogalactan protein 19 precursor, putative, expressed	74.6249	42.2754	48.9232	72.4706	56.9984	54.199	-0.819839	0.0021873	-0.609138	0.0245652	-0.346474	0.217983	-0.41913	0.373651	-0.0422613	0.741793	0.431103	0.159279	0.147747	0.374723
LOC_Os03g63710.1	LOC_Os03g63710	GTPase-activating protein, putative, expressed	107.863	80.1791	69.0661	106.76	91.3382	96.378	-0.427902	0.0409549	-0.64315	0.00422987	-0.225081	0.287074	-0.147595	0.943966	-0.0148289	0.838184	0.187992	0.444928	0.480726	0.0078634
LOC_Os03g63760.1	LOC_Os03g63760	glycosyl hydrolases family 16, putative, expressed	67.586	78.1359	82.7299	52.1215	82.0814	76.3144	0.20926	0.456737	0.291684	0.222172	0.655176	0.00935634	0.550077	0.00582731	-0.374847	0.121275	0.0710691	0.812765	-0.116453	1
LOC_Os03g63860.1	LOC_Os03g63860	DANA2, putative, expressed	64.4075	63.0223	41.8377	67.183	59.8491	58.5366	-0.0313663	0.929445	-0.622425	0.041108	-0.166767	0.594949	-0.198757	1	0.0608675	0.930443	-0.0745329	0.787194	0.484535	0.0359531
LOC_Os03g63910.1	LOC_Os03g63910	PPR repeat domain containing protein, putative, expressed	58.2986	58.2256	36.8668	59.1803	52.3541	52.085	-0.00180781	1	-0.661138	0.0398154	-0.176814	0.569526	-0.184249	1	0.021655	1	-0.153351	0.568164	0.498544	0.0438832
LOC_Os03g63930.1	LOC_Os03g63930	acyl carrier protein, putative, expressed	47.3129	47.1577	24.6627	45.2807	48.6273	35.8564	-0.00474024	1	-0.939903	0.0128453	0.10287	0.68078	-0.336666	0.738635	-0.0633373	0.834962	0.0442731	0.918818	0.5399	0.094844
LOC_Os03g63950.1	LOC_Os03g63950	plastid-specific 30S ribosomal protein 1, chloroplast precursor, putative, expressed	160.751	268.979	203.512	155.974	233.313	190.241	0.742666	2.78185e-07	0.340286	0.021143	0.580961	7.29445e-05	0.286523	0.00300495	-0.0435222	0.653553	-0.205227	0.0985481	-0.0972857	0.840135
LOC_Os03g64060.1	LOC_Os03g64060	expressed protein	16.9829	11.328	29.3219	20.095	23.8066	25.821	-0.58419	0.263592	0.787896	0.0776645	0.244525	0.550064	0.361708	0.23698	0.242754	0.743292	1.07147	0.040995	-0.183434	1
LOC_Os03g64170.1	LOC_Os03g64170	GDSL-like lipase/acylhydrolase, putative, expressed	171.343	126.584	71.7614	158.574	127.508	104.949	-0.436792	0.0106809	-1.25561	2.81739e-10	-0.314568	0.0867287	-0.595468	0.0223621	-0.111731	0.409257	0.0104927	1	0.548408	0.00197536
LOC_Os04g01230.2	LOC_Os04g01230	phosphoglycerate mutase, putative, expressed	3.45864	22.1959	12.1514	5.58465	14.4192	10.0725	2.68202	0.000156732	1.81285	0.0206933	1.36845	0.0772543	0.850883	0.222591	0.691262	0.508009	-0.622302	0.18637	-0.270701	1
LOC_Os04g01300.3	LOC_Os04g01300	OsRhmbd10 - Putative Rhomboid homologue, expressed	35.564	28.7051	48.4452	26.892	30.659	42.4648	-0.309111	0.387793	0.445936	0.191044	0.189134	0.601668	0.65909	0.0217629	-0.403241	0.257133	0.0950036	0.897453	-0.190086	0.916081
LOC_Os04g01500.1	LOC_Os04g01500	expressed protein	52.3883	54.1656	26.6189	51.9805	50.5141	43.6972	0.0481323	0.922717	-0.976794	0.00659992	-0.0412844	1	-0.25043	0.918618	-0.0112741	0.922275	-0.100691	0.770304	0.71509	0.0172165
LOC_Os04g01540.1	LOC_Os04g01540	expressed protein	137.831	135.284	61.2073	128.276	136.685	90.2234	-0.0269092	0.855962	-1.17112	5.2434e-08	0.0916037	0.53979	-0.507678	0.103424	-0.103649	0.461965	0.0148637	0.951732	0.559798	0.00330792
LOC_Os04g01600.2	LOC_Os04g01600	erythronate-4-phosphate dehydrogenase domain containing protein, expressed	51.2442	35.6431	36.2576	30.2932	39.6801	25.287	-0.523766	0.108388	-0.499105	0.133275	0.389422	0.233522	-0.260598	0.892921	-0.758395	0.0190856	0.154793	0.731109	-0.519888	0.308559
LOC_Os04g01710.1	LOC_Os04g01710	cysteine proteinase At4g11310 precursor, putative, expressed	29.8997	38.4661	51.2197	25.6484	51.2068	52.4763	0.363457	0.396249	0.776568	0.0193506	0.997467	0.00420755	1.0328	0.00057756	-0.221262	0.593964	0.412748	0.203321	0.0349672	0.622062
LOC_Os04g01780.1	LOC_Os04g01780	uncharacterized ACR, COG1399 family protein, expressed	4.94008	5.78474	6.18142	2.64203	5.53549	12.302	0.227718	1	0.323404	0.773362	1.06706	0.341882	2.21917	0.0167246	-0.902888	0.50358	-0.0635411	1	0.992883	0.155126
LOC_Os04g01810.1	LOC_Os04g01810	terpene synthase, putative, expressed	0.102677	0.920935	4.30252	0.161201	2.16305	3.90769	3.16498	1	5.38899	0.0613144	3.74613	0.248077	4.59938	0.0483125	0.65074	1	1.2319	1	-0.138866	1
LOC_Os04g02640.1	LOC_Os04g02640	3-ketoacyl-CoA synthase 6, putative, expressed	80.7423	41.5901	68.8675	76.3371	71.3277	85.8236	-0.957085	0.000402586	-0.229501	0.369958	-0.0979219	0.741853	0.16899	0.115987	-0.0809403	0.632338	0.778222	0.00818588	0.317551	0.0535659
LOC_Os04g02910.3	LOC_Os04g02910	membrane related protein CP5, putative, expressed	11.534	0.305595	0.00445418	4.86967	0.915323	1.27792	-5.23813	0.000235788	-11.3384	0.000488996	-2.41147	0.21877	-1.93003	0.224207	-1.244	0.0932028	1.58266	1	8.16442	0.476209
LOC_Os04g05010.1	LOC_Os04g05010	CBS domain containing membrane protein, putative, expressed	33.1354	11.498	21.2205	36.3139	17.503	31.828	-1.52699	0.000797911	-0.642915	0.133907	-1.05292	0.0198811	-0.190225	1	0.132149	0.810594	0.606219	0.265001	0.584838	0.0734452
LOC_Os04g05050.1	LOC_Os04g05050	pectate lyase precursor, putative, expressed	114.188	123.089	68.7031	119.414	115.287	93.7359	0.108291	0.603729	-0.732963	0.00111197	-0.0507371	0.844827	-0.349297	0.4503	0.0645597	0.895806	-0.0944682	0.604165	0.448226	0.0118819
LOC_Os04g05650.1	LOC_Os04g05650	expressed protein	64.403	67.8251	97.557	6.18344	9.65472	10.5388	0.0746914	0.794225	0.599118	0.00737171	0.642825	0.330475	0.769227	0.152784	-3.38065	8.79831e-14	-2.81251	4.84307e-12	-3.21054	7.46862e-17
LOC_Os04g05850.1	LOC_Os04g05850	hypothetical protein	0	0	2.06696	0	2.19282	4.67509	NA	1	Inf	0.247618	Inf	0.248077	Inf	0.0226503	NA	1	Inf	0.500005	1.17748	0.269069
LOC_Os04g06850.1	LOC_Os04g06850	expressed protein	6.61773	5.19437	6.31437	0.070628	0.151568	0.0594527	-0.349388	0.579952	-0.067697	1	1.10165	1	-0.248498	1	-6.54995	0.00728023	-5.09891	0.0307405	-6.73075	0.0323133
LOC_Os04g08280.1	LOC_Os04g08280	retrotransposon protein, putative, Ty3-gypsy subclass, expressed	44.2548	33.6206	24.2813	60.6199	76.9531	50.6096	-0.396489	0.259186	-0.865988	0.0206213	0.344188	0.173292	-0.26038	0.84992	0.453957	0.142845	1.19463	5.54674e-05	1.05956	0.000456749
LOC_Os04g08330.1	LOC_Os04g08330	expressed protein	10.988	26.5762	15.1952	17.3254	10.1181	15.6806	1.27421	0.0138667	0.467696	0.439997	-0.775943	0.24788	-0.143909	0.863452	0.656964	0.345607	-1.39319	0.00496412	0.0453592	0.720759
LOC_Os04g08390.1	LOC_Os04g08390	Leucine Rich Repeat family protein, expressed	12.6021	15.3853	4.86652	3.94375	3.57443	2.62367	0.287894	0.85057	-1.3727	0.0963183	-0.141857	1	-0.587981	1	-1.67602	0.0293748	-2.10577	0.0115585	-0.891303	0.72903
LOC_Os04g08740.1	LOC_Os04g08740	ethylene receptor, putative, expressed	16.3551	14.6799	26.1068	14.4177	18.2962	24.516	-0.155898	0.859661	0.674685	0.124654	0.343703	0.485256	0.765883	0.0364945	-0.1819	0.71778	0.317702	0.728376	-0.090702	0.888987
LOC_Os04g09530.1	LOC_Os04g09530	pentatricopeptide, putative, expressed	5.3908	9.99329	8.75756	5.36606	0.108244	0.883533	0.89046	0.301786	0.70003	0.299494	-5.6315	0.0625089	-2.60251	0.224207	-0.0066362	1	-6.5286	0.000944964	-3.30917	0.0228832
LOC_Os04g09720.1	LOC_Os04g09720	OsSCP22 - Putative Serine Carboxypeptidase homologue, expressed	5.58601	2.81208	4.76094	0.344421	0.848164	1.92816	-0.99018	0.342341	-0.230571	1	1.30017	0.498074	2.48498	0.219802	-4.01957	0.0147081	-1.72922	0.373367	-1.30402	0.45683
LOC_Os04g10180.1	LOC_Os04g10180	expressed protein	1.54354	5.0441	0.381092	0	0	0	1.70835	0.453138	-2.01803	0.500011	NA	1	NA	1	-Inf	0.245011	-Inf	0.0307404	-Inf	1
LOC_Os04g10460.1	LOC_Os04g10460	amidase, putative, expressed	29.2358	28.9117	16.8672	4.05722	3.66836	3.19204	-0.0160826	1	-0.793516	0.103981	-0.145356	1	-0.346013	1	-2.84917	5.15142e-06	-2.97845	5.79315e-06	-2.40167	0.00313235
LOC_Os04g10680.3	LOC_Os04g10680	zinc finger, C3HC4 type domain containing protein, expressed	2.33022	3.10356	4.17928	2.23118	3.81067	8.73459	0.413458	1	0.842788	0.450913	0.772238	0.451336	1.96893	0.0303887	-0.0626593	1	0.296121	1	1.06349	0.16481
LOC_Os04g11390.1	LOC_Os04g11390	expressed protein	35.5499	43.5172	57.3771	17.5935	19.1693	21.2642	0.29174	0.434185	0.69063	0.0291549	0.123755	0.870952	0.273384	0.424393	-1.0148	0.0137368	-1.18279	0.00151346	-1.43205	0.000242163
LOC_Os04g11400.2	LOC_Os04g11400	expressed protein	59.4059	75.3513	102.843	50.1476	62.2898	62.3006	0.343026	0.195088	0.791765	0.000507905	0.312815	0.257402	0.313065	0.0878831	-0.244426	0.339933	-0.274636	0.267148	-0.723126	0.0100373
LOC_Os04g11820.1	LOC_Os04g11820	white-brown complex homolog protein, putative, expressed	16.3883	15.7507	14.0219	6.13288	5.82012	7.2212	-0.0572503	1	-0.224984	0.855584	-0.0755158	1	0.235674	0.782607	-1.41803	0.0330914	-1.4363	0.0341249	-0.957371	0.27442
LOC_Os04g11970.1	LOC_Os04g11970	O-methyltransferase, putative, expressed	131.702	101.614	68.284	61.2715	65.5458	54.4943	-0.37418	0.049661	-0.947655	7.41437e-06	0.0972866	0.657754	-0.16911	1	-1.10399	1.57174e-07	-0.63252	0.00534805	-0.325441	0.469809
LOC_Os04g12010.2	LOC_Os04g12010	glycosyltransferase, putative, expressed	5.42488	7.72778	9.25466	1.21017	0.830995	2.1548	0.510464	0.581074	0.77059	0.299494	-0.542294	1	0.832348	0.60317	-2.16438	0.121333	-3.21714	0.0210856	-2.10263	0.0687169
LOC_Os04g12380.1	LOC_Os04g12380	retrotransposon protein, putative, Ty3-gypsy subclass, expressed	33.3439	52.8304	46.499	0	0	0	0.663945	0.0399193	0.479777	0.144061	NA	1	NA	1	-Inf	8.34487e-11	-Inf	9.31926e-17	-Inf	1.98304e-13
LOC_Os04g12820.1	LOC_Os04g12820	expressed protein	5.21434	4.74355	10.3268	2.9094	2.46905	2.10867	-0.136518	1	0.985837	0.207997	-0.236766	1	-0.464388	1	-0.841763	0.50358	-0.942011	0.287463	-2.29199	0.0411357
LOC_Os04g12850.1	LOC_Os04g12850	expressed protein	17.0012	19.312	11.4434	0.809714	0	0	0.183861	0.867958	-0.571121	0.345079	-Inf	1	-Inf	1	-4.39208	6.61745e-05	-Inf	1.79168e-06	-Inf	0.00109978
LOC_Os04g12920.1	LOC_Os04g12920	expressed protein	14.5952	21.5398	44.8855	4.55345	5.18621	4.69824	0.561505	0.324078	1.62075	8.26548e-05	0.187721	1	0.0451587	1	-1.68047	0.0252604	-2.05425	0.000880027	-3.25606	1.5985e-08
LOC_Os04g14140.1	LOC_Os04g14140	expressed protein	0	0.261019	0.288004	6.90897	9.03004	7.79997	Inf	1	Inf	1	0.386262	0.627751	0.174998	0.796986	Inf	0.0156578	5.11251	0.00390767	4.75931	0.00264468
LOC_Os04g14150.1	LOC_Os04g14150	dehydration response related protein, putative, expressed	139.573	119.553	80.0749	137.381	131.651	120.278	-0.22337	0.214781	-0.801598	8.41049e-05	-0.061464	0.854896	-0.19181	1	-0.0228374	0.763906	0.139068	0.488981	0.586951	0.000498074
LOC_Os04g14510.2	LOC_Os04g14510	expressed protein	0	0	0	4.05057	6.69578	3.7767	NA	1	NA	1	0.725127	0.385867	-0.100999	1	Inf	0.125075	Inf	0.0156283	Inf	0.0514267
LOC_Os04g14810.1	LOC_Os04g14810	3-5 exonuclease domain-containing protein, putative, expressed	4.93864	10.4336	8.37804	0	0	0	1.07905	0.301786	0.762499	0.421762	NA	1	NA	1	-Inf	0.0297141	-Inf	0.000944958	-Inf	0.00831041
LOC_Os04g15550.1	LOC_Os04g15550	expressed protein	0.0294221	0.0296931	0.0910197	7.82709	9.72043	8.38759	0.0132292	1	1.62928	1	0.312544	0.64636	0.0997813	0.808293	8.05543	0.00783436	8.35475	0.00195402	6.52593	0.00264468
LOC_Os04g16450.1	LOC_Os04g16450	aquaporin protein, putative, expressed	416.342	403.33	263.085	432.667	403.692	357.098	-0.0458091	0.600196	-0.662239	9.36241e-09	-0.100002	0.387415	-0.276938	0.353914	0.0554873	0.78364	0.00129392	0.971917	0.440789	7.07105e-07
LOC_Os04g16680.1	LOC_Os04g16680	fructose-1,6-bisphosphatase, putative, expressed	339.55	203.83	153.006	299.059	227.041	205.596	-0.736258	3.5357e-09	-1.15004	4.95655e-17	-0.397477	0.00258741	-0.540618	0.00647501	-0.183194	0.0629072	0.155586	0.311787	0.426224	0.000255394
LOC_Os04g16722.1	LOC_Os04g16722	uncharacterized protein ycf68, putative, expressed	21.3347	55.9857	31.0022	22.7616	49.4263	30.0601	1.39186	8.25487e-05	0.539169	0.167183	1.11868	0.0020463	0.401248	0.169951	0.0934001	0.880658	-0.179779	0.495566	-0.0445208	0.898143
LOC_Os04g16748.1	LOC_Os04g16748	ATP synthase B chain, putative, expressed	10.4696	19.5842	22.9871	9.1243	17.3213	6.52567	0.90348	0.0987761	1.13462	0.0236871	0.924761	0.120709	-0.483589	1	-0.198422	0.822196	-0.177142	0.626027	-1.81663	0.00944734
LOC_Os04g16770.1	LOC_Os04g16770	photosynthetic reaction center protein, putative, expressed	3.10487	10.6358	11.2266	3.55001	10.4173	8.16719	1.77632	0.0573863	1.85432	0.034333	1.55309	0.117091	1.20202	0.247342	0.19329	1	-0.0299472	0.831277	-0.459009	0.65472
LOC_Os04g16830.1	LOC_Os04g16830	DNA-directed RNA polymerase subunit beta, putative, expressed	103.919	361.188	300.319	103.157	352.8	229.165	1.79729	5.16592e-34	1.53104	1.34011e-23	1.77401	1.25503e-33	1.15154	5.30989e-16	-0.0106172	0.835199	-0.0339007	0.708272	-0.39011	0.050004
LOC_Os04g16970.1	LOC_Os04g16970	zinc finger, C3HC4 type domain containing protein, expressed	59.7046	50.1375	53.7606	35.6707	38.9669	35.0767	-0.251952	0.341385	-0.151293	0.640193	0.12751	0.730146	-0.0242265	0.722057	-0.743103	0.0138735	-0.363641	0.244766	-0.616036	0.13704
LOC_Os04g17700.1	LOC_Os04g17700	kinesin heavy chain isolog, putative, expressed	20.2476	19.9263	6.88473	35.9576	38.7826	29.4965	-0.0230771	1	-1.55628	0.0191925	0.109113	0.730146	-0.285753	0.803954	0.828546	0.0446351	0.960736	0.0183716	2.09907	7.30869e-05
LOC_Os04g20164.1	LOC_Os04g20164	amine oxidase precursor, putative, expressed	68.2227	69.6351	112.234	73.9388	73.8954	87.0194	0.0295628	0.932239	0.718186	0.00098522	-0.00084707	1	0.235005	0.0698096	0.11608	0.737394	0.0856699	0.802835	-0.367101	0.287331
LOC_Os04g20180.1	LOC_Os04g20180	expressed protein	0.630967	0.762218	0.97805	9.71059	8.08939	10.3583	0.27264	1	0.632345	1	-0.263527	0.814553	0.0931519	0.825451	3.94392	0.0117617	3.40776	0.039071	3.40473	0.00455532
LOC_Os04g20270.2	LOC_Os04g20270	transcriptional regulator Sir2 family protein, putative, expressed	13.148	15.3769	16.1592	5.26211	4.89282	6.03456	0.225919	0.85057	0.29751	0.582972	-0.104975	1	0.197608	0.764971	-1.32113	0.0611677	-1.65203	0.0261327	-1.42104	0.0853938
LOC_Os04g20810.3	LOC_Os04g20810	receptor protein kinase, putative, expressed	7.22393	6.91506	8.16077	0.339646	0	0.250689	-0.0630421	1	0.175921	0.802712	-Inf	1	-0.438133	1	-4.41068	0.00728026	-Inf	0.00763473	-5.02473	0.00831041
LOC_Os04g21320.3	LOC_Os04g21320	membrane associated DUF588 domain containing protein, putative, expressed	13.1846	7.91175	3.1645	8.43506	8.49589	1.61472	-0.736785	0.284912	-2.0588	0.0212929	0.0103668	1	-2.38511	0.116205	-0.644384	0.281901	0.102768	1	-0.970694	1
LOC_Os04g21950.1	LOC_Os04g21950	WRKY51, expressed	6.42702	7.8362	18.0566	10.4946	9.90178	9.24734	0.286004	0.790539	1.4903	0.014198	-0.0838874	1	-0.182537	1	0.707425	0.454864	0.337534	0.814546	-0.965416	0.177113
LOC_Os04g21980.1	LOC_Os04g21980	retrotransposon protein, putative, unclassified, expressed	0	0	0	8.01524	11.1185	9.52307	NA	1	NA	1	0.472145	0.501834	0.248681	0.487844	Inf	0.00783436	Inf	0.000977106	Inf	0.000599744
LOC_Os04g22270.1	LOC_Os04g22270	expressed protein	0.0800629	0.0722205	0.234371	17.6002	13.653	17.258	-0.148725	1	1.54959	1	-0.366374	0.596699	-0.0283265	0.866891	7.78024	7.74626e-06	7.56259	0.000122183	6.20233	3.33056e-06
LOC_Os04g22380.1	LOC_Os04g22380	short chain dehydrogenase/reductase protein, putative, expressed	3.88862	3.38359	6.2594	0.00044292	0	0	-0.200704	0.725778	0.686765	0.546911	-Inf	1	-Inf	1	-13.0999	0.0600303	-Inf	0.123773	-Inf	0.0323133
LOC_Os04g23689.1	LOC_Os04g23689	expressed protein	70.8148	93.2601	198.375	104.288	67.0377	226.751	0.397209	0.100964	1.4861	1.82755e-15	-0.637531	0.00580439	1.12053	1.96888e-15	0.558453	0.0190309	-0.476287	0.0396281	0.192882	0.0173039
LOC_Os04g23820.1	LOC_Os04g23820	methionyl-tRNA synthetase, putative, expressed	48.1694	38.8387	20.2076	40.0509	40.627	31.1171	-0.310622	0.336159	-1.25322	0.000922386	0.0206042	0.911868	-0.364127	0.635191	-0.266282	0.393893	0.0649439	0.911108	0.62281	0.0682397
LOC_Os04g23940.1	LOC_Os04g23940	chalcone synthase, putative, expressed	8.94678	8.42281	4.35341	1.02093	1.39664	0.387717	-0.0870669	0.814004	-1.03922	0.266915	0.452076	1	-1.39681	1	-3.13148	0.01097	-2.59234	0.0210856	-3.48907	0.126698
LOC_Os04g24140.1	LOC_Os04g24140	ribose-5-phosphate isomerase A, putative, expressed	15.6646	20.735	32.0795	13.9759	23.0196	14.3032	0.40456	0.511437	1.03414	0.0207485	0.719922	0.141868	0.0333968	0.850353	-0.164567	0.71778	0.150795	0.880422	-1.16531	0.0257594
LOC_Os04g24410.1	LOC_Os04g24410	kinesin heavy chain isolog, putative, expressed	11.3806	10.5356	3.70012	18.9699	19.0685	14.1123	-0.111304	1	-1.62093	0.11853	0.00747929	1	-0.426759	0.727865	0.737135	0.201164	0.855919	0.200557	1.93131	0.0158201
LOC_Os04g24770.1	LOC_Os04g24770	expressed protein	1.22509	1.13848	1.46678	28.9132	26.6316	22.7771	-0.105778	1	0.259759	1	-0.118589	0.893895	-0.344145	0.781599	4.56076	5.99393e-08	4.54795	2.1678e-07	3.95686	6.88595e-07
LOC_Os04g25400.2	LOC_Os04g25400	uncharacterized protein all1601, putative, expressed	54.0367	56.2914	62.0951	87.2221	79.561	88.7845	0.0589776	0.92413	0.200542	0.458118	-0.132634	0.642964	0.0256134	0.327503	0.690756	0.00883104	0.499145	0.0483366	0.515827	0.00555131
LOC_Os04g25440.1	LOC_Os04g25440	cytokinin-O-glucosyltransferase 2, putative, expressed	7.03504	4.45384	14.5336	17.3618	13.9095	20.6128	-0.659509	0.386315	1.04676	0.091662	-0.319846	0.72016	0.247624	0.331702	1.30329	0.06423	1.64295	0.0308987	0.504148	0.242873
LOC_Os04g25784.9	LOC_Os04g25784	expressed protein	5.62343	5.20351	7.28695	0.0574362	0.151055	0.0914809	-0.111966	0.77377	0.373864	0.789555	1.39504	1	0.67151	1	-6.61335	0.014708	-5.10634	0.0307405	-6.3157	0.0163705
LOC_Os04g25990.1	LOC_Os04g25990	tRNA methyltransferase complex GCD14 subunit, putative, expressed	13.3337	11.1896	15.8525	1.33631	2.16421	1.50076	-0.25292	0.689203	0.249642	0.582972	0.695593	0.623561	0.167441	0.603171	-3.31875	0.000880232	-2.37024	0.0126635	-3.40095	0.00159325
LOC_Os04g26320.1	LOC_Os04g26320	mannose-binding lectin, putative, expressed	17.5232	19.1705	31.6891	18.3535	16.2717	19.8343	0.129622	1	0.85472	0.0479235	-0.17369	0.864199	0.111942	0.517958	0.066789	1	-0.236523	0.616617	-0.675989	0.212163
LOC_Os04g26400.1	LOC_Os04g26400	expressed protein	10.4918	11.8202	10.9431	0.124979	0	0.0765779	0.171991	0.831826	0.0607564	0.831046	-Inf	1	-0.706684	1	-6.39144	0.000882912	-Inf	0.00023469	-7.15888	0.00109978
LOC_Os04g26590.1	LOC_Os04g26590	expressed protein	26.5038	21.8719	20.7544	0.16335	0	0.968261	-0.277122	0.478692	-0.352778	0.471116	-Inf	1	2.56743	0.46883	-7.34209	5.67439e-09	-Inf	2.21756e-07	-4.42188	1.59763e-05
LOC_Os04g26910.1	LOC_Os04g26910	oxidoreductase, aldo/keto reductase family protein, putative, expressed	60.378	36.4327	50.0677	80.6281	67.2731	78.108	-0.728789	0.0141443	-0.270143	0.391506	-0.261253	0.285724	-0.0458124	0.633653	0.41726	0.109435	0.884796	0.00294385	0.64159	0.00333599
LOC_Os04g27190.1	LOC_Os04g27190	terpene synthase, putative, expressed	4.80386	8.52265	78.4319	0.566509	0.681636	1.32001	0.827107	0.423976	4.02917	2.5374e-18	0.266903	1	1.22038	1	-3.08402	0.121333	-3.64423	0.011466	-5.89282	8.55726e-21
LOC_Os04g27250.4	LOC_Os04g27250	expressed protein	1.64792	6.04569	3.38858	0.847326	0.332323	0	1.87526	0.289078	1.04003	0.686022	-1.35033	1	-Inf	1	-0.959657	0.621277	-4.18525	0.0153198	-Inf	0.251698
LOC_Os04g27340.1	LOC_Os04g27340	terpene synthase, putative, expressed	0.51309	1.20349	7.04483	0.489217	2.21159	3.52956	1.22994	1	3.77928	0.0381815	2.17654	0.248077	2.85094	0.0483127	-0.0687374	0.494987	0.877864	1	-0.997077	0.553911
LOC_Os04g27430.1	LOC_Os04g27430	terpene synthase, putative, expressed	12.3749	26.5182	18.8052	12.4236	17.7677	20.1397	1.09956	0.0237235	0.603717	0.213284	0.516172	0.27928	0.696957	0.109458	0.00566874	1	-0.577723	0.182583	0.0989087	0.749005
LOC_Os04g27670.1	LOC_Os04g27670	terpene synthase family, metal binding domain containing protein, expressed	0.227981	0.192716	10.9562	0.0880595	3.30713	5.14302	-0.242437	1	5.58669	0.000463219	5.23096	0.12356	5.86799	0.0226503	-1.37236	1	4.10103	0.250008	-1.09106	0.218382
LOC_Os04g28520.1	LOC_Os04g28520	male sterility protein, putative, expressed	171.707	163.183	68.6838	133.538	159.657	116.206	-0.0734582	0.622943	-1.3219	3.9508e-11	0.257718	0.115608	-0.200565	0.899256	-0.362692	0.0190962	-0.031515	0.824132	0.758648	4.58947e-05
LOC_Os04g28620.1	LOC_Os04g28620	male sterility protein, putative, expressed	211.311	157.495	134.102	178.625	202.15	216.603	-0.424059	0.00412188	-0.656041	5.09551e-05	0.178497	0.218922	0.27812	0.0017654	-0.242435	0.0761628	0.360121	0.0230971	0.691727	1.02667e-07
LOC_Os04g29040.1	LOC_Os04g29040	expressed protein	0	0	3.00635	14.8799	5.76834	4.72609	NA	1	Inf	0.123218	-1.36714	0.078398	-1.65465	0.0707868	Inf	6.16763e-05	Inf	0.0312547	0.652634	0.490594
LOC_Os04g31340.1	LOC_Os04g31340	CBS domain containing membrane protein, putative, expressed	45.5915	105.673	109.856	40.6507	87.9818	80.4367	1.21277	1.27495e-06	1.26878	2.02975e-07	1.11392	2.92848e-05	0.984574	2.33958e-05	-0.165485	0.592179	-0.26433	0.196238	-0.449688	0.146114
LOC_Os04g31410.1	LOC_Os04g31410	RALFL37 - Rapid ALkalinization Factor RALF family protein precursor, expressed	2.92068	2.08633	1.28552	33.3894	35.0673	19.6333	-0.485337	0.6866	-1.18395	0.625017	0.0707362	0.809317	-0.766087	0.215568	3.51501	2.37207e-07	4.07109	1.02995e-08	3.93288	5.39294e-06
LOC_Os04g31460.1	LOC_Os04g31460	RALFL39 - Rapid ALkalinization Factor RALF family protein precursor, expressed	45.7235	38.5708	23.7209	8.96365	10.6626	8.29879	-0.245427	0.449381	-0.946777	0.01159	0.250404	0.662433	-0.111185	1	-2.35078	2.08156e-07	-1.85495	5.4218e-05	-1.51519	0.0122795
LOC_Os04g31484.1	LOC_Os04g31484	RALFL20 - Rapid ALkalinization Factor RALF family protein precursor, expressed	9.84235	8.57067	8.88826	22.1082	14.8978	5.41122	-0.199595	0.823305	-0.147102	1	-0.56948	0.324136	-2.03056	0.00320509	1.16751	0.0504657	0.797623	0.307515	-0.715947	0.431378
LOC_Os04g31520.1	LOC_Os04g31520	RALFL21 - Rapid ALkalinization Factor RALF family protein precursor, expressed	8.55408	12.6767	9.23944	54.2884	43.8022	31.342	0.567495	0.523503	0.111193	1	-0.309641	0.363689	-0.792547	0.0641579	2.66596	6.7261e-09	1.78882	4.73315e-05	1.76222	0.00018173
LOC_Os04g31524.1	LOC_Os04g31524	expressed protein	5.60373	5.42901	5.56809	0.125399	0	0	-0.0456986	0.77377	-0.00920517	1	-Inf	1	-Inf	1	-5.48179	0.014708	-Inf	0.0307404	-Inf	0.0323133
LOC_Os04g31550.1	LOC_Os04g31550	RALFL22 - Rapid ALkalinization Factor RALF family protein precursor, expressed	0	0	0.119906	6.73569	14.5095	7.26221	NA	1	Inf	1	1.1071	0.091935	0.108583	1	Inf	0.0156578	Inf	6.11001e-05	5.92043	0.00555363
LOC_Os04g31630.1	LOC_Os04g31630	expressed protein	18.6136	12.3286	28.8601	15.5087	17.6732	30.2567	-0.594348	0.214049	0.632719	0.150663	0.188486	0.734951	0.964177	0.0171556	-0.263279	0.614772	0.519554	0.361668	0.0681783	0.696189
LOC_Os04g31820.1	LOC_Os04g31820	expressed protein	107.388	74.5865	71.4543	112.173	67.1182	74.5635	-0.525846	0.0175143	-0.58774	0.00865095	-0.74095	0.00096708	-0.589184	0.066993	0.0628927	0.892533	-0.152211	0.502543	0.0614487	0.407423
LOC_Os04g31870.1	LOC_Os04g31870	expressed protein	21.5148	4.66393	11.6326	7.3913	13.541	15.5352	-2.20571	0.000883664	-0.887156	0.12159	0.873434	0.132361	1.07164	0.0358	-1.54143	0.00484569	1.53772	0.0635933	0.417367	0.347784
LOC_Os04g32110.1	LOC_Os04g32110	ACT domain containing protein, expressed	32.1526	45.5097	52.4955	30.1424	45.2182	36.6448	0.501239	0.140658	0.707258	0.0288334	0.585109	0.0836131	0.281814	0.179767	-0.0931411	0.799947	-0.00927051	0.916806	-0.518585	0.288719
LOC_Os04g32560.1	LOC_Os04g32560	ATP-dependent Clp protease ATP-binding subunit clpA homolog CD4B,chloroplast precursor, putative, expressed	141.76	123.84	93.6605	140.121	132.94	113.854	-0.194973	0.269716	-0.597938	0.00267282	-0.0758979	0.762228	-0.299488	0.530245	-0.0167773	0.811763	0.102298	0.618305	0.281672	0.0438388
LOC_Os04g32560.2	LOC_Os04g32560	ATP-dependent Clp protease ATP-binding subunit clpA homolog CD4B,chloroplast precursor, putative, expressed	7.0483	21.9894	0.0011613	11.7611	7.43042	3.27986	1.64146	0.00813698	-12.5673	0.0156323	-0.662507	0.359349	-1.84232	0.0403758	0.738676	0.359744	-1.56529	0.00508596	11.4637	0.107992
LOC_Os04g32710.1	LOC_Os04g32710	40S ribosomal protein S27, putative, expressed	270.519	234.193	203.371	261.662	395.728	407.531	-0.208032	0.090781	-0.411619	0.00278961	0.596806	1.03513e-07	0.639206	4.22954e-13	-0.0480266	0.544353	0.756811	1.89548e-10	1.0028	1.80481e-21
LOC_Os04g32850.1	LOC_Os04g32850	basic proline-rich protein, putative, expressed	367.988	457.314	426.886	369.244	560.973	405.283	0.313526	0.00272566	0.214192	0.0277834	0.603357	1.37451e-10	0.134355	0.0024687	0.00491576	0.825094	0.294746	0.00170493	-0.0749212	0.555111
LOC_Os04g32920.3	LOC_Os04g32920	potassium transporter, putative, expressed	2.28097	2.15709	17.7789	9.2335	2.4829	9.76123	-0.0805611	1	2.96245	0.000208009	-1.89485	0.0654503	0.0801853	0.651726	2.01723	0.0655746	0.20294	1	-0.865031	0.257035
LOC_Os04g32950.1	LOC_Os04g32950	calreticulin precursor protein, putative, expressed	200.646	136.465	133.07	240.635	152.523	189.967	-0.556121	0.000383178	-0.592467	0.000293522	-0.65782	1.37154e-05	-0.341098	0.247093	0.262194	0.0958525	0.160496	0.347337	0.513563	5.75578e-05
LOC_Os04g33060.1	LOC_Os04g33060	NAD dependent epimerase/dehydratase family protein, putative, expressed	44.032	29.229	17.6748	41.8236	29.3365	26.6354	-0.591152	0.0797168	-1.31686	0.00130878	-0.51162	0.15412	-0.650972	0.227848	-0.0742351	0.829409	0.00529629	1	0.591651	0.102366
LOC_Os04g33240.1	LOC_Os04g33240	sex determination protein tasselseed-2, putative, expressed	2.59872	2.94808	15.4145	1.48991	4.8387	11.1112	0.181974	1	2.56841	0.00425365	1.69939	0.123569	2.89872	0.00215027	-0.802576	0.370062	0.714844	0.726574	-0.472273	0.695822
LOC_Os04g33310.1	LOC_Os04g33310	expressed protein	37.4995	49.0097	137.779	43.0979	65.7798	88.3835	0.386196	0.235536	1.87741	3.48404e-15	0.610027	0.0273706	1.03616	3.98253e-06	0.200746	0.577957	0.424577	0.135578	-0.640507	0.00931807
LOC_Os04g33460.1	LOC_Os04g33460	1,4-alpha-glucan-branching enzyme 2, chloroplast precursor, putative, expressed	63.4813	45.3602	32.7626	63.7934	42.7743	54.3419	-0.484905	0.0834532	-0.954282	0.00290807	-0.576663	0.0528471	-0.231342	0.853841	0.0070755	1	-0.0846828	0.831787	0.730015	0.00722708
LOC_Os04g33630.1	LOC_Os04g33630	2Fe-2S iron-sulfur cluster binding domain containing protein, expressed	127.45	113.289	39.2196	123.87	109.252	84.9667	-0.169924	0.366241	-1.70028	4.86624e-12	-0.181167	0.359878	-0.543857	0.0828866	-0.0411045	0.752456	-0.0523481	0.788433	1.11532	3.351e-06
LOC_Os04g33830.1	LOC_Os04g33830	membrane protein, putative, expressed	2295.63	1915.21	1192.79	2430.22	2060.16	1700.28	-0.261388	1.29345e-09	-0.94455	6.77958e-77	-0.238331	1.41536e-07	-0.515315	1.43995e-13	0.0821968	0.210231	0.105254	0.0374708	0.511432	3.13347e-33
LOC_Os04g33885.1	LOC_Os04g33885	expressed protein	4.53082	3.64147	5.38296	0	0.131895	5.52103e-06	-0.315251	0.753202	0.248628	1	Inf	1	Inf	1	-Inf	0.0297142	-4.78706	0.0616837	-19.895	0.0639162
LOC_Os04g33900.1	LOC_Os04g33900	ctr copper transporter family protein, putative, expressed	122.822	128.454	83.9595	126.194	153.191	64.2826	0.0646828	0.800922	-0.548804	0.00825143	0.279688	0.093971	-0.973143	0.000261408	0.0390743	1	0.25408	0.152679	-0.385265	0.323382
LOC_Os04g34220.1	LOC_Os04g34220	expressed protein	14.8082	10.5334	19.3914	0.00594358	0.550292	0	-0.491425	0.44078	0.389021	0.497655	6.53272	0.498074	-Inf	1	-11.2828	2.6234e-05	-4.25863	0.00332347	-Inf	5.36796e-06
LOC_Os04g34400.1	LOC_Os04g34400	retrotransposon protein, putative, unclassified	38.4016	8.84671	49.1472	23.4376	19.3272	39.606	-2.11795	1.44584e-05	0.355943	0.238994	-0.278192	0.644069	0.756894	0.0109907	-0.712342	0.054179	1.12742	0.0872031	-0.31139	0.671582
LOC_Os04g34460.1	LOC_Os04g34460	PAP fibrillin family domain containing protein, expressed	34.1561	32.0454	17.6147	31.414	30.0282	23.8301	-0.0920255	0.806693	-0.95536	0.0365905	-0.0650877	1	-0.398618	0.686267	-0.120737	0.710351	-0.0937988	0.800725	0.436005	0.221279
LOC_Os04g35010.1	LOC_Os04g35010	helix-loop-helix DNA-binding domain containing protein, expressed	89.7881	66.0038	82.6081	0.0973035	0.471733	2.9262	-0.443975	0.0545364	-0.120241	0.649022	2.27741	1	4.91039	0.103049	-9.84982	3.25264e-28	-7.12843	1.08949e-20	-4.81918	6.77732e-20
LOC_Os04g35180.2	LOC_Os04g35180	co-chaperone GrpE protein, putative, expressed	50.5608	42.206	28.8979	48.8141	46.2889	38.7394	-0.260571	0.352104	-0.807055	0.0184186	-0.0766317	0.837665	-0.333496	0.669965	-0.0507214	0.76544	0.133218	0.749437	0.422837	0.115363
LOC_Os04g35210.1	LOC_Os04g35210	Leucine Rich Repeat family protein, expressed	4.71068	5.23376	2.25479	18.7125	16.3621	12.4006	0.151912	1	-1.06294	0.453161	-0.193644	0.735943	-0.593592	0.375842	1.99	0.00667333	1.64444	0.0266194	2.45934	0.0055076
LOC_Os04g35530.1	LOC_Os04g35530	expressed protein	12.7631	10.1475	4.40028	12.5777	12.4333	9.77529	-0.33085	0.540107	-1.53631	0.0490836	-0.0166572	1	-0.363659	0.83595	-0.0211028	1	0.29309	0.831831	1.15154	0.106443
LOC_Os04g35760.1	LOC_Os04g35760	expressed protein	18.9041	21.2167	7.28773	19.5257	18.2001	13.549	0.166501	0.874649	-1.37516	0.0290047	-0.101428	0.871449	-0.527188	0.607037	0.0466751	1	-0.221254	0.634777	0.894645	0.124184
LOC_Os04g35790.3	LOC_Os04g35790	GLTP domain containing protein, putative, expressed	4.75689	16.9041	11.4887	4.20326	8.89844	7.77056	1.82928	0.0169096	1.27213	0.14162	1.08204	0.177921	0.88651	0.247342	-0.17851	0.751538	-0.925748	0.120903	-0.56413	0.65472
LOC_Os04g36070.1	LOC_Os04g36070	OsRR1 type-A response regulator, expressed	31.9815	23.0131	11.6313	22.9648	16.0582	15.0816	-0.474782	0.227554	-1.45923	0.00367392	-0.516114	0.336918	-0.606635	0.417827	-0.477813	0.225394	-0.519145	0.266704	0.374777	0.445337
LOC_Os04g36570.1	LOC_Os04g36570	expressed protein	0.137087	0	0.107461	19.4448	19.9529	23.4818	-Inf	1	-0.351279	1	0.0372181	0.87418	0.272162	0.354389	7.14815	3.88001e-06	Inf	1.91102e-06	7.77159	3.88387e-08
LOC_Os04g36570.2	LOC_Os04g36570	expressed protein	0	0	0.106614	9.6269	11.2374	12.0632	NA	1	Inf	1	0.223169	0.831188	0.325472	0.525665	Inf	0.00196191	Inf	0.000977106	6.82208	0.000136004
LOC_Os04g36720.1	LOC_Os04g36720	ferric-chelate reductase, putative, expressed	40.9962	25.6167	18.6456	46.5621	31.3373	26.2446	-0.678406	0.0673934	-1.13665	0.00625145	-0.571275	0.088959	-0.827136	0.060374	0.183666	0.595912	0.290796	0.596748	0.493185	0.181987
LOC_Os04g36760.1	LOC_Os04g36760	enzyme of the cupin superfamily protein, putative, expressed	92.0722	59.8795	49.922	83.4324	58.5453	65.6998	-0.620703	0.00928963	-0.88309	0.000544473	-0.511054	0.053448	-0.344719	0.565855	-0.142158	0.44981	-0.0325088	0.92712	0.396213	0.0506999
LOC_Os04g36800.1	LOC_Os04g36800	3-oxoacyl-synthase, putative, expressed	44.4086	38.0637	17.156	52.9847	43.7267	34.2658	-0.222423	0.509315	-1.37213	0.00073581	-0.277061	0.417097	-0.628806	0.162658	0.254737	0.419034	0.200099	0.581272	0.998056	0.00735796
LOC_Os04g36820.1	LOC_Os04g36820	expressed protein	32.3899	31.4665	12.8557	19.2327	14.8772	15.4872	-0.0417253	0.90039	-1.33313	0.00663531	-0.370462	0.607679	-0.312489	0.863962	-0.751977	0.0682869	-1.08071	0.0182685	0.268666	0.573764
LOC_Os04g37480.1	LOC_Os04g37480	oxidoreductase, aldo/keto reductase family protein, putative, expressed	47.4097	27.24	17.266	54.1041	39.2634	34.4277	-0.799456	0.0199735	-1.45725	0.000229143	-0.462553	0.146444	-0.652168	0.134921	0.190556	0.619017	0.527458	0.17543	0.995636	0.00735796
LOC_Os04g37480.2	LOC_Os04g37480	oxidoreductase, aldo/keto reductase family protein, putative, expressed	6.47151	0.247692	0.527004	3.62402	2.83379	1.2879	-4.70748	0.0153555	-3.61822	0.125029	-0.354857	1	-1.49257	0.379848	-0.836512	0.544901	3.51611	0.250008	1.28914	1
LOC_Os04g37490.1	LOC_Os04g37490	oxidoreductase, aldo/keto reductase family protein, putative, expressed	0.194681	0.0915018	4.66352	0.704214	0.403771	1.17035	-1.08924	1	4.58224	0.0305107	-0.802477	1	0.732854	1	1.8549	1	2.14167	1	-1.99448	0.22193
LOC_Os04g37619.1	LOC_Os04g37619	zeaxanthin epoxidase, chloroplast precursor, putative, expressed	61.5133	33.3069	37.7775	62.3959	36.116	47.808	-0.885077	0.00280855	-0.703371	0.0211201	-0.788813	0.0112305	-0.384199	0.505438	0.0205529	0.928645	0.116817	0.810014	0.339725	0.132008
LOC_Os04g37680.1	LOC_Os04g37680	alpha/beta hydrolase fold, putative, expressed	20.1602	23.3287	6.99104	18.8643	15.8229	12.239	0.210596	0.76083	-1.52793	0.0191925	-0.253645	0.735943	-0.624173	0.375842	-0.0958514	0.873612	-0.560092	0.266704	0.807907	0.250308
LOC_Os04g37820.1	LOC_Os04g37820	cytokinin-O-glucosyltransferase 2, putative, expressed	18.3273	22.4951	44.9448	11.7522	24.6811	27.5628	0.295617	0.635881	1.29416	0.000586331	1.07048	0.0329221	1.22979	0.0039445	-0.641063	0.276899	0.133796	0.77092	-0.705432	0.127723
LOC_Os04g38410.1	LOC_Os04g38410	chlorophyll A-B binding protein, putative, expressed	1215.75	880.731	590.458	1256.34	997.101	900.632	-0.465073	8.25819e-14	-1.04194	9.49942e-49	-0.333415	1.32396e-07	-0.480217	1.99845e-06	0.0473804	0.762728	0.179038	0.0118245	0.609103	3.75065e-23
LOC_Os04g38430.2	LOC_Os04g38430	nodulin, putative, expressed	1.37477	1.66702	13.8158	1.1704	2.16483	6.39907	0.278083	1	3.32906	0.000491292	0.887257	0.62356	2.45087	0.0563921	-0.23219	1	0.376984	1	-1.11039	0.123508
LOC_Os04g38530.1	LOC_Os04g38530	aldose 1-epimerase, putative, expressed	4.01345	5.21626	11.6058	6.57583	8.59259	7.90313	0.378173	1	1.53193	0.0480177	0.38592	0.627751	0.265251	0.796986	0.71233	0.549053	0.720077	0.423984	-0.55435	0.513149
LOC_Os04g38600.3	LOC_Os04g38600	glyceraldehyde-3-phosphate dehydrogenase, putative, expressed	657.687	398.225	214.478	621.181	423.015	372.051	-0.723817	5.1924e-16	-1.61657	1.7382e-52	-0.554305	1.73995e-09	-0.739513	2.44521e-09	-0.0823875	0.170431	0.087125	0.442635	0.794671	1.65284e-14
LOC_Os04g38600.4	LOC_Os04g38600	glyceraldehyde-3-phosphate dehydrogenase, putative, expressed	23.7199	16.5719	5.87509	19.5864	18.1513	15.1605	-0.517359	0.278634	-2.01342	0.00143591	-0.109779	0.871449	-0.369535	0.735582	-0.276246	0.548336	0.131334	1	1.36763	0.0466046
LOC_Os04g38720.1	LOC_Os04g38720	no apical meristem protein, putative, expressed	20.0005	19.5724	29.9601	16.2405	22.6346	26.7574	-0.0312161	1	0.583006	0.159008	0.47894	0.266467	0.720348	0.0460043	-0.300446	0.50786	0.20971	0.760843	-0.163104	1
LOC_Os04g38750.1	LOC_Os04g38750	plastid-specific 30S ribosomal protein 3, chloroplast precursor, putative, expressed	312.103	281.13	116.835	293.644	289.098	201.216	-0.150785	0.188717	-1.41755	2.60019e-21	-0.0225095	0.933986	-0.545323	0.00520318	-0.0879541	0.329814	0.0403212	0.801693	0.784273	2.93442e-08
LOC_Os04g38870.5	LOC_Os04g38870	14-3-3 protein, putative, expressed	19.9368	29.6359	49.0793	20.2224	28.0991	32.5974	0.571912	0.202726	1.29968	0.000417381	0.47457	0.251196	0.688803	0.0275021	0.0205204	1	-0.0768219	0.79424	-0.590358	0.186543
LOC_Os04g39010.1	LOC_Os04g39010	heavy metal associated domain containing protein, expressed	0.406139	0.594396	5.07217	2.25337	2.49446	7.10376	0.549451	1	3.64256	0.0305107	0.146643	1	1.6565	0.0929236	2.47204	0.50005	2.06923	1	0.48598	0.567653
LOC_Os04g39150.1	LOC_Os04g39150	pathogenesis-related Bet v I family protein, putative, expressed	925.323	873.026	455.215	1017.19	1091.69	817.355	-0.0839324	0.178675	-1.02341	2.40259e-36	0.101974	0.0705446	-0.315554	0.0465774	0.13656	0.102059	0.322467	1.66982e-06	0.844415	1.13549e-32
LOC_Os04g39320.4	LOC_Os04g39320	expressed protein	1.43078	2.18706	33.669	3.76745	2.13601	21.2668	0.612191	1	4.55655	9.28448e-10	-0.81867	0.687513	2.49694	0.000181362	1.39679	0.375125	-0.0340744	1	-0.662818	0.178093
LOC_Os04g39350.1	LOC_Os04g39350	heavy metal associated domain containing protein, expressed	2.9769	3.08636	12.4081	4.74351	5.20224	12.292	0.0520956	1	2.0594	0.0206933	0.133178	1	1.37369	0.0551183	0.672144	0.726672	0.753227	0.726574	-0.0135625	0.840742
LOC_Os04g40040.1	LOC_Os04g40040	copper methylamine oxidase precursor, putative, expressed	35.5028	63.6854	40.9413	36.9319	44.2754	36.2268	0.84303	0.00665796	0.205625	0.570069	0.261639	0.438199	-0.0278099	0.725513	0.0569337	1	-0.524458	0.0542458	-0.176501	0.909556
LOC_Os04g40180.1	LOC_Os04g40180	expressed protein	26.5246	27.8531	19.6495	4.48108	6.54707	6.88528	0.0705069	1	-0.432838	0.381942	0.547003	0.385868	0.619669	0.367326	-2.56541	1.64046e-05	-2.08892	0.000299768	-1.51291	0.0322981
LOC_Os04g40190.1	LOC_Os04g40190	circumsporozoite protein, putative, expressed	56.5276	61.8001	75.153	12.3919	14.3443	23.8504	0.128654	0.714152	0.410875	0.117018	0.21108	0.70005	0.944616	0.0192242	-2.18956	1.78635e-08	-2.10713	1.28701e-08	-1.65582	2.46338e-06
LOC_Os04g40730.1	LOC_Os04g40730	oxidoreductase, short chain dehydrogenase/reductase family, putative, expressed	301.586	276.705	169.466	266.607	272.172	229.466	-0.124221	0.279849	-0.831574	1.65146e-09	0.029804	0.763196	-0.216434	0.753049	-0.177855	0.0934262	-0.0238301	0.797893	0.437285	8.62479e-05
LOC_Os04g40950.1	LOC_Os04g40950	glyceraldehyde-3-phosphate dehydrogenase, putative, expressed	574.195	396.935	283.891	695.482	459.804	495.823	-0.532638	8.31105e-09	-1.0162	6.54859e-23	-0.596994	1.10673e-11	-0.488188	0.000312696	0.276472	0.00241198	0.212116	0.0403659	0.804488	4.16704e-19
LOC_Os04g40990.1	LOC_Os04g40990	malate synthase, glyoxysomal, putative, expressed	1.90905	2.5889	25.9778	1.18322	1.37087	1.6121	0.439486	1	3.76635	1.47268e-06	0.212369	1	0.446217	0.60317	-0.690127	0.621277	-0.917244	0.373367	-4.01026	9.25068e-06
LOC_Os04g41229.1	LOC_Os04g41229	helix-loop-helix DNA-binding domain containing protein, expressed	3.71637	4.31228	23.133	2.97279	5.39647	12.0183	0.214557	1	2.63799	0.000168832	0.860198	0.506149	2.01534	0.0167246	-0.322077	0.723903	0.323565	1	-0.94472	0.129074
LOC_Os04g41340.1	LOC_Os04g41340	4-nitrophenylphosphatase, putative, expressed	70.5467	43.4081	31.8536	73.7114	46.5598	46.148	-0.700614	0.00857107	-1.14712	0.000155848	-0.662803	0.0178268	-0.67562	0.0671494	0.0633092	0.933896	0.101121	0.752143	0.534812	0.0534015
LOC_Os04g41560.2	LOC_Os04g41560	B-box zinc finger family protein, putative, expressed	155.427	72.6015	127.459	169.412	93.5867	117.519	-1.09817	4.04993e-08	-0.286204	0.121443	-0.856161	4.55731e-06	-0.527642	0.0510682	0.124299	0.578563	0.366304	0.121763	-0.117139	0.898255
LOC_Os04g41620.1	LOC_Os04g41620	CHIT2 - Chitinase family protein precursor, expressed	20.9732	22.8728	93.6986	29.9869	31.653	48.4381	0.125086	0.880416	2.15948	1.64086e-12	0.0780099	0.800638	0.69181	0.0120852	0.515785	0.263656	0.468709	0.280744	-0.951885	0.000997592
LOC_Os04g41640.1	LOC_Os04g41640	HEV2 - Hevein family protein precursor, expressed	152.592	181.34	620.277	186.736	212.517	269.701	0.249018	0.139969	2.02323	1.31301e-68	0.186578	0.176997	0.530361	2.20637e-07	0.291321	0.103633	0.228881	0.130579	-1.20155	1.08476e-25
LOC_Os04g41680.1	LOC_Os04g41680	CHIT3 - Chitinase family protein precursor, expressed	32.4945	33.0021	165.472	37.8217	49.3955	81.222	0.0223623	1	2.34832	3.82566e-23	0.385165	0.239267	1.10266	3.44734e-06	0.219019	0.55181	0.581822	0.0971694	-1.02664	3.7118e-06
LOC_Os04g41700.1	LOC_Os04g41700	expressed protein	0.150273	5.38079	3.4619	0.00279373	0.705825	3.63289	5.16216	0.0625048	4.52591	0.123218	7.98097	0.498074	10.3447	0.0483125	-5.74925	1	-2.93044	0.123779	0.0695536	0.715492
LOC_Os04g41800.1	LOC_Os04g41800	expressed protein	4.6454	4.1444	5.96495	6.39489	13.9884	2.37942	-0.16464	0.753202	0.360707	0.773362	1.12924	0.0772547	-1.42631	0.296687	0.461117	1	1.755	0.0308987	-1.3259	0.29351
LOC_Os04g41810.1	LOC_Os04g41810	expressed protein	103.065	74.9281	52.4855	97.4854	84.5428	90.0138	-0.459976	0.0356602	-0.973564	5.27077e-05	-0.205504	0.415535	-0.11504	0.769586	-0.0802964	0.572605	0.174175	0.47724	0.778227	0.000196933
LOC_Os04g41870.1	LOC_Os04g41870	expressed protein	0.216162	3.5308	5.86131	3.71502	5.06762	2.5877	4.02981	0.125006	4.76104	0.0151825	0.447938	0.752972	-0.5217	1	4.10319	0.125075	0.521313	1	-1.17955	0.512253
LOC_Os04g41875.1	LOC_Os04g41875	oxidoreductase, short chain dehydrogenase/reductase domain containing protein, expressed	5.95625	7.77634	16.983	5.56646	10.4525	11.1245	0.384687	0.790539	1.51162	0.0220559	0.909016	0.330475	0.998908	0.152784	-0.0976442	1	0.426685	0.814546	-0.610351	0.450912
LOC_Os04g41900.1	LOC_Os04g41900	expressed protein	30.7272	30.469	15.3976	45.3439	34.4963	24.3935	-0.0121742	0.898808	-0.996811	0.025971	-0.394467	0.260693	-0.894412	0.0529532	0.561392	0.136867	0.179099	0.708071	0.663791	0.107797
LOC_Os04g42000.1	LOC_Os04g42000	6,7-dimethyl-8-ribityllumazine synthase, chloroplast precursor, putative, expressed	44.2723	35.5682	26.2401	43.0163	40.2543	35.8274	-0.315814	0.372935	-0.754628	0.0415483	-0.0957416	0.826506	-0.263819	0.822867	-0.0415199	0.914703	0.178553	0.731109	0.449289	0.126391
LOC_Os04g42020.1	LOC_Os04g42020	CCT/B-box zinc finger protein, putative, expressed	112.122	73.4238	75.632	101.455	80.6983	66.4937	-0.61075	0.00403707	-0.568001	0.0106592	-0.33023	0.159372	-0.60955	0.0625588	-0.144229	0.373871	0.13629	0.573146	-0.185779	0.801549
LOC_Os04g42250.2	LOC_Os04g42250	transferase family protein, putative, expressed	55.583	64.912	100.326	69.2437	74.867	95.8082	0.223842	0.467416	0.85198	0.000393674	0.112647	0.617449	0.468466	0.00383956	0.317039	0.32528	0.205845	0.447312	-0.0664745	0.721032
LOC_Os04g42250.4	LOC_Os04g42250	transferase family protein, putative, expressed	18.8265	5.23689	16.4491	9.02506	9.6646	10.3196	-1.84598	0.00397781	-0.194756	0.735978	0.0987735	0.823147	0.193379	0.651726	-1.06076	0.0591945	0.884	0.301795	-0.672622	0.433541
LOC_Os04g42270.2	LOC_Os04g42270	60S ribosomal protein L23A, putative, expressed	107.909	97.1322	71.1404	107.386	99.4111	93.5955	-0.151794	0.442552	-0.601074	0.0070727	-0.111322	0.626367	-0.198289	1	-0.00701465	0.838184	0.0334573	0.943137	0.39577	0.0191102
LOC_Os04g42430.1	LOC_Os04g42430	EF hand family protein, putative, expressed	26.0525	32.7709	37.6648	24.3621	31.4239	39.8256	0.330994	0.435098	0.531797	0.134437	0.367223	0.348005	0.70906	0.0166394	-0.0967811	0.778136	-0.0605522	0.803747	0.0804814	0.571285
LOC_Os04g42470.3	LOC_Os04g42470	regulatory subunit, putative, expressed	16.2459	37.7489	27.5362	20.3527	23.4396	21.2944	1.21636	0.00384549	0.761254	0.0712322	0.203728	0.650424	0.0652539	0.6399	0.325145	0.618356	-0.687487	0.0551703	-0.370855	0.56827
LOC_Os04g42470.4	LOC_Os04g42470	regulatory subunit, putative, expressed	5.33048	4.43863	9.99854	2.35639	9.09029	6.859	-0.264151	0.753202	0.907452	0.207997	1.94775	0.0378633	1.54142	0.0929237	-1.17769	0.284276	1.03421	0.266878	-0.543719	0.635722
LOC_Os04g42860.1	LOC_Os04g42860	GDSL-like lipase/acylhydrolase, putative, expressed	45.3061	46.3154	25.7251	57.5276	47.7761	36.5597	0.0317867	1	-0.816529	0.0320612	-0.267965	0.382485	-0.654	0.124349	0.344549	0.278326	0.0447971	0.917962	0.507078	0.10029
LOC_Os04g43550.1	LOC_Os04g43550	MazG nucleotide pyrophosphohydrolase domain containing protein, expressed	6.06719	5.67395	15.725	7.53884	7.05043	9.31626	-0.096674	1	1.37396	0.0338815	-0.0966313	1	0.305408	0.6359	0.313314	0.790674	0.313357	1	-0.755242	0.3173
LOC_Os04g43650.1	LOC_Os04g43650	L-allo-threonine aldolase, putative, expressed	0	2.11553	4.69866	3.55334	1.91815	3.96838	Inf	0.500004	Inf	0.0305107	-0.88946	0.687513	0.159374	1	Inf	0.125075	-0.141304	1	-0.243699	1
LOC_Os04g43670.1	LOC_Os04g43670	expressed protein	99.2264	107.328	65.6872	108.873	102.906	79.5178	0.113231	0.626136	-0.595112	0.0126559	-0.0813191	0.731776	-0.453296	0.216019	0.13385	0.627493	-0.0606994	0.782638	0.275666	0.0971509
LOC_Os04g43680.1	LOC_Os04g43680	MYB family transcription factor, putative, expressed	8.49232	12.3703	19.2317	9.89539	10.6136	13.6245	0.542655	0.503478	1.17926	0.0348815	0.101092	0.831188	0.461375	0.308609	0.220598	0.814696	-0.220964	0.838309	-0.497285	0.603835
LOC_Os04g43990.1	LOC_Os04g43990	DUF584 domain containing protein, putative, expressed	24.2185	21.8459	43.3259	29.5284	25.6502	31.9782	-0.148747	0.770257	0.83912	0.02002	-0.203133	0.688998	0.114986	0.52497	0.285994	0.497783	0.231608	0.665543	-0.438141	0.419704
LOC_Os04g44120.1	LOC_Os04g44120	collagen triple helix repeat, putative, expressed	5.91961	0.251689	0	4.23282	3.56055	0	-4.55579	0.0153555	-Inf	0.0312604	-0.249519	1	-Inf	0.127916	-0.483883	0.544901	3.82239	0.125008	NA	1
LOC_Os04g44790.1	LOC_Os04g44790	expressed protein	84.4235	64.1446	89.7729	82.4703	75.7092	49.1002	-0.396317	0.100211	0.0886354	0.64934	-0.123406	0.691254	-0.748146	0.0352424	-0.03377	0.816007	0.239141	0.352926	-0.870551	0.00376411
LOC_Os04g44820.1	LOC_Os04g44820	zinc finger, C3HC4 type domain containing protein, expressed	26.6889	46.6697	41.1101	23.9575	41.396	41.3543	0.806246	0.0265598	0.623253	0.089884	0.789014	0.0349603	0.78756	0.0123235	-0.155762	0.675512	-0.172995	0.523835	0.00854447	0.740364
LOC_Os04g44830.1	LOC_Os04g44830	thioredoxin, putative, expressed	41.6478	32.2498	25.4901	41.1118	34.0646	29.3366	-0.36895	0.246809	-0.708303	0.049969	-0.271279	0.488915	-0.486851	0.402595	-0.0186877	0.91269	0.0789831	0.902191	0.202765	0.414594
LOC_Os04g44870.1	LOC_Os04g44870	C2 domain containing protein, putative, expressed	92.4338	101.694	57.0703	87.021	94.2753	69.6442	0.137742	0.518595	-0.69568	0.00524559	0.115516	0.603039	-0.32136	0.576633	-0.0870569	0.653942	-0.109283	0.567918	0.287263	0.0921912
LOC_Os04g44910.1	LOC_Os04g44910	receptor like protein kinase, putative, expressed	5.19102	7.53478	15.5263	5.19287	9.37555	10.1949	0.537547	0.581074	1.58062	0.0164145	0.852371	0.29992	0.973244	0.194282	0.000514063	1	0.315338	1	-0.606866	0.433541
LOC_Os04g44950.1	LOC_Os04g44950	short-chain dehydrogenase/reductase, putative, expressed	13.1284	14.8564	38.2467	13.6639	18.3374	25.4358	0.178393	0.85057	1.54264	0.000387181	0.42442	0.485255	0.896491	0.0364943	0.0576782	1	0.303705	0.728376	-0.588475	0.256115
LOC_Os04g45000.3	LOC_Os04g45000	short-chain dehydrogenase/reductase, putative, expressed	8.00058	10.3176	1.90007	11.0619	9.06953	11.3815	0.366931	0.814542	-2.07405	0.109414	-0.2865	0.823828	0.0410915	0.83265	0.467423	0.647923	-0.186008	0.823241	2.58257	0.00996621
LOC_Os04g45270.1	LOC_Os04g45270	aspartyl protease family protein, putative, expressed	13.3248	31.219	14.4389	13.9218	24.5979	17.022	1.22831	0.0095719	0.115847	0.849884	0.821189	0.0796091	0.290055	0.472242	0.0632319	1	-0.343889	0.425649	0.23744	0.474266
LOC_Os04g45490.1	LOC_Os04g45490	elongation factor, putative, expressed	82.837	63.67	33.3302	73.8613	64.8472	50.5413	-0.379662	0.117183	-1.31345	3.97321e-06	-0.187774	0.497989	-0.547356	0.179777	-0.165457	0.425122	0.0264305	1	0.600633	0.0212299
LOC_Os04g45880.1	LOC_Os04g45880	expressed protein	4.01925	8.46757	2.1528	1.85332	10.3883	2.46508	1.07502	0.387718	-0.900712	0.687521	2.48678	0.0219743	0.411522	1	-1.11681	0.448542	0.29494	0.814546	0.19542	1
LOC_Os04g45910.1	LOC_Os04g45910	placental protein 11 precursor, putative, expressed	47.6558	33.2442	25.6026	41.2897	31.915	33.9203	-0.519549	0.0961686	-0.896361	0.0141581	-0.371546	0.349432	-0.283632	0.817843	-0.206869	0.458273	-0.0588661	0.901869	0.40586	0.195832
LOC_Os04g46010.1	LOC_Os04g46010	PPR repeat domain containing protein, putative, expressed	49.2842	46.1143	22.2467	42.5287	45.8767	31.7643	-0.095911	0.759058	-1.14753	0.00183529	0.109325	0.751257	-0.421031	0.48935	-0.212688	0.531824	-0.00745258	1	0.513815	0.101761
LOC_Os04g46110.1	LOC_Os04g46110	fibroin heavy chain precursor, putative, expressed	367.266	313.494	152.664	377.18	339.666	121.119	-0.228388	0.034814	-1.26647	6.17059e-21	-0.151136	0.204218	-1.63883	3.16193e-25	0.0384278	0.941547	0.115679	0.347544	-0.333935	0.276238
LOC_Os04g46130.1	LOC_Os04g46130	plastocyanin-like domain containing protein, putative, expressed	190.851	132.977	116.543	173.009	142.802	120.632	-0.52127	0.00123611	-0.711584	3.7955e-05	-0.276831	0.115074	-0.520234	0.0536414	-0.1416	0.271003	0.102839	0.588602	0.0497503	0.33074
LOC_Os04g46200.1	LOC_Os04g46200	oleosin, putative, expressed	0	0	0	0.444634	6.02035	0	NA	1	NA	1	3.75916	0.0152672	-Inf	1	Inf	1	Inf	0.0312547	NA	1
LOC_Os04g46220.1	LOC_Os04g46220	ethylene-responsive transcription factor, putative, expressed	8.05022	10.4281	19.3812	7.85072	12.9248	13.6245	0.373376	0.814542	1.26756	0.0348815	0.719245	0.284479	0.795306	0.136362	-0.0362032	1	0.309666	0.677675	-0.508455	0.603835
LOC_Os04g46390.1	LOC_Os04g46390	chaperone protein dnaJ, putative, expressed	106.533	145.531	165.219	109.361	128.972	140.519	0.450026	0.016828	0.633076	0.000333913	0.237958	0.194698	0.36166	0.00283788	0.0378022	1	-0.174265	0.305254	-0.233614	0.606746
LOC_Os04g46400.1	LOC_Os04g46400	AP2 domain containing protein, expressed	26.9733	20.4074	46.1143	30.0328	27.0168	31.7619	-0.40244	0.311008	0.773682	0.0259195	-0.152682	0.791449	0.0807582	0.52497	0.155007	0.791949	0.404764	0.381807	-0.537917	0.25849
LOC_Os04g46740.1	LOC_Os04g46740	pectinesterase, putative, expressed	43.3861	55.9226	19.5661	57.0378	53.0752	36.1284	0.366199	0.227804	-1.14888	0.00518306	-0.10388	0.775175	-0.658785	0.119945	0.394685	0.229934	-0.0753935	0.774403	0.884777	0.0154041
LOC_Os04g46750.1	LOC_Os04g46750	glycosyl transferase 8 domain containing protein, putative, expressed	20.2542	31.9527	34.5578	22.4315	30.7819	30.4709	0.657717	0.126423	0.77079	0.043168	0.456556	0.218719	0.441906	0.127622	0.147305	0.877871	-0.0538556	0.900359	-0.181579	0.901315
LOC_Os04g46780.1	LOC_Os04g46780	MSP domain containing protein, expressed	36.1267	74.7643	50.1727	58.9333	59.1055	66.377	1.04928	0.000273441	0.473835	0.131417	0.00421007	1	0.171601	0.20947	0.706017	0.0241446	-0.339056	0.16715	0.403782	0.0506999
LOC_Os04g46830.1	LOC_Os04g46830	LTPL122 - Protease inhibitor/seed storage/LTP family protein precursor, expressed	258.95	146.589	64.5984	247.783	181.828	103.173	-0.820897	1.70329e-08	-2.0031	2.96547e-28	-0.446503	0.00199877	-1.26401	2.96708e-11	-0.0635963	0.477641	0.310798	0.0686677	0.675495	0.000473399
LOC_Os04g46830.2	LOC_Os04g46830	LTPL122 - Protease inhibitor/seed storage/LTP family protein precursor, expressed	12.8684	7.13114	3.62527	10.1377	6.7141	3.0087	-0.851628	0.187996	-1.82767	0.0490836	-0.594464	0.629101	-1.75252	0.10043	-0.344102	0.537607	-0.0869387	1	-0.268948	1
LOC_Os04g47220.1	LOC_Os04g47220	aquaporin protein, putative, expressed	1179.21	996.326	760.1	1214.22	1121.67	1049.29	-0.243131	4.96311e-05	-0.63356	1.07126e-20	-0.114382	0.085738	-0.210616	0.62783	0.0422092	0.837898	0.170959	0.00966661	0.465152	1.18173e-18
LOC_Os04g47310.1	LOC_Os04g47310	expressed protein	21.2342	26.0312	47.6712	22.3067	26.0823	31.3544	0.293849	0.560136	1.16673	0.00104351	0.22559	0.566803	0.49119	0.0992237	0.0710859	1	0.00282762	1	-0.60445	0.144143
LOC_Os04g47360.1	LOC_Os04g47360	OsPOP9 - Putative Prolyl Oligopeptidase homologue, expressed	10.4524	1.96957	10.4866	9.49419	10.4396	18.5543	-2.40788	0.0220934	0.00471828	1	0.136943	0.823147	0.966638	0.0355908	-0.138712	0.822196	2.40611	0.0385856	0.823207	0.0629415
LOC_Os04g47420.1	LOC_Os04g47420	transmembrane amino acid transporter protein, putative, expressed	9.51939	16.6527	17.3317	12.3463	17.6491	22.5099	0.806815	0.247838	0.864472	0.182959	0.515516	0.27928	0.866481	0.027889	0.375138	0.831997	0.0838385	1	0.377146	0.267652
LOC_Os04g47520.2	LOC_Os04g47520	growth regulator related protein, putative, expressed	5.53735	2.31265	5.1265	6.6114	0	2.42983	-1.25965	0.178434	-0.111222	1	-Inf	0.0156297	-1.4441	0.187322	0.25576	1	-Inf	0.248362	-1.07712	0.45683
LOC_Os04g47780.1	LOC_Os04g47780	transmembrane amino acid transporter protein, putative, expressed	3.74965	5.09433	11.5744	5.48584	6.47335	11.133	0.442136	1	1.62611	0.0480177	0.2388	0.773561	1.02106	0.130318	0.548957	1	0.34562	1	-0.056095	1
LOC_Os04g47860.4	LOC_Os04g47860	ZOS4-11 - C2H2 zinc finger protein, expressed	8.64304	21.2427	9.97608	6.07036	7.04803	6.73964	1.29736	0.0427977	0.206934	0.822997	0.215438	0.789738	0.150889	0.782607	-0.509757	0.450226	-1.59168	0.00793582	-0.565802	0.635722
LOC_Os04g48270.1	LOC_Os04g48270	OsFBX148 - F-box domain containing protein, expressed	14.431	35.9328	24.5845	12.2478	24.5707	15.7111	1.31613	0.00260704	0.768578	0.0793762	1.00442	0.0329221	0.359262	0.344329	-0.236649	0.698585	-0.548362	0.160632	-0.645965	0.279176
LOC_Os04g48416.1	LOC_Os04g48416	OsSub45 - Putative Subtilisin homologue, expressed	86.7873	89.2103	49.6498	90.3235	87.7183	72.8208	0.0397263	0.939983	-0.805696	0.00201988	-0.0422235	0.940355	-0.310751	0.637896	0.0576174	0.940209	-0.0243324	0.940137	0.552563	0.0111922
LOC_Os04g48460.1	LOC_Os04g48460	cytochrome P450, putative, expressed	3.34806	4.07518	10.5959	3.80976	4.89993	7.46455	0.283538	1	1.66211	0.034333	0.363061	0.752972	0.970355	0.367325	0.186375	1	0.265897	1	-0.505379	0.489682
LOC_Os04g48840.1	LOC_Os04g48840	expressed protein	52.0817	29.1215	17.4499	49.3189	38.3427	33.5996	-0.838692	0.0104376	-1.57756	2.97007e-05	-0.363189	0.283905	-0.553697	0.322402	-0.0786359	0.692179	0.396867	0.328597	0.945225	0.00735799
LOC_Os04g48880.1	LOC_Os04g48880	fatty acid hydroxylase, putative, expressed	43.1959	18.8793	12.9095	44.3078	18.7789	22.0468	-1.19409	0.00216826	-1.74246	7.40576e-05	-1.23845	0.00223751	-1.00699	0.0352208	0.0366663	1	-0.00769272	1	0.772136	0.0896646
LOC_Os04g49160.1	LOC_Os04g49160	zinc finger, C3HC4 type domain containing protein, expressed	16.4763	15.7458	30.9864	15.1804	23.3558	25.0098	-0.0654252	1	0.911243	0.0286213	0.621571	0.197974	0.720284	0.0567572	-0.118182	0.858858	0.568814	0.336879	-0.309142	0.68985
LOC_Os04g49194.1	LOC_Os04g49194	naringenin,2-oxoglutarate 3-dioxygenase, putative, expressed	0.160152	0.117947	4.68925	1.03307	1.21512	2.49256	-0.441303	1	4.87184	0.0305107	0.234161	1	1.27069	0.60317	2.68942	1	3.36489	1	-0.911729	0.45683
LOC_Os04g49210.1	LOC_Os04g49210	naringenin,2-oxoglutarate 3-dioxygenase, putative, expressed	15.6384	7.52357	22.5085	24.0512	19.7572	36.3098	-1.0556	0.106768	0.525376	0.266097	-0.28373	0.65169	0.594249	0.0515718	0.621016	0.269146	1.39289	0.0357239	0.689889	0.0497227
LOC_Os04g49260.1	LOC_Os04g49260	heavy metal-associated domain containing protein, expressed	5.04243	26.5409	8.66542	6.56285	11.8904	4.682	2.39603	0.00011328	0.781151	0.299494	0.857403	0.261386	-0.487198	0.779623	0.380203	0.774549	-1.15842	0.0162594	-0.888145	0.431378
LOC_Os04g49370.1	LOC_Os04g49370	expressed protein	3.88977	9.00642	13.4228	1.77961	6.83926	4.74976	1.21127	0.26687	1.78693	0.0301323	1.94228	0.108041	1.41629	0.264303	-1.12812	0.448542	-0.397114	0.62794	-1.49876	0.102984
LOC_Os04g49510.3	LOC_Os04g49510	CAMK_CAMK_like.27 - CAMK includes calcium/calmodulin depedent protein kinases, expressed	12.337	15.1902	22.907	18.7792	15.4124	9.2324	0.300149	0.701138	0.892797	0.0640702	-0.285044	0.607679	-1.02436	0.132359	0.606144	0.28179	0.0209507	1	-1.31101	0.0327255
LOC_Os04g49670.1	LOC_Os04g49670	DUF581 domain containing protein, expressed	12.4444	1.95113	17.7094	9.24435	8.07776	17.4779	-2.67311	0.0072273	0.509019	0.278889	-0.194617	1	0.918888	0.0757581	-0.428853	0.519674	2.04965	0.109393	-0.0189835	1
LOC_Os04g49748.1	LOC_Os04g49748	purine permease, putative, expressed	3.65518	4.07217	13.4087	4.34072	5.03291	6.27928	0.155855	1	1.87516	0.0301323	0.213458	0.752972	0.532665	0.530782	0.247992	1	0.305595	1	-1.0945	0.176177
LOC_Os04g49757.1	LOC_Os04g49757	purine permease, putative, expressed	20.3617	15.2901	70.6046	19.2205	33.0665	38.4632	-0.41326	0.403727	1.7939	4.09299e-08	0.782724	0.0526101	1.00083	0.0032296	-0.0832122	0.873612	1.11277	0.0133053	-0.876283	0.00930778
LOC_Os04g49990.1	LOC_Os04g49990	AT hook motif domain containing protein, expressed	5.14442	5.75436	0	0.00243309	7.2037	0.373123	0.161647	1	-Inf	0.0625138	11.5317	0.00760409	7.26072	1	-11.046	0.0297141	0.324083	1	Inf	1
LOC_Os04g50110.1	LOC_Os04g50110	RNA recognition motif containing protein, putative, expressed	37.1007	32.0842	13.4888	32.8961	33.4589	23.0481	-0.209583	0.54936	-1.45969	0.000942169	0.0244747	1	-0.513269	0.423224	-0.173531	0.633082	0.0605274	1	0.772889	0.0652527
LOC_Os04g50120.1	LOC_Os04g50120	zinc-binding protein, putative, expressed	16.7756	23.0914	31.8954	15.1747	21.027	22.7828	0.460991	0.429662	0.926984	0.032104	0.470575	0.322257	0.586277	0.104605	-0.144696	0.726102	-0.135113	0.765291	-0.485403	0.420014
LOC_Os04g50780.1	LOC_Os04g50780	expressed protein	1.15544	11.5829	1.18392	1.02056	3.50428	1.35631	3.32548	0.00341944	0.0351293	1	1.77976	0.216957	0.410326	1	-0.179081	1	-1.72481	0.0483297	0.196115	1
LOC_Os04g50970.1	LOC_Os04g50970	seed specific protein Bn15D1B, putative, expressed	271.178	448.886	460.44	281.034	443.631	346.388	0.727109	5.54822e-11	0.763773	9.16821e-13	0.658616	7.49064e-10	0.301644	3.61121e-05	0.0515045	0.864838	-0.0169889	0.814758	-0.410624	0.00812097
LOC_Os04g51270.2	LOC_Os04g51270	vacuolar ATPase G subunit, putative, expressed	111.453	99.9103	73.093	101.522	98.7684	85.0252	-0.15773	0.449093	-0.60863	0.00632897	-0.039671	0.88802	-0.25583	0.714568	-0.134643	0.451826	-0.0165839	0.943523	0.218157	0.130197
LOC_Os04g51280.1	LOC_Os04g51280	DAG protein, chloroplast precursor, putative, expressed	153.814	163.697	85.4247	148.847	151.586	115.265	0.0898411	0.614279	-0.848462	1.29e-05	0.0263064	0.817896	-0.368876	0.29466	-0.0473567	0.646328	-0.110891	0.46525	0.432229	0.00566461
LOC_Os04g51300.1	LOC_Os04g51300	peroxidase precursor, putative, expressed	56.6732	43.9356	19.7124	50.8518	43.1551	34.1029	-0.367276	0.196665	-1.52356	2.97069e-05	-0.236768	0.470789	-0.576404	0.232005	-0.156368	0.502357	-0.0258593	0.914945	0.790791	0.0286362
LOC_Os04g51340.1	LOC_Os04g51340	pectinacetylesterase domain containing protein, expressed	28.3202	19.6106	11.2364	28.5016	23.0215	22.2471	-0.530196	0.251579	-1.33365	0.00950557	-0.308058	0.488617	-0.357423	0.674411	0.00921243	1	0.231351	0.760843	0.985441	0.0354534
LOC_Os04g51460.1	LOC_Os04g51460	glycosyl hydrolases family 16, putative, expressed	13.6197	3.81518	4.679	4.8602	5.17678	13.6848	-1.83587	0.0188806	-1.54142	0.0636232	0.0910393	1	1.49349	0.0216168	-1.48661	0.0395665	0.440304	1	1.5483	0.0358834
LOC_Os04g51580.2	LOC_Os04g51580	leucine rich repeat containing protein, expressed	14.713	12.8523	35.5176	19.7026	14.7204	26.1375	-0.195065	0.710293	1.27144	0.0030596	-0.420569	0.499667	0.407735	0.23698	0.421295	0.500315	0.19579	0.850575	-0.442413	0.377317
LOC_Os04g51630.1	LOC_Os04g51630	60S ribosomal protein L7, putative, expressed	149.449	120.117	89.9048	149.677	134.878	126.81	-0.315213	0.0768393	-0.733183	0.000212427	-0.150197	0.441287	-0.239184	0.763495	0.0021993	0.908082	0.167215	0.381294	0.496198	0.00136838
LOC_Os04g51680.1	LOC_Os04g51680	expressed protein	10.1277	25.7431	14.1297	13.6273	31.1507	13.9881	1.34588	0.0113421	0.480424	0.422243	1.19276	0.011066	0.0377003	0.850353	0.428193	0.541747	0.275079	0.596748	-0.0145308	0.851371
LOC_Os04g51792.1	LOC_Os04g51792	PAP fibrillin family domain containing protein, expressed	79.309	68.4151	43.4463	73.0369	71.0315	50.302	-0.21317	0.364826	-0.868251	0.00144914	-0.0401666	0.933693	-0.53801	0.175952	-0.118859	0.57057	0.0541442	0.865468	0.211382	0.254102
LOC_Os04g51880.2	LOC_Os04g51880	GHMP kinases ATP-binding protein, putative, expressed	6.82174	14.0295	28.0007	8.96892	17.7745	23.9615	1.04025	0.189283	2.03725	0.000294451	0.986803	0.0860058	1.41771	0.00446633	0.394795	0.803776	0.341345	0.596675	-0.224745	0.89004
LOC_Os04g51880.5	LOC_Os04g51880	GHMP kinases ATP-binding protein, putative, expressed	0	2.90336	5.78702	0.841636	3.86849	1.17251	Inf	0.250006	Inf	0.0151825	2.2005	0.216957	0.478332	1	Inf	1	0.414047	1	-2.30322	0.127971
LOC_Os04g52090.1	LOC_Os04g52090	AP2 domain containing protein, expressed	10.5521	12.2487	20.8856	8.40157	11.4405	24.0961	0.215098	1	0.984978	0.0788119	0.445419	0.501834	1.52007	0.00206295	-0.328799	0.4995	-0.0984785	0.838309	0.206291	0.459257
LOC_Os04g52100.1	LOC_Os04g52100	peptidase, M24 family protein, putative, expressed	54.4447	50.4043	27.4988	49.9355	48.7348	38.1055	-0.111245	0.695746	-0.985423	0.00362604	-0.0351135	1	-0.390067	0.52253	-0.124726	0.625602	-0.0485945	0.920189	0.470631	0.0832785
LOC_Os04g52130.1	LOC_Os04g52130	coproporphyrinogen III oxidase, chloroplast precursor, putative, expressed	217.899	196.814	110.22	212.298	200.868	160.825	-0.146827	0.280456	-0.983274	3.58088e-09	-0.079843	0.658011	-0.400599	0.161192	-0.0375688	0.629804	0.0294149	0.920161	0.545106	0.00011932
LOC_Os04g52164.1	LOC_Os04g52164	transferase family protein, putative, expressed	280.198	183.136	156.099	242.771	231.731	180.77	-0.613531	4.89385e-06	-0.843985	5.44872e-09	-0.067145	0.679862	-0.425441	0.0884617	-0.206851	0.0662661	0.339536	0.0209376	0.211694	0.0254096
LOC_Os04g52180.1	LOC_Os04g52180	expressed protein	39.1907	59.7678	56.0676	45.6815	52.6278	49.4654	0.608857	0.0439558	0.516656	0.0810517	0.204215	0.482736	0.11481	0.410978	0.221099	0.517212	-0.183543	0.511108	-0.180748	0.922229
LOC_Os04g52260.1	LOC_Os04g52260	LTPL124 - Protease inhibitor/seed storage/LTP family protein precursor, expressed	151.41	65.9236	101.514	134.033	82.1818	89.1166	-1.19959	5.09266e-09	-0.576782	0.00305128	-0.705697	0.000501548	-0.588822	0.0376045	-0.175872	0.260304	0.318024	0.21779	-0.187913	0.828027
LOC_Os04g52504.1	LOC_Os04g52504	adhesive/proline-rich protein, putative, expressed	5.11031	7.33545	18.4316	4.54301	12.1532	8.86407	0.521475	0.774425	1.8507	0.00637436	1.41962	0.0950166	0.964321	0.284023	-0.169762	1	0.728379	0.35933	-1.05614	0.177113
LOC_Os04g52830.1	LOC_Os04g52830	OsFBK15 - F-box domain and kelch repeat containing protein, expressed	65.7535	51.6028	38.1344	65.3797	56.1233	44.3845	-0.349618	0.198061	-0.785975	0.00787008	-0.220243	0.467591	-0.558787	0.180148	-0.00822493	0.861595	0.12115	0.77311	0.218963	0.319738
LOC_Os04g52830.2	LOC_Os04g52830	OsFBK15 - F-box domain and kelch repeat containing protein, expressed	4.4407	6.343	3.82653	3.25753	2.62252	11.8358	0.514378	0.753916	-0.21475	1	-0.312825	1	1.86131	0.0167246	-0.447009	0.723903	-1.27421	0.342155	1.62905	0.042182
LOC_Os04g53180.1	LOC_Os04g53180	expressed protein	51.6523	27.126	42.0818	59.1844	29.4593	40.4136	-0.929156	0.00475889	-0.295636	0.35383	-1.00649	0.00183592	-0.550376	0.226794	0.196384	0.635281	0.119047	0.893883	-0.0583555	0.912055
LOC_Os04g53210.1	LOC_Os04g53210	hydroxyacid oxidase 1, putative, expressed	34.7272	41.2864	75.0665	40.4587	47.3986	73.2964	0.249601	0.566688	1.1121	0.000117809	0.228394	0.454277	0.857292	0.000206319	0.220384	0.645707	0.199178	0.594453	-0.0344269	0.681705
LOC_Os04g53210.3	LOC_Os04g53210	hydroxyacid oxidase 1, putative, expressed	25.2842	26.6839	42.7046	31.6589	30.9453	45.9808	0.0777334	0.889906	0.756155	0.0288422	-0.0328908	1	0.53842	0.0404761	0.324375	0.428363	0.213751	0.69409	0.10664	0.459084
LOC_Os04g53230.1	LOC_Os04g53230	aminomethyltransferase, putative, expressed	213.826	177.363	102.479	190.739	174.767	143.416	-0.269732	0.0547018	-1.06111	4.09803e-10	-0.126167	0.464392	-0.411394	0.13906	-0.164837	0.180032	-0.0212723	0.8731	0.484878	0.000849154
LOC_Os04g53310.1	LOC_Os04g53310	soluble starch synthase 3, chloroplast precursor, putative, expressed	23.9506	10.1385	12.9328	28.0444	11.1919	19.4282	-1.24022	0.0163782	-0.889027	0.0990096	-1.32526	0.00949472	-0.52956	0.38555	0.227651	0.678602	0.142611	1	0.587118	0.216262
LOC_Os04g53490.1	LOC_Os04g53490	OsCHL Chloroplastic lipocalin, expressed	37.4469	30.9153	18.4464	36.1393	34.1535	28.8004	-0.276525	0.469195	-1.02151	0.0145129	-0.0815322	0.905022	-0.327478	0.803954	-0.0512811	0.906969	0.143712	0.80438	0.642752	0.0580798
LOC_Os04g53850.1	LOC_Os04g53850	leucoanthocyanidin reductase, putative, expressed	0.975423	3.81581	7.71991	1.54062	1.79766	2.80918	1.96789	0.37501	2.98448	0.0209076	0.222606	1	0.866637	0.670594	0.659414	1	-1.08587	0.451599	-1.45843	0.232384
LOC_Os04g53950.2	LOC_Os04g53950	glycosyl hydrolases family 16 protein, protein, expressed	42.0146	51.2036	25.8068	53.0431	53.8741	42.3773	0.285354	0.407093	-0.703139	0.0683257	0.0224268	0.923164	-0.323873	0.609286	0.336274	0.307181	0.0733466	0.845452	0.71554	0.0209913
LOC_Os04g54210.1	LOC_Os04g54210	expressed protein	5.18765	1.53616	26.7009	5.2339	9.61726	5.94103	-1.75575	0.287649	2.36374	6.16097e-05	0.87774	0.208394	0.182827	0.764971	0.0128052	1	2.6463	0.0385856	-2.1681	0.000684688
LOC_Os04g54240.1	LOC_Os04g54240	wound induced protein, putative, expressed	45.3973	10.8409	33.7048	23.8476	19.4112	51.726	-2.06612	3.12325e-06	-0.429652	0.260843	-0.296955	0.542508	1.11705	0.000194745	-0.928762	0.0109799	0.840405	0.200557	0.617936	0.0176289
LOC_Os04g54280.1	LOC_Os04g54280	retrotransposon protein, putative, Ty1-copia subclass, expressed	208.169	51.7146	216.369	100.76	81.0729	224.508	-2.00911	1.43554e-23	0.0557338	0.627603	-0.313632	0.159372	1.15584	7.68819e-16	-1.04683	3.67238e-10	0.648649	0.0149397	0.0532752	0.166675
LOC_Os04g54300.1	LOC_Os04g54300	wound induced protein, putative, expressed	102.041	34.4921	103.115	48.0153	44.6737	92.1113	-1.56481	2.65944e-09	0.0151053	0.944337	-0.104068	0.835953	0.939884	8.67083e-06	-1.08758	5.71845e-06	0.37316	0.260617	-0.162804	0.942882
LOC_Os04g54310.1	LOC_Os04g54310	expressed protein	88.7352	36.8118	91.1265	49.0919	44.9549	97.2194	-1.26934	2.71773e-06	0.0383631	0.881549	-0.127005	0.757347	0.98576	2.59978e-06	-0.854023	0.000449273	0.28831	0.439896	0.0933742	0.306639
LOC_Os04g54474.1	LOC_Os04g54474	transcription factor, putative, expressed	6.59214	9.11145	19.5885	11.0762	7.89096	15.4493	0.466933	0.803632	1.57119	0.0121549	-0.489186	0.647651	0.480083	0.327	0.74864	0.481083	-0.207479	0.813936	-0.342466	0.614855
LOC_Os04g54590.1	LOC_Os04g54590	expressed protein	35.7499	14.0015	19.8717	29.5454	19.4534	26.7403	-1.35236	0.00171962	-0.847224	0.044177	-0.602911	0.152551	-0.143918	1	-0.275006	0.460786	0.474441	0.486924	0.4283	0.190788
LOC_Os04g54610.1	LOC_Os04g54610	expressed protein	8.25731	23.1915	3.91022	6.28247	15.797	3.15131	1.48985	0.010683	-1.07842	0.38776	1.33025	0.0340309	-0.995379	0.515418	-0.39434	0.603803	-0.553947	0.266704	-0.311296	1
LOC_Os04g54620.1	LOC_Os04g54620	expressed protein	177.487	209.915	83.8371	154.682	193.819	124.865	0.242092	0.114912	-1.08205	1.26527e-08	0.325405	0.0322006	-0.308936	0.472652	-0.198408	0.170172	-0.115095	0.397903	0.574708	0.000505304
LOC_Os04g54630.1	LOC_Os04g54630	expressed protein	7.08881	3.39805	16.1028	6.00867	2.26761	4.94064	-1.06084	0.225222	1.1837	0.0627227	-1.40587	0.28909	-0.282348	1	-0.238498	0.788554	-0.583535	0.686481	-1.70454	0.0301452
LOC_Os04g54810.1	LOC_Os04g54810	beta-D-xylosidase, putative, expressed	124.587	111.977	74.4418	124.981	124.56	95.5283	-0.153951	0.39853	-0.742969	0.000379028	-0.00486794	1	-0.387709	0.312721	0.00455525	0.89941	0.153638	0.43631	0.359815	0.0213116
LOC_Os04g55050.1	LOC_Os04g55050	amidase, putative, expressed	66.0152	58.1615	28.7039	64.1852	57.8079	41.9173	-0.182735	0.473351	-1.20155	0.000189259	-0.150975	0.651243	-0.614694	0.144725	-0.040558	0.792929	-0.00879732	1	0.546299	0.0572281
LOC_Os04g55159.1	LOC_Os04g55159	LTPL125 - Protease inhibitor/seed storage/LTP family protein precursor, putative, expressed	780.063	516.365	284.549	757.469	653.522	571.685	-0.595198	9.64491e-14	-1.45491	7.36976e-53	-0.212951	0.00976104	-0.405966	0.0050276	-0.0424038	0.332201	0.339843	8.78589e-05	1.00654	2.13062e-29
LOC_Os04g55170.1	LOC_Os04g55170	LTPL126 - Protease inhibitor/seed storage/LTP family protein precursor, expressed	476.474	320.253	142.521	441.064	360.739	185.776	-0.573185	1.93411e-08	-1.74122	3.4426e-42	-0.290033	0.00722959	-1.24742	1.7421e-18	-0.111409	0.146184	0.171743	0.145219	0.38239	0.00133579
LOC_Os04g55230.1	LOC_Os04g55230	tetratricopeptide repeat domain containing protein, putative, expressed	65.0073	47.2726	32.5847	61.9524	45.8373	44.2665	-0.459595	0.0891634	-0.996408	0.00161914	-0.434639	0.148888	-0.484945	0.285274	-0.06944	0.723298	-0.044484	0.917692	0.442023	0.109848
LOC_Os04g55520.1	LOC_Os04g55520	AP2 domain containing protein, expressed	45.6653	40.9328	89.4932	37.2199	55.7956	59.7543	-0.157841	0.593341	0.97068	0.000192114	0.584077	0.0487244	0.682968	0.0041493	-0.295024	0.323269	0.446894	0.155018	-0.582736	0.0846551
LOC_Os04g55610.1	LOC_Os04g55610	expressed protein	3.0475	5.93958	7.29979	3.70261	23.6539	6.1121	0.962735	0.507828	1.26023	0.224371	2.67546	9.81273e-05	0.723126	0.530782	0.280916	1	1.99365	0.00143319	-0.256187	1
LOC_Os04g55710.1	LOC_Os04g55710	transposon protein, putative, unclassified, expressed	147.392	69.6975	66.482	158.225	79.8218	108.199	-1.08047	1.28576e-07	-1.14862	3.11662e-08	-0.987123	4.99808e-07	-0.548295	0.0425315	0.102323	0.68858	0.195675	0.46289	0.702647	0.000138448
LOC_Os04g56000.1	LOC_Os04g56000	AGAP001055-PA, putative, expressed	0.460568	0.662849	5.07215	0.626461	0	1.63475	0.525266	1	3.46111	0.0305107	-Inf	1	1.38377	0.60317	0.443811	1	-Inf	0.49836	-1.63353	0.45683
LOC_Os04g56100.1	LOC_Os04g56100	one cut domain family member 3, putative, expressed	23.6101	35.1921	50.3101	23.9244	45.542	19.3423	0.575847	0.192628	1.09144	0.00234835	0.928715	0.00833456	-0.306723	0.761795	0.0190786	1	0.371946	0.266609	-1.37909	0.000989169
LOC_Os04g56140.2	LOC_Os04g56140	expressed protein	5.90277	5.90743	4.87768	3.40481	0.410909	0	0.0011385	1	-0.275197	1	-3.05068	0.250011	-Inf	0.252914	-0.793818	0.339013	-3.84564	0.0153198	-Inf	0.0639162
LOC_Os04g56160.1	LOC_Os04g56160	plasma membrane ATPase, putative, expressed	262.159	317.949	413.774	269.805	323.457	348.62	0.278353	0.0248924	0.658401	2.15439e-09	0.261657	0.0238621	0.369738	2.31399e-06	0.041475	0.930904	0.0247786	0.937032	-0.247188	0.310101
LOC_Os04g56160.2	LOC_Os04g56160	plasma membrane ATPase, putative, expressed	22.6126	23.9337	38.4069	18.5396	28.9171	38.3651	0.0819166	1	0.764239	0.0548932	0.641313	0.150965	1.04918	0.0032296	-0.286517	0.539148	0.272879	0.583234	-0.00157101	0.730899
LOC_Os04g56160.3	LOC_Os04g56160	plasma membrane ATPase, putative, expressed	1.42916	4.51818	3.11853	0	0	0	1.66057	0.218761	1.1257	0.372629	NA	1	NA	1	-Inf	0.494986	-Inf	0.0307405	-Inf	0.251698
LOC_Os04g56230.1	LOC_Os04g56230	polyprenyl synthetase, putative, expressed	8.97028	1.60673	1.97846	8.52616	1.32433	4.85727	-2.48103	0.0380373	-2.18078	0.0654618	-2.68663	0.0214931	-0.81175	0.436654	-0.0732569	1	-0.278865	0.623774	1.29577	0.269069
LOC_Os04g56390.1	LOC_Os04g56390	expressed protein	14.5014	4.34898	10.5852	13.2253	5.39995	11.8523	-1.73744	0.0115883	-0.454144	0.557312	-1.29228	0.0962947	-0.158133	1	-0.132892	0.708653	0.312269	1	0.163119	0.682027
LOC_Os04g56400.1	LOC_Os04g56400	glutamine synthetase, catalytic domain containing protein, expressed	223.303	169.616	95.435	195.587	159.413	141.09	-0.39673	0.00642222	-1.22641	8.04734e-13	-0.295041	0.0630913	-0.471195	0.0636981	-0.191192	0.130033	-0.089503	0.508796	0.564025	0.000195402
LOC_Os04g56430.1	LOC_Os04g56430	cysteine-rich receptor-like protein kinase, putative, expressed	7.58946	11.0395	54.6402	4.83636	10.4517	10.4769	0.540606	0.64763	2.84789	4.74959e-10	1.11174	0.208394	1.11522	0.194282	-0.650076	0.419509	-0.0789372	0.831277	-2.38275	6.53972e-08
LOC_Os04g56730.2	LOC_Os04g56730	repressor of RNA polymerase III transcription MAF1, putative, expressed	17.3481	10.7492	5.09408	15.0201	17.017	11.8186	-0.690548	0.263592	-1.76788	0.0169266	0.180082	0.727376	-0.345835	0.849073	-0.207883	0.726102	0.662747	0.344997	1.21417	0.0865126
LOC_Os04g57200.1	LOC_Os04g57200	heavy metal transport/detoxification protein, putative, expressed	22.3968	29.3342	47.7269	22.2483	30.7361	36.234	0.389293	0.401155	1.09151	0.00174444	0.466238	0.218719	0.703649	0.0246863	-0.00959494	1	0.0673504	0.897453	-0.397458	0.444674
LOC_Os04g57200.2	LOC_Os04g57200	heavy metal transport/detoxification protein, putative, expressed	0.24973	1.89449	2.81006	0.486271	1.5869	3.62859	2.92337	0.500004	3.49216	0.123218	1.70638	0.248078	2.89958	0.0483126	0.961391	1	-0.255598	1	0.368808	0.715492
LOC_Os04g57220.1	LOC_Os04g57220	ubiquitin-conjugating enzyme, putative, expressed	126.479	146.756	194.965	157.13	163.461	167.979	0.214522	0.226529	0.624317	8.82868e-05	0.0569878	0.695862	0.0963222	0.0849724	0.313061	0.0962206	0.155527	0.426526	-0.214934	0.63634
LOC_Os04g57220.2	LOC_Os04g57220	ubiquitin-conjugating enzyme, putative, expressed	34.5463	31.495	46.0947	21.6052	32.258	39.6996	-0.133408	0.624489	0.41607	0.222441	0.578278	0.175495	0.877746	0.00705519	-0.677153	0.0846733	0.0345342	1	-0.215476	0.914121
LOC_Os04g57550.1	LOC_Os04g57550	amine oxidase, flavin-containing, domain containing protein, expressed	39.1891	23.029	40.4779	34.7942	24.2435	32.9755	-0.767001	0.0424061	0.046682	0.910725	-0.521249	0.192713	-0.0774523	0.808884	-0.171606	0.642353	0.0741462	1	-0.29574	0.725941
LOC_Os04g57760.1	LOC_Os04g57760	expressed protein	16.1348	15.1893	34.6006	15.6944	22.0215	22.026	-0.0871203	0.859661	1.10062	0.00753168	0.488663	0.335041	0.488958	0.194964	-0.0399258	1	0.535857	0.3241	-0.65159	0.186409
LOC_Os04g57850.1	LOC_Os04g57850	AMP-binding enzyme, putative, expressed	2.10243	2.10089	12.7585	2.976	3.61021	8.38539	-0.00105714	1	2.60133	0.00401801	0.278708	0.725521	1.4945	0.128796	0.501317	1	0.781082	0.687509	-0.605509	0.513282
LOC_Os04g57930.1	LOC_Os04g57930	thioredoxin, putative, expressed	47.9699	28.3443	21.3476	46.682	27.9768	29.0158	-0.759071	0.02169	-1.16806	0.00156296	-0.738635	0.037055	-0.686028	0.136075	-0.0392631	0.918348	-0.0188277	1	0.442765	0.157653
LOC_Os04g58200.1	LOC_Os04g58200	protochlorophyllide reductase A, chloroplast precursor, putative, expressed	1837.37	985.681	686.26	2000.31	1141.42	1124.11	-0.898449	1.13871e-59	-1.42082	3.66414e-118	-0.809394	2.6013e-52	-0.83144	6.77736e-35	0.122581	0.0450213	0.211637	0.00131942	0.711956	4.61576e-35
LOC_Os04g58200.2	LOC_Os04g58200	protochlorophyllide reductase A, chloroplast precursor, putative, expressed	75.4127	24.7116	32.0692	99.3105	50.881	34.4872	-1.60962	3.48226e-07	-1.23362	3.99972e-05	-0.964819	0.000111612	-1.52589	5.23928e-07	0.397139	0.0955646	1.04194	0.00384963	0.104873	0.540152
LOC_Os04g58280.1	LOC_Os04g58280	stem-specific protein TSJT1, putative, expressed	6.08116	16.6037	24.3364	4.76299	11.9171	11.8295	1.44909	0.0347055	2.0007	0.000833537	1.32309	0.0950168	1.31245	0.0551183	-0.352479	0.772266	-0.478472	0.360078	-1.04073	0.0962158
LOC_Os04g58280.2	LOC_Os04g58280	stem-specific protein TSJT1, putative, expressed	74.547	271.303	259.059	56.1638	208.143	157.001	1.86368	4.13612e-27	1.79706	2.28216e-25	1.88986	5.01017e-22	1.48306	3.12892e-15	-0.40851	0.0806891	-0.38233	0.00341169	-0.722507	5.43025e-05
LOC_Os04g58700.1	LOC_Os04g58700	expressed protein	41.8289	34.4521	24.1784	39.5722	34.6983	32.6861	-0.279908	0.360779	-0.790781	0.0357166	-0.189622	0.644641	-0.27581	0.815224	-0.0800128	0.825384	0.0102731	1	0.434958	0.144258
LOC_Os04g58710.1	LOC_Os04g58710	AMP-binding domain containing protein, expressed	42.0607	16.3559	187.184	86.0253	41.9344	100.974	-1.36266	0.00056507	2.15391	2.33958e-23	-1.03663	0.00012711	0.231151	0.0565533	1.03229	0.000181199	1.35832	0.000864734	-0.890473	1.97475e-05
LOC_Os04g58734.1	LOC_Os04g58734	expressed protein	32.2413	39.5271	50.6025	30.8676	38.4123	37.1207	0.293932	0.40971	0.650297	0.0367948	0.315474	0.401374	0.266128	0.225882	-0.062817	0.899967	-0.0412749	0.821637	-0.446986	0.336965
LOC_Os04g58780.2	LOC_Os04g58780	pentatricopeptide repeat protein, putative, expressed	1.73165	0.959134	2.22701	0.0378316	0.00152924	3.66301	-0.852343	0.623918	0.362961	1	-4.62871	1	6.59729	0.0483125	-5.51641	0.245011	-9.29277	0.498359	0.717922	0.433571
LOC_Os04g58790.1	LOC_Os04g58790	expressed protein	3.01798	0	6.73681	3.69069	1.72997	0	-Inf	0.123918	1.15848	0.224371	-1.09314	0.687513	-Inf	0.127916	0.290307	1	Inf	0.500005	-Inf	0.0163705
LOC_Os04g58810.1	LOC_Os04g58810	CAF1 family ribonuclease containing protein, putative, expressed	4.31049	5.12313	14.397	3.173	7.07535	18.7574	0.249174	1	1.73984	0.0186753	1.15695	0.224786	2.56354	0.000166625	-0.442004	0.723903	0.465776	0.774428	0.381692	0.296797
LOC_Os04g58850.1	LOC_Os04g58850	harpin-induced protein 1 domain containing protein, expressed	70.4214	54.9865	63.3994	67.3428	63.5762	95.4625	-0.356936	0.18017	-0.151545	0.603581	-0.0830369	0.861497	0.50341	0.00345232	-0.0644902	0.733015	0.209409	0.463758	0.590465	0.00182474
LOC_Os04g58970.1	LOC_Os04g58970	uncharacterized ACR, YggU family COG1872 containing protein, expressed	9.38487	13.9513	20.6577	10.9549	11.8607	13.7736	0.571991	0.404915	1.13827	0.028737	0.114613	0.838224	0.330329	0.424819	0.223168	0.823979	-0.23421	0.7002	-0.584774	0.401132
LOC_Os04g59130.1	LOC_Os04g59130	OsFBT6 - F-box and tubby domain containing protein, expressed	44.3831	60.7898	69.9152	42.8432	60.699	60.652	0.453819	0.118149	0.655596	0.0146118	0.502607	0.0775548	0.501489	0.0181223	-0.0509442	0.914703	-0.00215652	1	-0.205051	0.861248
LOC_Os04g59150.1	LOC_Os04g59150	peroxidase precursor, putative, expressed	4.8884	14.2828	49.2237	10.9233	20.8237	17.7436	1.54684	0.0635873	3.33192	1.81017e-10	0.930818	0.0790521	0.69989	0.135455	1.15997	0.21048	0.543948	0.310591	-1.47205	0.000820764
LOC_Os04g59190.1	LOC_Os04g59190	peroxidase precursor, putative, expressed	25.5898	33.1025	35.564	20.2814	39.8207	15.7925	0.371371	0.435098	0.474849	0.205504	0.973361	0.00960365	-0.360918	0.867847	-0.335412	0.37798	0.266578	0.482951	-1.17118	0.0176089
LOC_Os04g59260.1	LOC_Os04g59260	peroxidase precursor, putative, expressed	1.28548	8.91993	6.71679	3.10594	13.9859	2.53692	2.79473	0.0214891	2.38546	0.0381816	2.17087	0.00732443	-0.291952	1	1.27272	0.625075	0.648869	0.404928	-1.40469	0.349303
LOC_Os04g59330.1	LOC_Os04g59330	expressed protein	291.783	182.334	202.214	265.072	243.617	275.009	-0.678312	3.06e-07	-0.529013	8.70593e-05	-0.121769	0.400071	0.0530945	0.0636152	-0.138512	0.175049	0.418031	0.00360091	0.443596	1.2549e-05
LOC_Os04g59440.1	LOC_Os04g59440	chlorophyll A-B binding protein, putative, expressed	124.239	29.8504	37.6664	79.6421	50.0491	74.286	-2.0573	4.74997e-15	-1.72177	8.25626e-12	-0.670187	0.010766	-0.100441	0.808766	-0.641515	0.00125587	0.745594	0.0330632	0.979812	9.3237e-05
LOC_Os04g59450.2	LOC_Os04g59450	CAMK_CAMK_like.28 - CAMK includes calcium/calmodulin depedent protein kinases, expressed	50.4028	41.9352	63.4214	52.7789	41.9373	37.6461	-0.265342	0.405729	0.331466	0.221594	-0.331727	0.305212	-0.487461	0.345903	0.0664574	0.921567	7.22444e-05	1	-0.752469	0.0464675
LOC_Os04g59494.1	LOC_Os04g59494	transportin-2, putative, expressed	45.0455	42.9034	18.994	46.5194	44.9701	23.2431	-0.070291	0.831834	-1.24584	0.00157458	-0.0488664	0.917095	-1.00103	0.0222899	0.0464495	0.917421	0.0678741	0.915224	0.291259	0.35946
LOC_Os04g59610.2	LOC_Os04g59610	expressed protein	40.5872	29.9061	19.4723	40.4426	29.6036	27.5529	-0.440585	0.193334	-1.0596	0.00625145	-0.450103	0.282219	-0.553669	0.395468	-0.00514907	0.91163	-0.0146672	1	0.500785	0.109368
LOC_Os05g01110.1	LOC_Os05g01110	ribosomal protein L28 protein, putative, expressed	257.683	247.145	87.2626	263.047	246.672	167.805	-0.0602396	0.593434	-1.56216	1.49579e-20	-0.0927266	0.53565	-0.648535	0.00101383	0.0297232	1	-0.00276376	0.964119	0.94335	5.52003e-09
LOC_Os05g01270.1	LOC_Os05g01270	peptidyl-prolyl cis-trans isomerase, putative, expressed	497.296	430.807	164.939	466.709	412.577	295.258	-0.207063	0.0255117	-1.59217	4.92171e-39	-0.17786	0.0917706	-0.660547	6.43721e-06	-0.0915815	0.208917	-0.0623783	0.4911	0.840044	1.17607e-12
LOC_Os05g01810.1	LOC_Os05g01810	xylem cysteine proteinase 2 precursor, putative, expressed	181.193	153.574	95.292	171.149	158.775	119.734	-0.238593	0.140008	-0.9271	3.49161e-07	-0.108269	0.582057	-0.51542	0.0599667	-0.0822744	0.488486	0.0480498	0.865369	0.329406	0.0168224
LOC_Os05g01820.1	LOC_Os05g01820	cytochrome b5-like Heme/Steroid binding domain containing protein, expressed	120.119	77.7862	115.041	144.82	93.0642	129.089	-0.626878	0.00275645	-0.0623162	0.844891	-0.637963	0.000926348	-0.165895	0.951808	0.269796	0.176738	0.258712	0.284731	0.166218	0.108981
LOC_Os05g01970.1	LOC_Os05g01970	NAD dependent epimerase/dehydratase family protein, putative, expressed	15.4354	12.9262	4.12639	15.2866	11.0447	7.61959	-0.255945	0.710293	-1.90329	0.0192354	-0.468913	0.557271	-1.00448	0.298472	-0.0139753	1	-0.226944	0.689096	0.884833	0.250001
LOC_Os05g01970.2	LOC_Os05g01970	NAD dependent epimerase/dehydratase family protein, putative, expressed	24.3806	20.5745	11.2537	25.8151	24.9742	18.7838	-0.244876	0.657862	-1.11533	0.0410371	-0.0477767	1	-0.458726	0.553937	0.0824816	0.888005	0.279581	0.658813	0.73909	0.100183
LOC_Os05g01970.5	LOC_Os05g01970	NAD dependent epimerase/dehydratase family protein, putative, expressed	12.9331	5.79119	1.03712	5.97315	1.43173	1.71916	-1.15914	0.114295	-3.64041	0.00183376	-2.06073	0.125019	-1.79679	0.296688	-1.1145	0.112012	-2.0161	0.0694238	0.729121	0.608046
LOC_Os05g02060.1	LOC_Os05g02060	mitochondrial import inner membrane translocase subunit Tim17, putative, expressed	20.9135	9.26903	15.4577	20.7466	13.4876	19.5313	-1.17394	0.0290045	-0.436109	0.405221	-0.621241	0.229594	-0.0870869	0.876119	-0.0115596	1	0.541143	0.523514	0.337462	0.310566
LOC_Os05g02070.2	LOC_Os05g02070	expressed protein	186.87	212.674	120.685	193.015	191.999	152.503	0.186609	0.23005	-0.630789	0.00025397	-0.00761417	1	-0.339875	0.332472	0.046678	0.918358	-0.147545	0.274493	0.337591	0.00766732
LOC_Os05g02130.1	LOC_Os05g02130	ankyrin repeat domain-containing protein 28, putative, expressed	52.544	56.2762	85.2692	57.2909	64.7185	64.0433	0.0989989	0.848258	0.698499	0.00626249	0.175872	0.469521	0.160742	0.202362	0.12478	0.848873	0.201653	0.467481	-0.412977	0.28629
LOC_Os05g02220.2	LOC_Os05g02220	ACT domain containing protein, expressed	2.81328	2.25709	6.65402	4.07105	6.06945	0.000240104	-0.317789	0.6866	1.24197	0.224371	0.576165	0.547274	-14.0495	0.127916	0.533148	1	1.4271	0.289082	-14.7583	0.0163705
LOC_Os05g02220.5	LOC_Os05g02220	ACT domain containing protein, expressed	6.02477	1.33323	2.54531	0.386414	4.1646	2.38045	-2.17598	0.0695275	-1.24307	0.507856	3.42996	0.0615422	2.62302	0.219802	-3.96269	0.0147081	1.64325	0.375013	-0.0966056	1
LOC_Os05g02250.1	LOC_Os05g02250	expressed protein	181.699	132.78	106.153	175.688	138.536	138.269	-0.452509	0.0056754	-0.775405	1.16906e-05	-0.34275	0.0484262	-0.345541	0.309019	-0.0485336	0.634395	0.0612259	0.762144	0.38133	0.00575884
LOC_Os05g02310.1	LOC_Os05g02310	soluble inorganic pyrophosphatase, putative, expressed	78.6427	58.6943	33.9227	73.6362	59.8591	47.8785	-0.422093	0.0886955	-1.21306	2.83592e-05	-0.298845	0.261805	-0.621035	0.102629	-0.094899	0.62797	0.028349	1	0.497129	0.0595241
LOC_Os05g02420.1	LOC_Os05g02420	expressed protein	39.8643	52.6036	88.217	48.3429	51.8547	74.0501	0.400064	0.213318	1.14596	1.79212e-05	0.101171	0.689901	0.615198	0.00263869	0.278207	0.457724	-0.0206868	0.922472	-0.252555	0.637674
LOC_Os05g02750.1	LOC_Os05g02750	ABC transporter, membrane-spanning/permease subunit, putative, expressed	10.6309	9.42056	29.6757	8.65432	12.562	12.7625	-0.174379	0.66272	1.48102	0.00276888	0.537574	0.403116	0.560419	0.289065	-0.296771	0.660718	0.415181	0.523514	-1.21737	0.0313363
LOC_Os05g02990.2	LOC_Os05g02990	expressed protein	46.9687	48.4667	83.3198	46.593	57.0672	60.5814	0.0452942	1	0.82696	0.00150186	0.292549	0.327626	0.378762	0.0533944	-0.0115864	1	0.235668	0.435359	-0.459784	0.211824
LOC_Os05g03174.2	LOC_Os05g03174	glycosyltransferase family 43 protein, putative, expressed	8.21807	0.0281177	4.19381	8.51396	9.74708	10.2681	-8.19118	0.00381666	-0.970538	0.38776	0.19514	0.823147	0.270267	0.651726	0.0510307	1	8.43735	0.00195402	1.29184	0.106443
LOC_Os05g03400.1	LOC_Os05g03400	expressed protein	6.43007	8.12037	5.5587	0.511025	0.35785	0.613242	0.336711	0.790539	-0.210087	1	-0.514039	1	0.263062	1	-3.65337	0.0676522	-4.50412	0.00380482	-3.18022	0.127971
LOC_Os05g03480.2	LOC_Os05g03480	acyl-coenzyme A dehydrogenase, mitochondrial precursor, putative, expressed	24.2684	37.3787	65.8645	23.1243	38.6788	34.8596	0.62314	0.12382	1.44043	6.77963e-06	0.742138	0.0422485	0.59215	0.0478082	-0.0696687	0.88455	0.0493284	0.908812	-0.917945	0.00945034
LOC_Os05g03480.4	LOC_Os05g03480	acyl-coenzyme A dehydrogenase, mitochondrial precursor, putative, expressed	1.42902	3.04437	10.9081	1.89102	3.88026	1.28438	1.09112	0.625006	2.9323	0.0032816	1.03699	0.451336	-0.558093	1	0.404139	1	0.35001	1	-3.08626	0.0070103
LOC_Os05g03760.1	LOC_Os05g03760	zinc finger family protein, putative, expressed	27.3028	38.2413	51.3372	32.258	35.4161	36.3162	0.486083	0.214655	0.910956	0.00634418	0.134748	0.715378	0.170956	0.332887	0.240608	0.603996	-0.110726	0.726781	-0.499391	0.28312
LOC_Os05g03820.1	LOC_Os05g03820	glutamate--cysteine ligase, chloroplast precursor, putative, expressed	12.6767	21.2273	13.4153	0.270277	18.7627	15.9694	0.743742	0.229542	0.0817001	1	6.11728	1.77227e-06	5.88473	5.44759e-06	-5.5516	0.000107075	-0.178053	0.754492	0.251431	0.460305
LOC_Os05g03820.2	LOC_Os05g03820	glutamate--cysteine ligase, chloroplast precursor, putative, expressed	4.61432	0.00519681	0.00230935	9.37506	0.0131843	0.00263163	-9.79428	0.0308002	-10.9644	0.0625138	-9.47386	0.00390825	-11.7987	0.0044601	1.02271	0.42428	1.34312	1	0.18847	1
LOC_Os05g03820.3	LOC_Os05g03820	glutamate--cysteine ligase, chloroplast precursor, putative, expressed	0.00890835	0	5.43548	6.71038	0.00413932	0	-Inf	1	9.25303	0.0305107	-10.6628	0.0156297	-Inf	0.0169082	9.55702	0.0156578	Inf	1	-Inf	0.0639162
LOC_Os05g03934.1	LOC_Os05g03934	expressed protein	32.5493	32.6895	49.2953	27.5204	35.2977	44.236	0.00619858	1	0.598821	0.0772648	0.359073	0.380103	0.684718	0.0178284	-0.242126	0.52286	0.110748	0.903631	-0.15623	1
LOC_Os05g03960.1	LOC_Os05g03960	expressed protein	8.7234	11.6829	52.705	3.69926	12.4683	26.751	0.421436	0.66365	2.59498	5.30951e-09	1.75296	0.0482093	2.85428	4.92097e-06	-1.23765	0.175452	0.0938663	1	-0.978348	0.0136315
LOC_Os05g04000.1	LOC_Os05g04000	expressed protein	54.7872	87.6001	129.539	55.9992	84.1085	103.636	0.677094	0.00726865	1.24148	2.24666e-08	0.586845	0.017727	0.888049	5.09482e-06	0.0315681	1	-0.0586811	0.760583	-0.321862	0.359555
LOC_Os05g04510.1	LOC_Os05g04510	S-adenosylmethionine synthetase, putative, expressed	186.9	158.59	281.055	198.483	235.044	266.843	-0.236965	0.119346	0.588586	8.57532e-06	0.243915	0.0676973	0.426976	6.09867e-06	0.0867489	0.721543	0.567629	0.000185138	-0.0748613	0.608042
LOC_Os05g04630.3	LOC_Os05g04630	retrotransposon protein, putative, SINE subclass, expressed	3.15644	3.28874	10.6973	4.91841	0.570656	7.69484	0.0592366	1	1.76088	0.034333	-3.1075	0.21877	0.645699	0.406003	0.639894	0.726672	-2.52684	0.373367	-0.475283	0.65472
LOC_Os05g04630.5	LOC_Os05g04630	retrotransposon protein, putative, SINE subclass, expressed	25.4812	36.0003	45.9916	30.5508	37.5075	38.768	0.498576	0.200138	0.851937	0.0124198	0.295969	0.401374	0.343656	0.15128	0.261777	0.505601	0.0591702	0.907595	-0.246504	0.828234
LOC_Os05g04670.1	LOC_Os05g04670	expressed protein	10.7643	5.90107	16.8059	5.1119	3.46323	4.50367	-0.867202	0.236547	0.642713	0.262783	-0.561743	0.726578	-0.182761	1	-1.07432	0.139753	-0.76886	0.342155	-1.89979	0.0303651
LOC_Os05g04700.1	LOC_Os05g04700	OsRCI2-6 - Hydrophobic protein LTI6B, expressed	174.568	225.472	348.663	219.497	234.375	293.568	0.36916	0.0162773	0.998047	8.40014e-15	0.0946174	0.452204	0.419491	2.53353e-06	0.330417	0.0439534	0.0558742	0.743943	-0.24814	0.343411
LOC_Os05g05020.1	LOC_Os05g05020	expressed protein	17.2011	18.3283	44.1148	10.604	32.5746	40.558	0.0915722	1	1.35876	0.000471198	1.61914	0.000790035	1.93538	4.17381e-06	-0.697892	0.260769	0.829674	0.0489319	-0.121276	0.914025
LOC_Os05g05030.1	LOC_Os05g05030	expressed protein	11.4374	13.7632	45.5279	14.7242	23.417	36.9411	0.267057	0.690067	1.99299	1.84469e-06	0.669367	0.197974	1.32704	0.000451962	0.36443	0.557714	0.76674	0.187824	-0.301524	0.585178
LOC_Os05g05040.1	LOC_Os05g05040	expressed protein	12.8205	30.5421	68.5685	15.1453	40.3141	46.7473	1.25235	0.00957191	2.41909	1.1307e-10	1.41241	0.000656886	1.62601	4.85584e-06	0.240418	0.850763	0.400485	0.342645	-0.552663	0.137071
LOC_Os05g05060.1	LOC_Os05g05060	expressed protein	27.7858	44.9287	46.9371	23.2254	34.7699	30.7646	0.69329	0.0604423	0.756381	0.0280004	0.582135	0.116214	0.405568	0.134278	-0.258644	0.485173	-0.369798	0.265033	-0.609457	0.174816
LOC_Os05g05070.1	LOC_Os05g05070	expressed protein	0	1.17954	10.962	2.99993	0.859819	6.83364	Inf	1	Inf	0.000463219	-1.80282	0.625011	1.18773	0.205739	Inf	0.250075	-0.456119	1	-0.681785	0.489682
LOC_Os05g05080.1	LOC_Os05g05080	expressed protein	0	1.338	3.59976	0.171887	1.75703	3.94657	Inf	1	Inf	0.0613144	3.35361	0.248077	4.52107	0.0483125	Inf	1	0.393061	1	0.132699	1
LOC_Os05g05100.1	LOC_Os05g05100	expressed protein	0	2.70733	14.9162	0	2.58703	12.3352	Inf	0.250006	Inf	2.84012e-05	Inf	0.123561	Inf	0.000112762	NA	1	-0.065574	1	-0.274099	0.847987
LOC_Os05g05480.1	LOC_Os05g05480	OsDegp6 - Putative Deg protease homologue, expressed	71.0037	65.9178	34.4744	72.5625	62.0058	49.531	-0.107226	0.669799	-1.04237	0.000396722	-0.226821	0.389958	-0.550892	0.175951	0.03133	1	-0.0882649	0.724157	0.522806	0.037304
LOC_Os05g05600.2	LOC_Os05g05600	ATA15 protein, putative, expressed	22.4633	7.93566	16.8212	24.6138	10.5516	18.6118	-1.50115	0.0104615	-0.417289	0.522578	-1.22201	0.0288571	-0.40325	0.65329	0.131898	0.771393	0.41104	0.647638	0.145937	0.617592
LOC_Os05g05670.1	LOC_Os05g05670	1-aminocyclopropane-1-carboxylate oxidase, putative, expressed	23.9364	18.5861	32.2162	11.231	16.8516	23.4473	-0.364982	0.450138	0.42858	0.28723	0.585399	0.263174	1.06194	0.016266	-1.09172	0.0275003	-0.141338	0.742053	-0.458365	0.420014
LOC_Os05g05680.1	LOC_Os05g05680	1-aminocyclopropane-1-carboxylate oxidase, putative, expressed	55.8419	41.7927	81.8801	57.2329	48.7669	87.2533	-0.418097	0.158019	0.552165	0.0265754	-0.230942	0.497079	0.608365	0.00142368	0.0354967	1	0.222651	0.529792	0.0916968	0.317964
LOC_Os05g05850.1	LOC_Os05g05850	expressed protein	4.6207	0	1.82924	2.00055	2.34533	1.62012	-Inf	0.0308002	-1.33687	0.453161	0.229394	1	-0.304296	1	-1.20771	0.284275	Inf	0.500005	-0.175144	1
LOC_Os05g05940.1	LOC_Os05g05940	stress-related protein, putative, expressed	79.1318	67.4819	122.407	87.5045	86.7097	83.4449	-0.229757	0.321178	0.629357	0.00233703	-0.0131638	1	-0.0685333	0.701808	0.1451	0.588656	0.361693	0.125773	-0.55279	0.0425833
LOC_Os05g06310.1	LOC_Os05g06310	60S ribosomal protein L18-3, putative, expressed	199.463	174.112	130.043	207.7	188.772	178.848	-0.196106	0.178588	-0.617132	0.000211793	-0.137856	0.393678	-0.215767	0.838585	0.0583801	0.842836	0.116629	0.495058	0.459745	0.000319632
LOC_Os05g06660.1	LOC_Os05g06660	OsSCP26 - Putative Serine Carboxypeptidase homologue, expressed	18.634	15.494	7.37701	16.9222	14.0492	12.7846	-0.266228	0.498365	-1.33683	0.0290047	-0.268429	0.72016	-0.40451	0.718991	-0.13902	0.740762	-0.141222	0.855082	0.793299	0.177819
LOC_Os05g06920.1	LOC_Os05g06920	relA-SpoT like protein RSH4, putative, expressed	20.4615	10.9544	3.99065	10.997	12.7692	6.91254	-0.901401	0.109198	-2.35822	0.00154809	0.215558	0.68894	-0.669822	0.638308	-0.895802	0.107158	0.221158	0.838839	0.792592	0.370337
LOC_Os05g06970.1	LOC_Os05g06970	peroxidase precursor, putative, expressed	0.952871	2.06479	14.842	0.882292	2.68424	3.63444	1.11564	1	3.96126	0.000258896	1.60519	0.373084	2.0424	0.193244	-0.111025	1	0.378519	1	-2.02988	0.0217433
LOC_Os05g07060.1	LOC_Os05g07060	fasciclin domain containing protein, expressed	112.202	102.445	103.481	143.328	114.031	93.9797	-0.131249	0.49444	-0.116732	0.633156	-0.329894	0.0810585	-0.608899	0.0268602	0.353222	0.0794679	0.154577	0.454757	-0.138945	1
LOC_Os05g07260.2	LOC_Os05g07260	phosphatidylinositolglycan-related, putative, expressed	4.68298	0.267649	5.49093	5.30735	4.63373	3.44451	-4.12901	0.0308002	0.229624	1	-0.195818	1	-0.623693	0.730788	0.180565	1	4.11376	0.0625063	-0.672752	0.72903
LOC_Os05g07440.1	LOC_Os05g07440	expressed protein	2.2647	0	2.10139	1.87609	6.88491	0	-Inf	0.248555	-0.107976	1	1.87571	0.108041	-Inf	0.501943	-0.271591	1	Inf	0.0156283	-Inf	0.501132
LOC_Os05g07650.1	LOC_Os05g07650	transmembrane 9 superfamily member, putative, expressed	117.825	67.3669	93.3109	117.21	86.42	109.13	-0.806534	0.000163158	-0.336528	0.11309	-0.439659	0.0352436	-0.103048	0.689777	-0.00755002	0.84501	0.359325	0.145677	0.22593	0.0780722
LOC_Os05g07940.1	LOC_Os05g07940	glyoxalase family protein, putative, expressed	57.0148	83.5096	94.5663	57.7746	79.2803	77.2642	0.550606	0.028281	0.72999	0.00195992	0.456527	0.0726211	0.419365	0.0197341	0.0190989	1	-0.0749796	0.69563	-0.291526	0.492217
LOC_Os05g08370.1	LOC_Os05g08370	CESA1 - cellulose synthase, expressed	399.745	306.307	257.422	391.833	339.866	341.164	-0.384102	0.000298487	-0.634945	5.2113e-08	-0.205273	0.0701154	-0.199773	0.853235	-0.0288411	0.593949	0.149988	0.222465	0.40633	4.2982e-06
LOC_Os05g08420.1	LOC_Os05g08420	expressed protein	38.7009	154.221	88.8287	42.2947	100.002	49.6876	1.99456	2.42421e-17	1.19866	7.71635e-06	1.24148	8.12883e-07	0.232409	0.174257	0.12811	0.825014	-0.62497	0.000673399	-0.83814	0.00642854
LOC_Os05g08640.1	LOC_Os05g08640	transferase family protein, putative, expressed	23.3238	20.499	50.8353	27.1045	34.546	45.0303	-0.186249	0.650693	1.12403	0.00103091	0.349986	0.311845	0.732364	0.00907472	0.21673	0.672587	0.752965	0.0581337	-0.174935	0.918842
LOC_Os05g08750.1	LOC_Os05g08750	UDP-glucoronosyl and UDP-glucosyl transferase domain containing protein, expressed	21.1806	40.858	22.8609	20.4073	40.1718	17.0566	0.947875	0.0151581	0.110139	0.765009	0.977098	0.00960365	-0.258755	1	-0.0536581	0.876634	-0.0244355	0.911904	-0.422552	0.531701
LOC_Os05g08910.1	LOC_Os05g08910	expressed protein	0.248306	0	4.08663	0.222609	0.511075	3.84489	-Inf	1	4.04072	0.0613144	1.19902	0.498074	4.11036	0.0483125	-0.157607	1	Inf	1	-0.0879693	1
LOC_Os05g09020.1	LOC_Os05g09020	WRKY67, expressed	12.6881	22.1754	40.4115	19.7993	26.6862	31.9	0.805484	0.175524	1.67129	0.000164513	0.430644	0.310615	0.688107	0.0372486	0.641973	0.297006	0.267134	0.568269	-0.341209	0.637783
LOC_Os05g09020.2	LOC_Os05g09020	WRKY67, expressed	4.90597	8.31663	9.10339	5.01633	4.52718	12.8826	0.761461	0.581074	0.891865	0.299494	-0.14802	1	1.36072	0.0347705	0.0320938	1	-0.877387	0.422432	0.500952	0.294935
LOC_Os05g09400.2	LOC_Os05g09400	30S ribosomal protein S31, chloroplast precursor, putative, expressed	53.4004	64.3031	17.1368	61.5874	64.7851	23.0888	0.26804	0.355498	-1.63975	1.94744e-05	0.0730264	0.790403	-1.41544	0.000282726	0.205786	0.514105	0.0107729	1	0.43009	0.267652
LOC_Os05g09400.3	LOC_Os05g09400	30S ribosomal protein S31, chloroplast precursor, putative, expressed	61.3494	53.5202	20.6726	62.6225	52.4319	38.2184	-0.196966	0.514881	-1.56933	1.14962e-05	-0.256236	0.35152	-0.712414	0.0723043	0.0296319	1	-0.0296387	0.846385	0.886548	0.0126379
LOC_Os05g09500.1	LOC_Os05g09500	hexokinase, putative, expressed	7.03103	15.9243	17.6885	7.38056	12.4279	10.9666	1.17942	0.0931686	1.331	0.0282485	0.75178	0.261386	0.571314	0.246144	0.0699942	1	-0.357647	0.456833	-0.689695	0.354268
LOC_Os05g09580.1	LOC_Os05g09580	expressed protein	118.981	297.249	282.306	114.875	265.187	202.052	1.32094	1.84968e-18	1.24653	9.54024e-17	1.20695	4.18055e-15	0.814662	1.81175e-09	-0.0506663	0.695194	-0.164662	0.163788	-0.482533	0.00947797
LOC_Os05g09620.2	LOC_Os05g09620	SCC3, putative, expressed	0.000242318	0.000255135	0.000786372	0.00108371	0	5.08251	0.0743592	1	1.69831	1	-Inf	1	12.1953	0.0226503	2.16101	1	-Inf	1	12.658	0.0244898
LOC_Os05g09704.1	LOC_Os05g09704	HAD superfamily phosphatase, putative, expressed	783.694	607.168	394.693	644.121	668.195	538.274	-0.368195	1.17325e-06	-0.98956	2.09307e-29	0.0529375	0.423317	-0.258991	0.350958	-0.282959	4.49761e-05	0.138173	0.116627	0.44761	9.46703e-10
LOC_Os05g10210.1	LOC_Os05g10210	HAD superfamily phosphatase, putative, expressed	1048.19	882.197	435.536	857.927	909.247	667.143	-0.248727	9.73776e-05	-1.26704	3.30261e-57	0.0838174	0.174844	-0.362859	0.0147135	-0.288973	1.6361e-06	0.0435714	0.619627	0.615204	1.2393e-17
LOC_Os05g10830.1	LOC_Os05g10830	proteophosphoglycan ppg4, putative, expressed	13.9854	3.36655	7.84979	10.9805	16.4504	8.74531	-2.05458	0.00737621	-0.833196	0.286397	0.583179	0.343147	-0.328362	1	-0.348978	0.553683	2.28878	0.00442864	0.155855	0.809195
LOC_Os05g10930.1	LOC_Os05g10930	OsGrx_C15 - glutaredoxin subgroup III, expressed	20.2628	18.8312	34.9151	19.427	20.9136	23.8939	-0.105709	0.874285	0.785018	0.043168	0.106378	0.754375	0.298579	0.28512	-0.0607704	0.873612	0.151316	0.874655	-0.547209	0.2999
LOC_Os05g11320.1	LOC_Os05g11320	metallothionein-like protein 3B, putative, expressed	817.552	448.972	359.915	906.531	300.668	601.234	-0.864685	6.20585e-26	-1.18365	1.28993e-40	-1.59219	5.02865e-70	-0.59243	4.22565e-08	0.149046	0.0871508	-0.578454	3.90116e-08	0.74027	1.78783e-20
LOC_Os05g11560.1	LOC_Os05g11560	aquaporin protein, putative, expressed	4.44064	9.25281	12.377	6.55069	7.01657	9.24607	1.05912	0.26687	1.47882	0.0480177	0.0991185	1	0.497193	0.465896	0.560879	0.549053	-0.399127	0.62794	-0.420749	0.827757
LOC_Os05g11780.1	LOC_Os05g11780	mitochondrial carrier protein, putative, expressed	164.459	114.627	97.7465	169.697	128.504	133.187	-0.520781	0.00327834	-0.750611	7.10592e-05	-0.401148	0.0239358	-0.349508	0.300791	0.0452331	0.912882	0.164866	0.405904	0.446336	0.00295125
LOC_Os05g11810.2	LOC_Os05g11810	gibberellin 2-beta-dioxygenase 1, putative, expressed	28.5918	21.2286	20.6953	27.4643	24.3377	34.9795	-0.429592	0.261144	-0.466298	0.322505	-0.174365	0.779846	0.348952	0.161084	-0.0580439	0.789879	0.197184	0.766044	0.757207	0.0315763
LOC_Os05g11900.1	LOC_Os05g11900	expressed protein	36.7265	20.7048	28.1738	32.486	21.6852	23.8066	-0.826856	0.0358469	-0.382467	0.321433	-0.583107	0.220506	-0.448457	0.593637	-0.177003	0.547769	0.0667455	1	-0.242993	0.89004
LOC_Os05g11990.1	LOC_Os05g11990	TTL1, putative, expressed	60.4517	48.373	34.8833	49.0268	50.241	51.4161	-0.321581	0.249106	-0.793246	0.0134755	0.0352946	0.92016	0.0686496	0.42412	-0.302212	0.252005	0.0546632	0.919647	0.559684	0.0310943
LOC_Os05g12300.1	LOC_Os05g12300	expressed protein	1.33143	4.78893	5.63597	0.00160336	4.65777	2.98415	1.84673	0.218761	2.08169	0.0690249	11.5043	0.0306525	10.862	0.103049	-9.69766	0.494986	-0.0400639	1	-0.917344	0.512253
LOC_Os05g12400.1	LOC_Os05g12400	BURP domain containing protein, expressed	193.57	128.633	176.763	160.391	149.659	117.283	-0.589595	0.000285078	-0.131037	0.436472	-0.099919	0.649619	-0.451599	0.132187	-0.27126	0.0491132	0.218416	0.231762	-0.591822	0.00721076
LOC_Os05g12481.1	LOC_Os05g12481	expressed protein	9.3347	15.4336	34.4917	9.04601	19.5923	22.9776	0.725399	0.307501	1.88557	9.9124e-05	1.11493	0.0420242	1.34487	0.00688821	-0.0453221	1	0.344212	0.499636	-0.586021	0.291007
LOC_Os05g12580.1	LOC_Os05g12580	expressed protein	170.457	67.8966	37.5706	138.348	107.464	123.026	-1.328	1.86257e-11	-2.18173	4.74301e-21	-0.364448	0.0554856	-0.169339	0.950601	-0.301106	0.0462066	0.662442	0.00397564	1.71129	1.42706e-13
LOC_Os05g12630.1	LOC_Os05g12630	expressed protein	100.315	4.19443	90.3803	74.8364	56.5882	69.1041	-4.57992	1.90312e-25	-0.150457	0.514796	-0.403239	0.139038	-0.114969	0.802926	-0.422725	0.0490712	3.75395	4.923e-13	-0.387237	0.302506
LOC_Os05g12640.1	LOC_Os05g12640	BURP domain containing protein, expressed	0	0	0	0	5.39595	0	NA	1	NA	1	Inf	0.0306524	NA	1	NA	1	Inf	0.0625063	NA	1
LOC_Os05g12640.2	LOC_Os05g12640	BURP domain containing protein, expressed	47.8492	73.0949	46.3449	41.2868	30.2354	31.0062	0.611278	0.0287775	-0.046084	0.918008	-0.449442	0.235334	-0.413127	0.55602	-0.212812	0.458273	-1.27353	1.79594e-05	-0.579854	0.210587
LOC_Os05g12640.4	LOC_Os05g12640	BURP domain containing protein, expressed	75.8778	19.9652	67.6924	43.4632	36.657	69.7922	-1.92619	4.20339e-09	-0.164684	0.560448	-0.245706	0.576648	0.683271	0.00174188	-0.803883	0.00176393	0.876601	0.0331943	0.0440719	0.49574
LOC_Os05g12640.6	LOC_Os05g12640	BURP domain containing protein, expressed	89.6986	12.0099	88.0876	94.7689	62.2068	18.1033	-2.90086	2.93722e-16	-0.0261465	0.940398	-0.607341	0.0105083	-2.38816	7.80662e-12	0.0793282	0.825833	2.37285	2.89133e-09	-2.28269	6.06033e-11
LOC_Os05g13520.1	LOC_Os05g13520	white-brown complex homolog protein 12, putative, expressed	120.153	98.4824	79.3426	108.733	104.597	100.022	-0.286935	0.136127	-0.598705	0.00454239	-0.0559484	0.837817	-0.120473	0.782092	-0.144083	0.390793	0.0869036	0.67409	0.33415	0.0298293
LOC_Os05g13930.1	LOC_Os05g13930	retrotransposon protein, putative, unclassified, expressed	838.83	986.592	535.742	961.603	1256.23	932.286	0.234075	0.000879499	-0.64684	1.08911e-15	0.385587	1.30656e-10	-0.0446688	0.0426545	0.197063	0.0141779	0.348575	3.37392e-08	0.799234	2.86409e-34
LOC_Os05g13940.1	LOC_Os05g13940	retrotransposon protein, putative, unclassified, expressed	828.18	1748.77	597.912	1647.42	1161.1	1433.1	1.07832	5.50279e-74	-0.470011	3.24447e-09	-0.504718	2.41882e-19	-0.201072	0.704305	0.992193	1.50475e-58	-0.59085	1.05212e-28	1.26113	3.26923e-97
LOC_Os05g14180.2	LOC_Os05g14180	OsIAA17 - Auxin-responsive Aux/IAA gene family member, expressed	30.503	38.9609	68.5386	55.9799	59.9564	54.7011	0.353076	0.403091	1.16797	0.000123474	0.0990049	0.710866	-0.0333391	0.634612	0.875958	0.00998686	0.621887	0.0439807	-0.325347	0.473695
LOC_Os05g14240.1	LOC_Os05g14240	aquaporin protein, putative, expressed	539.831	698.109	962.544	428.822	753.8	772.922	0.370944	1.16839e-05	0.834345	7.32738e-29	0.813803	5.94498e-22	0.849944	8.0065e-34	-0.332129	0.000113037	0.110729	0.180629	-0.31653	0.0100823
LOC_Os05g15770.1	LOC_Os05g15770	glycosyl hydrolase, putative, expressed	160.615	157.629	369.025	140.957	213.633	126.853	-0.0270737	0.866629	1.20011	2.34746e-20	0.599879	8.17806e-05	-0.152097	0.902607	-0.188352	0.186195	0.438602	0.00504318	-1.54056	1.27618e-23
LOC_Os05g15850.1	LOC_Os05g15850	glycosyl hydrolase, putative, expressed	43.5515	43.095	17.6554	37.1168	35.0894	25.3868	-0.0152031	0.914969	-1.30261	0.00130878	-0.0810363	0.906342	-0.547993	0.311859	-0.230652	0.436951	-0.296485	0.3668	0.523969	0.173055
LOC_Os05g19670.1	LOC_Os05g19670	Cupin domain containing protein, expressed	32.9994	20.4025	13.7269	25.2237	20.4996	19.5401	-0.693694	0.0751182	-1.26543	0.00797468	-0.299184	0.551612	-0.368342	0.767411	-0.38766	0.294125	0.00684982	1	0.509432	0.229805
LOC_Os05g20660.1	LOC_Os05g20660	hypothetical protein	0.138656	0.233844	0.448301	26.6094	25.5404	22.4202	0.754041	1	1.69296	1	-0.0591532	1	-0.24714	0.886388	7.58429	1.54263e-08	6.77109	2.99005e-08	5.64418	8.15595e-08
LOC_Os05g20770.1	LOC_Os05g20770	retrotransposon protein, putative, Ty3-gypsy subclass, expressed	26.9433	18.044	37.9604	25.1462	4.43123	37.9906	-0.578413	0.182729	0.494565	0.17353	-2.50456	0.00010403	0.595304	0.0425513	-0.0995908	0.782265	-2.02574	0.00252195	0.00114774	0.730899
LOC_Os05g22614.1	LOC_Os05g22614	PTAC16, putative, expressed	257.987	186.245	91.9317	247.827	177.6	164.113	-0.470097	0.000520282	-1.48866	4.05502e-19	-0.480702	0.000967082	-0.594644	0.00415074	-0.057965	0.505183	-0.0685701	0.637437	0.836055	1.61346e-07
LOC_Os05g22730.1	LOC_Os05g22730	expressed protein	54.2474	34.4649	24.2462	45.4903	42.4795	31.8861	-0.654426	0.0329668	-1.1618	0.000910089	-0.0987922	0.830477	-0.512631	0.363301	-0.253995	0.365752	0.301639	0.42237	0.395169	0.180825
LOC_Os05g22940.1	LOC_Os05g22940	acetyl-CoA carboxylase, putative, expressed	71.8213	66.6355	46.2769	72.0702	64.3647	60.0789	-0.108122	0.672028	-0.63412	0.0211369	-0.163133	0.548889	-0.262544	0.793784	0.00499068	0.933687	-0.0500198	0.793594	0.376567	0.0653258
LOC_Os05g23100.1	LOC_Os05g23100	retrotransposon protein, putative, unclassified	0	3.91448	9.65843	7.57053	4.84817	10.5304	Inf	0.125006	Inf	0.00093089	-0.642954	0.58109	0.476094	0.365659	Inf	0.00783436	0.30862	1	0.1247	0.669879
LOC_Os05g23130.1	LOC_Os05g23130	expressed protein	119.967	92.9311	79.8453	105.276	102.681	78.9132	-0.368404	0.0641321	-0.587358	0.00579161	-0.0360073	0.944825	-0.415838	0.301383	-0.188461	0.257542	0.143936	0.520837	-0.0169408	0.634092
LOC_Os05g23393.1	LOC_Os05g23393	expressed protein	35.2904	19.9077	30.1913	24.1447	19.0107	24.392	-0.825949	0.0434818	-0.225143	0.620398	-0.344895	0.542508	0.0147015	0.667753	-0.547569	0.152062	-0.0665149	0.874242	-0.307725	0.684178
LOC_Os05g23610.1	LOC_Os05g23610	protein phosphatase inhibitor 2 containing protein, expressed	16.0968	17.4281	10.9984	13.0822	7.41307	11.5886	0.114647	1	-0.549475	0.442206	-0.81946	0.263244	-0.17489	1	-0.299169	0.581397	-1.23328	0.0426324	0.0754159	0.682028
LOC_Os05g23610.2	LOC_Os05g23610	protein phosphatase inhibitor 2 containing protein, expressed	0.00155706	0	4.17119	4.53095	7.95619	4.30562	-Inf	1	11.3874	0.0613144	0.812264	0.422175	-0.0735926	1	11.5068	0.0625625	Inf	0.00781472	0.045762	1
LOC_Os05g23620.3	LOC_Os05g23620	cytochrome c1-1, heme protein, mitochondrial precursor, putative, expressed	82.2907	64.5238	54.3665	86.708	69.6492	72.4077	-0.350898	0.161094	-0.598011	0.0204479	-0.316058	0.201977	-0.260022	0.692128	0.0754357	0.817822	0.110275	0.730967	0.413425	0.0397993
LOC_Os05g23740.1	LOC_Os05g23740	DnaK family protein, putative, expressed	148.077	91.8131	63.8963	164.372	105.026	101.378	-0.689576	0.000283686	-1.21254	8.29213e-09	-0.646218	0.000487024	-0.69722	0.004555	0.150617	0.496917	0.193975	0.393098	0.66594	0.000565305
LOC_Os05g24550.5	LOC_Os05g24550	Papain family cysteine protease domain containing protein, expressed	14.0025	16.8576	30.7239	11.8365	7.55275	17.9656	0.267715	0.720133	1.13368	0.0110057	-0.648169	0.503506	0.601995	0.19965	-0.242442	0.698585	-1.15833	0.0746021	-0.774124	0.152433
LOC_Os05g24780.1	LOC_Os05g24780	OsCML21 - Calmodulin-related calcium sensor protein, expressed	7.70024	3.18476	24.3773	10.2468	4.55654	7.39449	-1.27372	0.144846	1.66256	0.00437762	-1.16916	0.30181	-0.470651	0.809009	0.412198	0.814696	0.516754	0.726574	-1.72102	0.00616102
LOC_Os05g25260.1	LOC_Os05g25260	AP2 domain containing protein, expressed	9.84519	12.7289	23.7689	10.3332	14.0153	18.5336	0.370617	0.677667	1.27158	0.0162025	0.439716	0.422632	0.842856	0.0610799	0.0697961	1	0.138895	1	-0.358932	0.760544
LOC_Os05g25450.1	LOC_Os05g25450	TKL_IRAK_CrRLK1L-1.3 - The CrRLK1L-1 subfamily has homology to the CrRLK1L homolog, expressed	4.96259	4.73707	15.1758	4.65211	7.14726	10.0861	-0.0670981	1	1.61261	0.0259286	0.619505	0.579595	1.11642	0.194282	-0.0932067	1	0.593396	0.774428	-0.589398	0.549392
LOC_Os05g25640.1	LOC_Os05g25640	cytochrome P450, putative, expressed	81.0838	50.7706	82.0737	79.4765	63.0636	85.5377	-0.67542	0.00886676	0.0175063	0.937606	-0.333721	0.208417	0.106032	0.185268	-0.0288854	0.812682	0.312814	0.303157	0.0596404	0.355354
LOC_Os05g25770.1	LOC_Os05g25770	WRKY45, expressed	25.3651	43.3689	56.3777	25.4317	38.294	57.1471	0.773816	0.0385107	1.15228	0.000508437	0.59049	0.102247	1.16805	5.17205e-05	0.00378306	1	-0.179542	0.580024	0.0195557	0.572775
LOC_Os05g25900.1	LOC_Os05g25900	expressed protein	9.66419	3.92756	4.31388	4.8724	12.81	8.1078	-1.29902	0.117427	-1.16366	0.179633	1.39457	0.0625923	0.734678	0.406003	-0.988016	0.20584	1.70557	0.0490609	0.910324	0.250001
LOC_Os05g25920.1	LOC_Os05g25920	expressed protein	0.430288	1.54276	9.12143	1.37851	4.00911	3.58635	1.84214	0.500004	4.40589	0.00187072	1.54017	0.216958	1.37941	0.193245	1.67974	1	1.37777	0.687509	-1.34674	0.273933
LOC_Os05g27010.1	LOC_Os05g27010	peptide transporter PTR3-A, putative, expressed	1.26848	0	0	0.188904	0.971213	3.88367	-Inf	0.498553	-Inf	1	2.36213	0.498074	4.3617	0.0483125	-2.74738	0.494986	Inf	1	Inf	0.0514267
LOC_Os05g27100.1	LOC_Os05g27100	expressed protein	167.549	147.15	53.5735	154.793	143.324	91.2037	-0.187296	0.23663	-1.64499	9.5592e-15	-0.11106	0.562446	-0.763176	0.00210348	-0.114243	0.373697	-0.0380073	0.814328	0.767573	0.000318981
LOC_Os05g27730.1	LOC_Os05g27730	WRKY53, expressed	33.5685	42.6177	71.6849	32.6692	46.6329	46.862	0.344345	0.362175	1.09456	0.000195598	0.513417	0.118059	0.520487	0.0430718	-0.0391769	0.902951	0.129895	0.752143	-0.613251	0.0813233
LOC_Os05g27780.1	LOC_Os05g27780	expressed protein	84.4588	206.286	212.474	79.0727	188.51	130.145	1.28833	5.77473e-13	1.33097	2.58072e-14	1.25339	9.2115e-12	0.718868	1.09166e-05	-0.0950681	0.638617	-0.130005	0.36536	-0.707166	0.000417091
LOC_Os05g27820.2	LOC_Os05g27820	patellin protein, putative, expressed	2.72971	13.5016	2.0278	6.25032	13.0301	2.07552	2.30631	0.0127314	-0.428832	1	1.05985	0.113969	-1.59046	0.296688	1.19518	0.508009	-0.0512822	0.850083	0.0335575	1
LOC_Os05g28200.1	LOC_Os05g28200	prenyltransferase, putative, expressed	66.0348	68.3573	36.2852	63.7511	62.141	48.381	0.0498689	0.931237	-0.863845	0.00390533	-0.0369048	0.929123	-0.39801	0.448937	-0.0507763	0.792929	-0.13755	0.599335	0.415059	0.100734
LOC_Os05g28740.1	LOC_Os05g28740	universal stress protein domain containing protein, putative, expressed	130.653	561.631	693.733	105.968	547.821	434.744	2.10388	4.45624e-64	2.40864	1.0324e-94	2.37008	1.03194e-73	2.03654	6.45175e-58	-0.302112	0.0794478	-0.035918	0.609784	-0.674214	8.96264e-10
LOC_Os05g29710.1	LOC_Os05g29710	RING-H2 finger protein, putative, expressed	2.5305	6.98972	17.3209	3.12159	6.587	6.61075	1.46581	0.343769	2.77502	0.00142012	1.07734	0.224787	1.08253	0.205739	0.302859	1	-0.0856131	1	-1.38963	0.100223
LOC_Os05g29860.1	LOC_Os05g29860	mitochondrial carrier protein, putative, expressed	48.9252	45.1286	18.3982	49.3785	44.0538	31.9526	-0.116536	0.680978	-1.41101	0.000196367	-0.164617	0.678733	-0.62795	0.22049	0.0133053	1	-0.0347756	0.915891	0.796369	0.0231209
LOC_Os05g30010.1	LOC_Os05g30010	WD domain, G-beta repeat domain containing protein, expressed	45.099	46.0127	27.3386	46.9681	44.2691	43.2461	0.0289386	1	-0.722152	0.0445397	-0.0853811	0.834187	-0.119112	0.916012	0.0585881	0.917421	-0.0557316	0.833617	0.661628	0.0227925
LOC_Os05g30350.1	LOC_Os05g30350	Os5bglu22 - beta-glucosidase homologue, similar to G. max isohydroxyurate hydrolase, expressed	8.97748	1.847	6.68183	7.54333	2.43206	6.06395	-2.28113	0.0380373	-0.426067	0.803654	-1.63302	0.1094	-0.314944	0.796159	-0.251109	0.812819	0.396995	1	-0.139985	1
LOC_Os05g30500.1	LOC_Os05g30500	expressed protein	21.2978	34.9824	37.0237	35.9019	67.5164	44.65	0.715925	0.0814926	0.797745	0.035574	0.911178	0.00160396	0.3146	0.120555	0.753356	0.063482	0.948609	0.00149807	0.270211	0.223715
LOC_Os05g30920.3	LOC_Os05g30920	OsFBX167 - F-box domain containing protein, expressed	0.735497	2.22923	6.56664	1.74829	4.10251	4.00059	1.59975	1	3.15836	0.0381816	1.23056	0.451335	1.19427	0.428672	1.24915	1	0.879961	0.687509	-0.714943	0.553911
LOC_Os05g30980.1	LOC_Os05g30980	RNA recognition motif containing protein, putative, expressed	36.822	26.4444	20.7726	34.8148	30.3938	32.9018	-0.477604	0.167512	-0.825887	0.0480829	-0.195926	0.620307	-0.0815333	0.808884	-0.0808664	0.813945	0.200812	0.688964	0.663487	0.055904
LOC_Os05g31140.1	LOC_Os05g31140	glycosyl hydrolases family 17, putative, expressed	11.8235	11.2863	46.3678	12.7089	11.8915	12.3638	-0.0670846	0.838367	1.97147	4.68808e-06	-0.0959085	1	-0.0397169	1	0.104182	1	0.0753581	1	-1.907	3.09168e-05
LOC_Os05g31620.1	LOC_Os05g31620	OsCML15 - Calmodulin-related calcium sensor protein, expressed	4.80441	4.64969	15.5621	4.19016	4.5788	6.53193	-0.0472247	1	1.69561	0.0164144	0.127964	0.752972	0.640504	0.367326	-0.197354	0.751538	-0.022165	1	-1.25246	0.14241
LOC_Os05g32110.1	LOC_Os05g32110	COBRA, putative, expressed	298.63	219.409	191.964	275.714	235.005	263.311	-0.444737	0.000363335	-0.637519	2.46747e-06	-0.230478	0.0846136	-0.0664022	0.388047	-0.115186	0.242822	0.0990725	0.511241	0.45593	1.48416e-05
LOC_Os05g32110.2	LOC_Os05g32110	COBRA, putative, expressed	25.1211	12.1661	22.5053	24.8558	19.7951	22.5958	-1.04603	0.0330697	-0.158635	0.885494	-0.328439	0.551612	-0.137528	0.886253	-0.0153171	1	0.702277	0.215402	0.00578984	0.769616
LOC_Os05g32130.1	LOC_Os05g32130	expressed protein	58.7869	56.7291	29.8244	64.0694	60.4006	43.9615	-0.0514057	0.853053	-0.979002	0.00281183	-0.0850726	0.78793	-0.543395	0.211085	0.124141	0.786938	0.0904739	0.853494	0.559747	0.0475015
LOC_Os05g32140.1	LOC_Os05g32140	NAD dependent epimerase/dehydratase family protein, putative, expressed	63.3039	67.1579	29.1004	65.7797	64.771	42.8949	0.0852627	0.792685	-1.12126	0.000515699	-0.0222944	1	-0.616836	0.125387	0.055348	0.929905	-0.0522091	0.862046	0.559767	0.0446431
LOC_Os05g32220.1	LOC_Os05g32220	L1P family of ribosomal proteins domain containing protein, expressed	153.523	160.728	71.335	155.116	153.295	107.769	0.0661665	0.735687	-1.10577	4.77241e-08	-0.0170369	1	-0.525405	0.0636581	0.0148927	0.909542	-0.0683106	0.612086	0.59526	0.000723788
LOC_Os05g32500.1	LOC_Os05g32500	expressed protein	53.5708	36.3197	32.5551	51.1261	39.8709	44.4008	-0.560695	0.057932	-0.718563	0.0315807	-0.358724	0.294782	-0.203474	0.918605	-0.0673869	0.697642	0.134584	0.731109	0.447702	0.109848
LOC_Os05g32820.1	LOC_Os05g32820	peptide-N4-asparagine amidase A, putative, expressed	116.88	113.011	77.4609	97.5032	113.487	85.3309	-0.0485649	0.792072	-0.593488	0.0050721	0.219006	0.301763	-0.192381	0.941016	-0.261507	0.152549	0.00606384	1	0.1396	0.238042
LOC_Os05g33280.1	LOC_Os05g33280	thylakoid lumen protein, putative, expressed	100.431	88.9224	35.8431	94.0378	84.497	58.2014	-0.175586	0.423928	-1.48644	3.89007e-08	-0.154341	0.500597	-0.692187	0.0343635	-0.094892	0.615343	-0.0736468	0.704089	0.699358	0.00704281
LOC_Os05g33290.1	LOC_Os05g33290	uncharacterized conserved membrane protein specific to cyanobacteria, putative, expressed	98.1835	99.3494	59.007	91.5373	88.8186	73.5793	0.0170307	1	-0.734594	0.00235806	-0.0434979	0.882027	-0.31506	0.586486	-0.101121	0.611655	-0.161649	0.466039	0.318414	0.0683644
LOC_Os05g33510.1	LOC_Os05g33510	peptide methionine sulfoxide reductase msrB, putative, expressed	93.8104	95.3303	60.7673	92.4144	95.0675	73.4704	0.023187	1	-0.626453	0.0100594	0.0408346	0.826449	-0.330955	0.532865	-0.0216302	0.825956	-0.00398261	1	0.273868	0.119712
LOC_Os05g33520.1	LOC_Os05g33520	expressed protein	42.854	34.4866	21.7865	37.7194	35.5291	25.5635	-0.313392	0.306908	-0.975993	0.0125653	-0.0863044	0.907609	-0.561222	0.380788	-0.184123	0.578837	0.0429652	0.905008	0.230649	0.388424
LOC_Os05g33730.1	LOC_Os05g33730	gibberellin receptor GID1L2, putative, expressed	28.8449	32.1812	70.4673	29.1963	40.356	49.9595	0.157902	0.798199	1.28864	3.00451e-05	0.466998	0.186727	0.774973	0.00452298	0.0174693	1	0.326565	0.409751	-0.496195	0.20152
LOC_Os05g33840.1	LOC_Os05g33840	transketolase, putative, expressed	182.726	116.38	92.8209	195.967	130.207	133.689	-0.650839	0.000100092	-0.97716	9.20879e-08	-0.589804	0.000377517	-0.55173	0.0236334	0.100929	0.644154	0.161964	0.407825	0.526359	0.000670062
LOC_Os05g33940.1	LOC_Os05g33940	alpha/beta hydrolase fold, putative, expressed	93.0547	48.2985	75.6502	92.5535	62.6189	71.4163	-0.946101	0.000135733	-0.298735	0.219156	-0.563689	0.0200825	-0.374034	0.389583	-0.00779147	0.941571	0.37462	0.183904	-0.0830905	0.8693
LOC_Os05g34070.1	LOC_Os05g34070	DIP1, putative, expressed	71.3098	96.9587	110.435	76.8914	92.9277	92.325	0.44327	0.0535871	0.631025	0.00362673	0.273286	0.219787	0.263899	0.053827	0.108722	0.742614	-0.0612617	0.771827	-0.258404	0.573571
LOC_Os05g34650.1	LOC_Os05g34650	DUF647 domain containing protein, putative, expressed	70.2728	57.7964	41.5487	65.3003	56.0078	55.3175	-0.281987	0.289527	-0.758163	0.0105039	-0.221462	0.46759	-0.239354	0.855119	-0.105877	0.606248	-0.0453519	0.851759	0.412933	0.0836735
LOC_Os05g34680.1	LOC_Os05g34680	expressed protein	59.509	36.1227	40.4584	54.626	48.6019	51.7388	-0.720202	0.0141444	-0.556669	0.0571619	-0.168575	0.6244	-0.0783412	0.771593	-0.12352	0.577137	0.428107	0.192952	0.354807	0.0950601
LOC_Os05g34700.2	LOC_Os05g34700	GDSL-like lipase/acylhydrolase, putative, expressed	13.844	29.7198	27.2804	13.7395	24.8635	18.4816	1.10216	0.0226516	0.978604	0.0426558	0.8557	0.0796091	0.42776	0.29475	-0.0109313	1	-0.257395	0.503116	-0.561775	0.370903
LOC_Os05g35266.1	LOC_Os05g35266	galactosyltransferase, putative, expressed	2.81027	6.20783	6.25131	2.01213	0.0102377	3.68948	1.14338	0.507828	1.15345	0.341443	-7.61869	0.500007	0.874694	0.428672	-0.481985	0.684429	-9.24405	0.0153197	-0.760741	0.756679
LOC_Os05g35340.1	LOC_Os05g35340	expressed protein	39.3024	46.8848	41.3855	33.0386	52.003	36.0845	0.254504	0.450699	0.0745097	0.823637	0.654443	0.0392103	0.127226	0.400075	-0.250464	0.479953	0.149475	0.688034	-0.197748	0.909556
LOC_Os05g35650.1	LOC_Os05g35650	peptide transporter PTR2, putative, expressed	25.5294	24.9928	44.3378	26.1415	26.8235	30.8248	-0.0306471	0.889587	0.796378	0.0312435	0.0371556	0.891547	0.23775	0.288981	0.0341823	1	0.101985	0.889913	-0.524446	0.299254
LOC_Os05g35740.3	LOC_Os05g35740	subtilisin N-terminal Region family protein, expressed	4.16365	2.39807	1.19845	0	4.09946	3.52111	-0.795975	0.451778	-1.79668	0.375028	Inf	0.061542	Inf	0.0483126	-Inf	0.0600303	0.77356	0.687509	1.55486	0.198601
LOC_Os05g35930.1	LOC_Os05g35930	expressed protein	1.52753	1.14324	7.05961	0.475406	1.96183	5.19278	-0.418072	0.623918	2.20839	0.107727	2.04497	0.248078	3.44928	0.0226503	-1.68397	0.245012	0.779072	1	-0.443081	0.77746
LOC_Os05g36010.1	LOC_Os05g36010	OsSub47 - Putative Subtilisin homologue, expressed	34.9682	28.4987	19.3333	28.4329	31.275	25.5868	-0.295147	0.380465	-0.854956	0.0403422	0.137449	0.697893	-0.152162	0.892031	-0.298482	0.378432	0.134114	0.794904	0.404312	0.181988
[truncated: 1,337 more rows]
