# Supplementary material for: BAC and RNA sequencing reveal the brown planthopper resistance gene BPH15 in a recombination cold spot that mediates a unique defense mechanism
Source: BMC Genomics. 2014 Aug 11;15(1):674. doi: 10.1186/1471-2164-15-674 (PMC4148935; doi:10.1186/1471-2164-15-674)
Supplement: Supplementary file 7 — Additional file 7: The DEG assign to MapMan major pathways. (XLS 289 KB) [file 12864_2014_6374_MOESM7_ESM.xls]

## Sheet: Additional file 7
Additional file 7. The DEG assign to MapMan major pathways. Red U: upregulated DEG (P < 0.05, log2FC ≥ 0.585); green D: downregulated DEG (P < 0.05, log2FC ≤ –0.585).
Pathways	BinCode	BinName	DEG	MSU Annotation	S0_S6	S0_S48	R0_R6	R0_R48	S0_R0	S6_R6	S48_R48	S0_S6	S0_S48	R0_R6	R0_R48	S0_R0	S6-R6	S48_R48
hormone metabolism.ethylene	17.5.1	hormone metabolism.ethylene.synthesis-degradation	LOC_Os09g27820.1	1-aminocyclopropane-1-carboxylate oxidase protein, putative, expressed	-	D	-	-	-	-	-	-	-1.06142	-	-	-	-	-
	17.5.1	hormone metabolism.ethylene.synthesis-degradation	LOC_Os02g53180.1	1-aminocyclopropane-1-carboxylate oxidase protein, putative, expressed	-	U	-	-	-	-	-	-	1.26703	-	-	-	-	-
	17.5.1	hormone metabolism.ethylene.synthesis-degradation	LOC_Os05g05670.1	1-aminocyclopropane-1-carboxylate oxidase, putative, expressed	-	-	-	U	D	-	-	-	-	-	1.06194	-1.09172	-	-
	17.5.1	hormone metabolism.ethylene.synthesis-degradation	LOC_Os09g02710.1	CBS domain containing membrane protein, putative, expressed	D	-	-	-	-	-	-	-0.796367	-	-	-	-	-	-
	17.5.1	hormone metabolism.ethylene.synthesis-degradation	LOC_Os03g03034.4	flavonol synthase/flavanone 3-hydroxylase, putative, expressed	-	-	-	U	-	-	-	-	-	-	2.70101	-	-	-
	17.5.1	hormone metabolism.ethylene.synthesis-degradation	LOC_Os10g39140.1	flavonol synthase/flavanone 3-hydroxylase, putative, expressed	-	U	-	-	-	-	-	-	1.15529	-	-	-	-	-
	17.5.1	hormone metabolism.ethylene.synthesis-degradation	LOC_Os08g44590.1	gibberellin 20 oxidase 2, putative, expressed	-	U	-	U	-	-	-	-	1.4435	-	1.76701	-	-	-
	17.5.1	hormone metabolism.ethylene.synthesis-degradation	LOC_Os07g07410.1	oxidoreductase, 2OG-Fe oxygenase family protein, putative, expressed	-	-	U	-	-	-	-	-	-	Inf	-	-	-	-
	17.5.1	hormone metabolism.ethylene.synthesis-degradation	LOC_Os08g37456.1	flavonol synthase/flavanone 3-hydroxylase, putative, expressed	U	-	-	-	-	D	-	Inf	-	-	-	-	-2.47013	-
	17.5.1	hormone metabolism.ethylene.synthesis-degradation	LOC_Os08g37456.2	flavonol synthase/flavanone 3-hydroxylase, putative, expressed	D	-	-	-	-	U	-	-13.4588	-	-	-	-	13.7167	-
	17.5.1	hormone metabolism.ethylene.synthesis-degradation	LOC_Os04g49194.1	naringenin,2-oxoglutarate 3-dioxygenase, putative, expressed	-	U	-	-	-	-	-	-	4.87184	-	-	-	-	-
	17.5.1	hormone metabolism.ethylene.synthesis-degradation	LOC_Os07g07410.2	oxidoreductase, 2OG-Fe oxygenase family protein, putative, expressed	-	U	-	-	-	-	D	-	2.859	-	-	-	-	-1.29372
	17.5.1	hormone metabolism.ethylene.synthesis-degradation	LOC_Os03g03034.1	flavonol synthase/flavanone 3-hydroxylase, putative, expressed	-	U	-	-	-	-	-	-	1.40791	-	-	-	-	-
	17.5.1	hormone metabolism.ethylene.synthesis-degradation	LOC_Os04g49210.1	naringenin,2-oxoglutarate 3-dioxygenase, putative, expressed	-	-	-	-	-	U	U	-	-	-	-	-	1.39289	0.689889
	17.5.1	hormone metabolism.ethylene.synthesis-degradation	LOC_Os05g05680.1	1-aminocyclopropane-1-carboxylate oxidase, putative, expressed	-	-	-	U	-	-	-	-	-	-	0.608365	-	-	-
	17.5.1	hormone metabolism.ethylene.synthesis-degradation	LOC_Os03g42130.1	gibberellin 20 oxidase 2, putative, expressed	D	-	D	-	-	-	-	-1.70559	-	-1.48849	-	-	-	-
	17.5.1	hormone metabolism.ethylene.synthesis-degradation	LOC_Os09g07440.1	retrotransposon protein, putative, unclassified, expressed	-	D	-	D	-	-	-	-	-1.67408	-	-1.0554	-	-	-
	17.5.2	hormone metabolism.ethylene.signal transduction	LOC_Os02g43790.1	ethylene-responsive transcription factor, putative, expressed	-	U	-	-	-	-	-	-	2.52394	-	-	-	-	-
	17.5.2	hormone metabolism.ethylene.signal transduction	LOC_Os03g08500.1	AP2 domain containing protein, expressed	-	U	-	-	-	-	-	-	0.587163	-	-	-	-	-
	17.5.2	hormone metabolism.ethylene.signal transduction	LOC_Os04g08740.1	ethylene receptor, putative, expressed	-	-	-	U	-	-	-	-	-	-	0.765883	-	-	-
	17.5.2	hormone metabolism.ethylene.signal transduction	LOC_Os01g58420.1	AP2 domain containing protein, expressed	-	-	-	U	-	-	-	-	-	-	0.844144	-	-	-
	17.5.2	hormone metabolism.ethylene.signal transduction	LOC_Os03g08490.1	AP2 domain containing protein, expressed	-	U	-	-	-	-	D	-	1.67785	-	-	-	-	-1.65715
	17.5.2	hormone metabolism.ethylene.signal transduction	LOC_Os08g26840.1	plant protein of unknown function domain containing protein, expressed	-	U	-	-	-	-	-	-	2.64337	-	-	-	-	-
	17.5.2	hormone metabolism.ethylene.signal transduction	LOC_Os04g46220.1	ethylene-responsive transcription factor, putative, expressed	-	U	-	-	-	-	-	-	1.26756	-	-	-	-	-
	17.5.2	hormone metabolism.ethylene.signal transduction	LOC_Os04g52090.1	AP2 domain containing protein, expressed	-	-	-	U	-	-	-	-	-	-	1.52007	-	-	-
	17.5.2	hormone metabolism.ethylene.signal transduction	LOC_Os02g10760.1	AP2 domain containing protein, expressed	-	D	-	-	-	-	U	-	-0.971841	-	-	-	-	0.608025
	17.5.2	hormone metabolism.ethylene.signal transduction	LOC_Os05g41780.1	AP2 domain containing protein, expressed	U	U	U	U	-	-	-	0.647825	0.660323	0.87468	0.805653	-	-	-
	17.5.2	hormone metabolism.ethylene.signal transduction	LOC_Os03g08500.2	AP2 domain containing protein, expressed	-	-	-	-	-	-	D	-	-	-	-	-	-	-2.37895
	17.5.2	hormone metabolism.ethylene.signal transduction	LOC_Os03g49500.2	ethylene receptor, putative, expressed	-	-	-	D	-	-	-	-	-	-	-6.22429	-	-	-
	17.5.2	hormone metabolism.ethylene.signal transduction	LOC_Os05g25260.1	AP2 domain containing protein, expressed	-	U	-	-	-	-	-	-	1.27158	-	-	-	-	-
	17.5.2	hormone metabolism.ethylene.signal transduction	LOC_Os10g41330.2	AP2 domain containing protein, expressed	-	U	-	U	-	-	-	-	1.70179	-	1.41215	-	-	-
	17.5.3	hormone metabolism.ethylene.induced-regulated-responsive-activated	LOC_Os03g19270.2	universal stress protein domain containing protein, putative, expressed	-	U	-	-	-	-	D	-	2.40919	-	-	-	-	-Inf
	17.5.3	hormone metabolism.ethylene.induced-regulated-responsive-activated	LOC_Os12g36640.1	universal stress protein domain containing protein, putative, expressed	-	U	-	U	-	-	D	-	1.56563	-	0.725813	-	-	-1.06153
	17.5.3	hormone metabolism.ethylene.induced-regulated-responsive-activated	LOC_Os03g19270.3	universal stress protein domain containing protein, putative, expressed	U	U	U	U	-	-	-	3.8639	4.62056	1.83982	2.46742	-	-	-
	17.5.3	hormone metabolism.ethylene.induced-regulated-responsive-activated	LOC_Os05g28740.1	universal stress protein domain containing protein, putative, expressed	U	U	U	U	-	-	D	2.10388	2.40864	2.37008	2.03654	-	-	-0.674214
	17.5.3	hormone metabolism.ethylene.induced-regulated-responsive-activated	LOC_Os12g36640.2	universal stress protein domain containing protein, putative, expressed	-	U	-	-	U	-	-	-	0.799807	-	-	0.600962	-	-
	17.5.3	hormone metabolism.ethylene.induced-regulated-responsive-activated	LOC_Os01g19820.2	universal stress protein domain containing protein, putative, expressed	U	U	U	U	-	-	-	1.07867	2.58199	1.88337	2.56122	-	-	-
	17.5.3	hormone metabolism.ethylene.induced-regulated-responsive-activated	LOC_Os02g52314.1	BTB1 - Bric-a-Brac,Tramtrack, Broad Complex BTB domain, expressed	-	D	-	-	-	-	-	-	-0.618926	-	-	-	-	-
hormone metabolism.jasmonate	17.7.1	hormone metabolism.jasmonate.synthesis-degradation	LOC_Os09g02710.1	CBS domain containing membrane protein, putative, expressed	D	-	-	-	-	-	-	-0.796367	-	-	-	-	-	-
	17.7.1.2	hormone metabolism.jasmonate.synthesis-degradation.lipoxygenase	LOC_Os02g10120.1	lipoxygenase, putative, expressed	-	D	-	-	-	-	-	-	-1.7369	-	-	-	-	-
	17.7.1.2	hormone metabolism.jasmonate.synthesis-degradation.lipoxygenase	LOC_Os08g39850.1	lipoxygenase, chloroplast precursor, putative, expressed	-	U	-	-	-	-	-	-	5.99198	-	-	-	-	-
	17.7.1.2	hormone metabolism.jasmonate.synthesis-degradation.lipoxygenase	LOC_Os03g52860.1	lipoxygenase, putative, expressed	U	U	U	-	-	-	-	4.59065	2.40068	3.88599	-	-	-	-
	17.7.1.3	hormone metabolism.jasmonate.synthesis-degradation.allene oxidase synthase	LOC_Os03g55800.1	cytochrome P450, putative, expressed	-	-	U	-	-	-	-	-	-	0.905629	-	-	-	-
	17.7.1.3	hormone metabolism.jasmonate.synthesis-degradation.allene oxidase synthase	LOC_Os03g12500.1	cytochrome P450, putative, expressed	-	U	-	-	-	-	-	-	1.86099	-	-	-	-	-
	17.7.1.5	hormone metabolism.jasmonate.synthesis-degradation.12-Oxo-PDA-reductase	LOC_Os06g11210.1	12-oxophytodienoate reductase, putative, expressed	-	U	-	-	-	-	-	-	3.90023	-	-	-	-	-
hormone metabolism.salicylic acid	17.8.1	hormone metabolism.salicylic acid.synthesis-degradation	LOC_Os11g15040.1	S-adenosyl-L-methionine:benzoic acid/salicylic acid carboxyl methyltransferase, putative, expressed	U	U	-	U	-	-	-	1.83299	2.80178	-	1.29968	-	-	-
	17.8.1	hormone metabolism.salicylic acid.synthesis-degradation	LOC_Os06g20960.1	SAM dependent carboxyl methyltransferase, putative, expressed	-	U	-	-	-	-	-	-	3.83374	-	-	-	-	-
	17.8.1	hormone metabolism.salicylic acid.synthesis-degradation	LOC_Os06g22440.1	SAM dependent carboxyl methyltransferase, putative, expressed	-	U	-	-	-	-	-	-	1.05763	-	-	-	-	-
	17.8.1	hormone metabolism.salicylic acid.synthesis-degradation	LOC_Os11g15040.4	S-adenosyl-L-methionine:benzoic acid/salicylic acid carboxyl methyltransferase, putative, expressed	-	U	-	U	-	-	-	-	2.5649	-	1.32651	-	-	-
signalling.receptor kinases	30.2.3	signalling.receptor kinases.leucine rich repeat III	LOC_Os09g02250.2	transposon protein, putative, unclassified, expressed	-	-	-	U	-	-	-	-	-	-	12.537	-	-	-
	30.2.3	signalling.receptor kinases.leucine rich repeat III	LOC_Os04g58700.1	expressed protein	-	D	-	-	-	-	-	-	-0.790781	-	-	-	-	-
	30.2.3	signalling.receptor kinases.leucine rich repeat III	LOC_Os03g32580.1	BRASSINOSTEROID INSENSITIVE 1-associated receptor kinase 1 precursor, putative, expressed	-	U	-	-	-	-	-	-	1.09375	-	-	-	-	-
	30.2.3	signalling.receptor kinases.leucine rich repeat III	LOC_Os01g42294.1	inactive receptor kinase At2g26730 precursor, putative, expressed	-	D	-	-	-	-	-	-	-0.980016	-	-	-	-	-
	30.2.3	signalling.receptor kinases.leucine rich repeat III	LOC_Os09g02250.1	transposon protein, putative, unclassified, expressed	-	-	-	D	-	-	-	-	-	-	-15.9591	-	-	-
	30.2.11	signalling.receptor kinases.leucine rich repeat XI	LOC_Os12g43640.1	receptor-like protein kinase HAIKU2 precursor, putative, expressed	-	U	-	-	-	-	-	-	2.0514	-	-	-	-	-
	30.2.11	signalling.receptor kinases.leucine rich repeat XI	LOC_Os03g16010.1	BRASSINOSTEROID INSENSITIVE 1-associated receptor kinase 1 precursor, putative, expressed	-	D	-	-	-	-	-	-	-0.644549	-	-	-	-	-
	30.2.11	signalling.receptor kinases.leucine rich repeat XI	LOC_Os06g18000.1	protein kinase domain containing protein, expressed	-	U	-	U	-	-	-	-	2.35041	-	1.38437	-	-	-
	30.2.11	signalling.receptor kinases.leucine rich repeat XI	LOC_Os02g13510.1	receptor-like protein kinase 5 precursor, putative, expressed	-	U	-	U	-	-	-	-	2.34113	-	1.37923	-	-	-
	30.2.11	signalling.receptor kinases.leucine rich repeat XI	LOC_Os04g58700.1	expressed protein	-	D	-	-	-	-	-	-	-0.790781	-	-	-	-	-
	30.2.11	signalling.receptor kinases.leucine rich repeat XI	LOC_Os03g32580.1	BRASSINOSTEROID INSENSITIVE 1-associated receptor kinase 1 precursor, putative, expressed	-	U	-	-	-	-	-	-	1.09375	-	-	-	-	-
	30.2.11	signalling.receptor kinases.leucine rich repeat XI	LOC_Os11g35500.1	receptor-like protein kinase 5 precursor, putative, expressed	-	-	-	U	U	U	U	-	-	-	1.12834	3.69678	6.82121	5.53276
	30.2.11	signalling.receptor kinases.leucine rich repeat XI	LOC_Os03g56270.2	receptor protein kinase CLAVATA1 precursor, putative, expressed	-	-	D	-	-	D	-	-	-	-3.65883	-	-	-3.23122	-
	30.2.12	signalling.receptor kinases.leucine rich repeat XII	LOC_Os11g36180.1	receptor kinase, putative, expressed	-	-	-	U	U	U	U	-	-	-	1.21421	6.99365	8.61828	6.27835
	30.2.12	signalling.receptor kinases.leucine rich repeat XII	LOC_Os11g35500.1	receptor-like protein kinase 5 precursor, putative, expressed	-	-	-	U	U	U	U	-	-	-	1.12834	3.69678	6.82121	5.53276
	30.2.16	signalling.receptor kinases.Catharanthus roseus-like RLK1	LOC_Os01g56330.1	TKL_IRAK_CrRLK1L-1.5 - The CrRLK1L-1 subfamily has homology to the CrRLK1L homolog, expressed	-	D	-	-	-	-	-	-	-0.815309	-	-	-	-	-
	30.2.17	signalling.receptor kinases.DUF 26	LOC_Os01g03830.1	retrotransposon protein, putative, unclassified, expressed	U	U	-	-	-	D	-	0.972068	0.746949	-	-	-	-0.754575	-
	30.2.17	signalling.receptor kinases.DUF 26	LOC_Os08g29000.1	retrotransposon protein, putative, Ty1-copia subclass, expressed	-	-	D	-	-	D	-	-	-	-2.10246	-	-	-1.55996	-
	30.2.17	signalling.receptor kinases.DUF 26	LOC_Os09g02760.1	retrotransposon protein, putative, Ty1-copia subclass, expressed	U	-	-	-	-	-	-	0.840532	-	-	-	-	-	-
	30.2.19	signalling.receptor kinases.legume-lectin	LOC_Os04g44910.1	receptor like protein kinase, putative, expressed	-	U	-	-	-	-	-	-	1.58062	-	-	-	-	-
	30.2.22	signalling.receptor kinases.proline extensin like	LOC_Os03g49620.2	BRASSINOSTEROID INSENSITIVE 1-associated receptor kinase 1 precursor, putative, expressed	-	U	-	-	-	-	-	-	1.05837	-	-	-	-	-
	30.2.22	signalling.receptor kinases.proline extensin like	LOC_Os11g39370.1	BRASSINOSTEROID INSENSITIVE 1-associated receptor kinase 1 precursor, putative, expressed	-	U	-	-	-	-	-	-	1.12966	-	-	-	-	-
	30.2.24	signalling.receptor kinases.S-locus glycoprotein like	LOC_Os07g35310.1	TKL_IRAK_DUF26-lc.12 - DUF26 kinases have homology to DUF26 containing loci, expressed	-	U	-	-	-	-	-	-	2.29915	-	-	-	-	-
	30.2.24	signalling.receptor kinases.S-locus glycoprotein like	LOC_Os03g49620.2	BRASSINOSTEROID INSENSITIVE 1-associated receptor kinase 1 precursor, putative, expressed	-	U	-	-	-	-	-	-	1.05837	-	-	-	-	-
	30.2.24	signalling.receptor kinases.S-locus glycoprotein like	LOC_Os07g35370.1	TKL_IRAK_DUF26-lc.15 - DUF26 kinases have homology to DUF26 containing loci, expressed	-	U	-	-	-	-	-	-	4.34636	-	-	-	-	-
	30.2.24	signalling.receptor kinases.S-locus glycoprotein like	LOC_Os07g35390.1	TKL_IRAK_DUF26-lc.17 - DUF26 kinases have homology to DUF26 containing loci, expressed	-	U	-	-	-	-	-	-	3.93373	-	-	-	-	-
	30.2.99	signalling.receptor kinases.misc	LOC_Os12g41540.1	expressed protein	-	-	-	-	U	U	U	-	-	-	-	4.34868	3.54871	2.73664
	30.2.99	signalling.receptor kinases.misc	LOC_Os12g10740.1	leucine-rich repeat family protein, putative, expressed	-	U	-	-	-	-	-	-	1.19707	-	-	-	-	-
	30.2.99	signalling.receptor kinases.misc	LOC_Os03g16960.1	cysteine-rich repeat secretory protein 55 precursor, putative, expressed	-	U	-	-	-	-	-	-	4.51961	-	-	-	-	-
	30.2.99	signalling.receptor kinases.misc	LOC_Os11g36180.1	receptor kinase, putative, expressed	-	-	-	U	U	U	U	-	-	-	1.21421	6.99365	8.61828	6.27835
	30.2.99	signalling.receptor kinases.misc	LOC_Os02g01730.1	serine/threonine-protein kinase At1g18390 precursor, putative, expressed	-	U	-	-	-	-	-	-	0.657386	-	-	-	-	-
	30.2.99	signalling.receptor kinases.misc	LOC_Os11g39370.1	BRASSINOSTEROID INSENSITIVE 1-associated receptor kinase 1 precursor, putative, expressed	-	U	-	-	-	-	-	-	1.12966	-	-	-	-	-
	30.2.99	signalling.receptor kinases.misc	LOC_Os05g40270.3	expressed protein	-	-	-	U	-	-	-	-	-	-	2.6989	-	-	-
	30.2.99	signalling.receptor kinases.misc	LOC_Os04g56430.1	cysteine-rich receptor-like protein kinase, putative, expressed	-	U	-	-	-	-	D	-	2.84789	-	-	-	-	-2.38275
	30.2.99	signalling.receptor kinases.misc	LOC_Os03g16950.1	cysteine-rich repeat secretory protein 55 precursor, putative, expressed	-	U	-	U	-	-	-	-	3.45459	-	3.69466	-	-	-
signalling.MAP kinases	30.6	signalling.MAP kinases	LOC_Os03g17700.1	CGMC_MAPKCGMC_2_ERK.2 - CGMC includes CDA, MAPK, GSK3, and CLKC kinases, expressed	-	U	-	-	-	-	-	-	1.36237	-	-	-	-	-
	30.6	signalling.MAP kinases	LOC_Os06g48590.2	CGMC_MAPKCMGC_2_SLT2y_ERK.2 - CGMC includes CDA, MAPK, GSK3, and CLKC kinases, expressed	-	-	U	-	-	-	-	-	-	3.45328	-	-	-	-
signalling.calcium	30.3	signalling.calcium	LOC_Os03g19720.1	EF hand family protein, putative, expressed	D	-	-	-	-	-	-	-0.801411	-	-	-	-	-	-
	30.3	signalling.calcium	LOC_Os01g72100.1	OsCML10 - Calmodulin-related calcium sensor protein, expressed	D	D	D	-	-	-	-	-0.984984	-0.64581	-0.655578	-	-	-	-
	30.3	signalling.calcium	LOC_Os07g14270.3	calreticulin precursor protein, putative, expressed	-	D	D	-	-	-	-	-	-0.592914	-0.659258	-	-	-	-
	30.3	signalling.calcium	LOC_Os05g43170.1	calreticulin precursor protein, putative, expressed	-	U	-	-	-	-	-	-	1.136	-	-	-	-	-
	30.3	signalling.calcium	LOC_Os05g31620.1	OsCML15 - Calmodulin-related calcium sensor protein, expressed	-	U	-	-	-	-	-	-	1.69561	-	-	-	-	-
	30.3	signalling.calcium	LOC_Os03g06240.2	YT521-B-like family domain containing protein, expressed	-	U	-	-	-	-	-	-	1.04826	-	-	-	-	-
	30.3	signalling.calcium	LOC_Os01g72530.1	OsCML31 - Calmodulin-related calcium sensor protein, expressed	-	U	-	-	-	-	-	-	3.17846	-	-	-	-	-
	30.3	signalling.calcium	LOC_Os04g42430.1	EF hand family protein, putative, expressed	-	-	-	U	-	-	-	-	-	-	0.70906	-	-	-
	30.3	signalling.calcium	LOC_Os01g04280.1	calmodulin binding protein, putative, expressed	-	U	-	-	-	-	-	-	3.40399	-	-	-	-	-
	30.3	signalling.calcium	LOC_Os04g32950.1	calreticulin precursor protein, putative, expressed	-	D	D	-	-	-	-	-	-0.592467	-0.65782	-	-	-	-
	30.3	signalling.calcium	LOC_Os02g03020.1	EF hand family protein, putative, expressed	-	U	-	-	-	-	-	-	1.28426	-	-	-	-	-
	30.3	signalling.calcium	LOC_Os02g35470.3	calmodulin binding protein, putative, expressed	-	U	-	-	-	-	-	-	2.18591	-	-	-	-	-
	30.3	signalling.calcium	LOC_Os06g46950.1	EF hand family protein, putative, expressed	-	-	-	U	-	-	-	-	-	-	1.15326	-	-	-
	30.3	signalling.calcium	LOC_Os05g06920.1	relA-SpoT like protein RSH4, putative, expressed	-	D	-	-	-	-	-	-	-2.35822	-	-	-	-	-
	30.3	signalling.calcium	LOC_Os01g59530.1	OsCML1 - Calmodulin-related calcium sensor protein, expressed	-	D	-	-	-	-	-	-	-0.967402	-	-	-	-	-
	30.3	signalling.calcium	LOC_Os07g06740.1	CAMK_CAMK_like.31 - CAMK includes calcium/calmodulin depedent protein kinases, expressed	-	-	-	-	-	-	D	-	-	-	-	-	-	-1.92904
	30.3	signalling.calcium	LOC_Os03g29770.1	EF hand family protein, expressed	-	-	U	-	-	-	D	-	-	1.06618	-	-	-	-0.688422
	30.3	signalling.calcium	LOC_Os12g04360.1	calmodulin-like protein 1, putative, expressed	-	U	-	U	-	-	-	-	1.25294	-	1.05101	-	-	-
	30.3	signalling.calcium	LOC_Os12g36910.1	calmodulin binding protein, putative, expressed	-	U	-	U	-	-	-	-	2.07747	-	1.78771	-	-	-
	30.3	signalling.calcium	LOC_Os09g30490.1	EF hand family protein, expressed	-	U	-	-	-	-	-	-	2.09288	-	-	-	-	-
	30.3	signalling.calcium	LOC_Os03g06240.1	YT521-B-like family domain containing protein, expressed	-	U	U	U	-	-	-	-	1.13915	1.12922	1.10811	-	-	-
	30.3	signalling.calcium	LOC_Os10g25010.1	OsCML8 - Calmodulin-related calcium sensor protein, expressed	-	U	-	-	-	-	-	-	1.20202	-	-	-	-	-
	30.3	signalling.calcium	LOC_Os02g35470.2	calmodulin binding protein, putative, expressed	-	D	-	-	-	-	-	-	-4.05896	-	-	-	-	-
	30.3	signalling.calcium	LOC_Os03g61670.1	calreticulin precursor, putative, expressed	-	D	-	-	-	-	-	-	-1.60243	-	-	-	-	-
	30.3	signalling.calcium	LOC_Os03g53200.1	OsCML4 - Calmodulin-related calcium sensor protein, expressed	-	U	-	-	-	-	-	-	2.21941	-	-	-	-	-
	30.3	signalling.calcium	LOC_Os05g24780.1	OsCML21 - Calmodulin-related calcium sensor protein, expressed	-	U	-	-	-	-	D	-	1.66256	-	-	-	-	-1.72102
	30.3	signalling.calcium	LOC_Os07g06740.2	CAMK_CAMK_like.31 - CAMK includes calcium/calmodulin depedent protein kinases, expressed	-	-	-	-	-	-	U	-	-	-	-	-	-	2.15861
stress.biotic	20.1	stress.biotic	LOC_Os03g04060.1	CHIT16 - Chitinase family protein precursor, expressed	-	U	-	U	-	-	-	-	3.80114	-	2.96129	-	-	-
	20.1	stress.biotic	LOC_Os06g32600.1	THION15 - Plant thionin family protein precursor, expressed	D	-	-	-	-	-	-	-5.73644	-	-	-	-	-	-
	20.1	stress.biotic	LOC_Os11g37970.1	WIP5 - Wound-induced protein precursor, expressed	-	U	-	U	-	-	D	-	1.71098	-	0.717476	-	-	-0.912344
	20.1	stress.biotic	LOC_Os05g15850.1	glycosyl hydrolase, putative, expressed	-	D	-	-	-	-	-	-	-1.30261	-	-	-	-	-
	20.1	stress.biotic	LOC_Os06g51060.1	CHIT8 - Chitinase family protein precursor, expressed	-	U	-	-	-	-	D	-	2.53925	-	-	-	-	-1.71135
	20.1	stress.biotic	LOC_Os10g39680.1	CHIT14 - Chitinase family protein precursor, expressed	-	U	-	-	-	-	-	-	2.73229	-	-	-	-	-
	20.1	stress.biotic	LOC_Os07g03710.1	SCP-like extracellular protein, expressed	-	U	-	-	-	-	-	-	Inf	-	-	-	-	-
	20.1	stress.biotic	LOC_Os09g32080.1	CHIT13 - Chitinase family protein precursor, expressed	-	D	-	-	-	-	-	-	-0.652699	-	-	-	-	-
	20.1	stress.biotic	LOC_Os11g47500.1	glycosyl hydrolase, putative, expressed	-	U	U	-	-	-	D	-	2.98043	2.84055	-	-	-	-2.30787
	20.1	stress.biotic	LOC_Os01g18400.1	CHIT10 - Chitinase family protein precursor, expressed	-	U	-	-	-	-	-	-	2.82966	-	-	-	-	-
	20.1	stress.biotic	LOC_Os04g41620.1	CHIT2 - Chitinase family protein precursor, expressed	-	U	-	U	-	-	D	-	2.15948	-	0.69181	-	-	-0.951885
	20.1	stress.biotic	LOC_Os04g41680.1	CHIT3 - Chitinase family protein precursor, expressed	-	U	-	U	-	-	D	-	2.34832	-	1.10266	-	-	-1.02664
	20.1	stress.biotic	LOC_Os10g05660.1	thaumatin, putative, expressed	-	U	-	-	-	-	-	-	1.2985	-	-	-	-	-
	20.1	stress.biotic	LOC_Os07g03458.1	SCP-like extracellular protein, expressed	-	U	-	-	-	-	D	-	4.40524	-	-	-	-	-3.75079
	20.1	stress.biotic	LOC_Os01g42880.1	transferase family protein, putative, expressed	-	D	-	-	-	-	-	-	-0.745145	-	-	-	-	-
	20.1	stress.biotic	LOC_Os12g43440.1	thaumatin, putative, expressed	-	U	-	-	-	-	D	-	2.27911	-	-	-	-	-1.40022
	20.1	stress.biotic	LOC_Os10g34910.1	secretory protein, putative, expressed	-	U	-	-	-	-	-	-	2.80945	-	-	-	-	-
	20.1	stress.biotic	LOC_Os04g41640.1	HEV2 - Hevein family protein precursor, expressed	-	U	-	-	-	-	D	-	2.02323	-	-	-	-	-1.20155
	20.1	stress.biotic	LOC_Os06g24990.1	xylanase inhibitor protein 1 precursor, putative, expressed	-	U	-	U	-	-	D	-	2.5055	-	0.84548	-	-	-2.19591
	20.1	stress.biotic	LOC_Os07g03279.1	SCP-like extracellular protein, expressed	-	U	-	-	-	-	D	-	4.8239	-	-	-	-	-3.44631
	20.1	stress.biotic	LOC_Os11g37960.1	WIP4 - Wound-induced protein precursor, expressed	-	U	-	-	-	-	D	-	3.20721	-	-	-	-	-2.55816
	20.1	stress.biotic	LOC_Os12g09720.1	dirigent, putative, expressed	-	-	D	D	U	-	-	-	-	-2.22677	-1.89632	1.76776	-	-
	20.1	stress.biotic	LOC_Os07g44380.1	dirigent, putative, expressed	-	D	-	D	-	-	U	-	-1.88941	-	-0.898443	-	-	0.779152
	20.1	stress.biotic	LOC_Os03g46060.1	thaumatin family domain containing protein, expressed	-	U	-	-	-	-	D	-	2.75276	-	-	-	-	-2.83328
	20.1	stress.biotic	LOC_Os05g15770.1	glycosyl hydrolase, putative, expressed	-	U	U	-	-	-	D	-	1.20011	0.599879	-	-	-	-1.54056
	20.1	stress.biotic	LOC_Os01g43370.2	CPuORF17 - conserved peptide uORF-containing transcript, expressed	-	U	-	-	-	-	-	-	2.40682	-	-	-	-	-
	20.1	stress.biotic	LOC_Os03g30470.1	CHIT4 - Chitinase family protein precursor, expressed	-	U	-	-	-	-	-	-	1.69786	-	-	-	-	-
	20.1	stress.biotic	LOC_Os04g58850.1	harpin-induced protein 1 domain containing protein, expressed	-	-	-	-	-	-	U	-	-	-	-	-	-	0.590465
	20.1	stress.biotic	LOC_Os12g43410.1	thaumatin, putative, expressed	-	U	-	U	-	U	-	-	2.39079	-	3.87504	-	4.47426	-
	20.1	stress.biotic	LOC_Os01g28450.1	SCP-like extracellular protein, expressed	-	U	-	U	-	-	-	-	3.23679	-	2.11867	-	-	-
	20.1	stress.biotic	LOC_Os03g14050.1	thaumatin-like protein 1 precursor, putative, expressed	U	U	-	-	-	-	D	0.931295	2.22132	-	-	-	-	-1.48117
	20.1	stress.biotic	LOC_Os01g62260.1	thaumatin, putative, expressed	U	-	-	-	-	-	-	1.0134	-	-	-	-	-	-
	20.1	stress.biotic	LOC_Os01g28500.1	SCP-like extracellular protein, expressed	-	U	-	-	-	-	-	-	1.18529	-	-	-	-	-
	20.1	stress.biotic	LOC_Os03g46070.1	thaumatin, putative, expressed	-	U	-	-	-	-	-	-	4.76603	-	-	-	-	-
	20.1	stress.biotic	LOC_Os10g11980.1	transferase family protein, putative, expressed	D	D	-	-	-	-	-	-1.05461	-1.45269	-	-	-	-	-
	20.1	stress.biotic	LOC_Os12g14440.1	Jacalin-like lectin domain containing protein, putative, expressed	-	-	U	-	-	-	-	-	-	4.17877	-	-	-	-
	20.1	stress.biotic	LOC_Os11g37950.1	WIP3 - Wound-induced protein precursor, expressed	-	U	-	-	-	-	D	-	2.69061	-	-	-	-	-1.57199
	20.1	stress.biotic	LOC_Os02g36595.1	expressed protein	D	-	-	-	-	-	-	-1.1905	-	-	-	-	-	-
	20.1	stress.biotic	LOC_Os07g42520.1	dirigent, putative, expressed	U	U	U	-	-	-	-	0.728797	0.600804	0.971868	-	-	-	-
	20.1	stress.biotic	LOC_Os12g43450.1	thaumatin family domain containing protein, expressed	-	U	-	-	-	U	D	-	2.00376	-	-	-	0.649381	-1.28617
	20.1	stress.biotic	LOC_Os10g34930.1	secretory protein, putative, expressed	-	U	-	-	-	-	-	-	2.29244	-	-	-	-	-
	20.1	stress.biotic	LOC_Os07g03368.1	SCP-like extracellular protein, expressed	-	U	-	-	-	-	D	-	4.31174	-	-	-	-	-3.20336
	20.1	stress.biotic	LOC_Os06g25010.1	glycosyl hydrolase, putative, expressed	-	U	-	-	-	-	D	-	2.23168	-	-	-	-	-2.24454
	20.1	stress.biotic	LOC_Os07g03730.1	SCP-like extracellular protein, expressed	-	U	-	U	-	-	D	-	6.89313	-	2.87504	-	-	-1.18527
	20.1	stress.biotic	LOC_Os05g50500.1	secretory protein, putative, expressed	D	-	-	-	-	-	-	-1.47731	-	-	-	-	-	-
	20.1	stress.biotic	LOC_Os01g47070.1	glycosyl hydrolase, putative, expressed	-	U	-	U	-	-	D	-	4.48595	-	2.49836	-	-	-1.20635
	26.12	misc.peroxidases	LOC_Os07g48020.1	peroxidase precursor, putative, expressed	-	U	-	U	-	U	-	-	1.84066	-	1.43892	-	0.900563	-
	35.2	not assigned.unknown	LOC_Os12g36880.1	pathogenesis-related Bet v I family protein, putative, expressed	-	U	U	U	-	U	-	-	3.70143	4.96826	2.16291	-	4.9118	-
stress.abiotic.touch/wounding	20.2.4	stress.abiotic.touch/wounding	LOC_Os03g18770.1	wound-induced protein WI12, putative, expressed	U	-	-	-	D	D	D	0.731246	-	-	-	-0.629257	-1.10692	-1.00426
	20.2.4	stress.abiotic.touch/wounding	LOC_Os04g54280.1	retrotransposon protein, putative, Ty1-copia subclass, expressed	D	-	-	U	D	U	-	-2.00911	-	-	1.15584	-1.04683	0.648649	-
	20.2.4	stress.abiotic.touch/wounding	LOC_Os01g50622.1	DNA-binding protein DSP1, putative, expressed	U	-	U	-	-	-	-	1.17127	-	1.70542	-	-	-	-
	20.2.4	stress.abiotic.touch/wounding	LOC_Os05g51590.1	N-rich protein, putative, expressed	-	U	-	-	-	-	-	-	0.757878	-	-	-	-	-
	20.2.4	stress.abiotic.touch/wounding	LOC_Os08g26870.2	wound responsive protein, putative, expressed	-	-	U	U	-	-	-	-	-	0.608174	0.611868	-	-	-
	20.2.4	stress.abiotic.touch/wounding	LOC_Os08g26870.1	wound responsive protein, putative, expressed	U	U	U	-	-	-	-	1.83549	1.2004	1.07146	-	-	-	-
RNA.AP2/EREBP TF	27.3.3	RNA.regulation of transcription.AP2/EREBP, APETALA2/Ethylene-responsive element binding protein family	LOC_Os09g26420.4	AP2 domain containing protein, expressed	-	-	-	-	-	-	D	-	-	-	-	-	-	-1.15889
	27.3.3	RNA.regulation of transcription.AP2/EREBP, APETALA2/Ethylene-responsive element binding protein family	LOC_Os09g11480.1	AP2 domain containing protein, expressed	U	U	U	U	-	-	D	0.924643	1.90382	0.775711	0.654895	-	-	-0.831489
	27.3.3	RNA.regulation of transcription.AP2/EREBP, APETALA2/Ethylene-responsive element binding protein family	LOC_Os02g51670.1	ethylene-responsive transcription factor, putative, expressed	-	U	-	-	-	-	-	-	0.898264	-	-	-	-	-
	27.3.3	RNA.regulation of transcription.AP2/EREBP, APETALA2/Ethylene-responsive element binding protein family	LOC_Os01g49830.1	B3 DNA binding domain containing protein, expressed	-	U	-	-	-	-	D	-	1.11535	-	-	-	-	-1.04214
	27.3.3	RNA.regulation of transcription.AP2/EREBP, APETALA2/Ethylene-responsive element binding protein family	LOC_Os04g55520.1	AP2 domain containing protein, expressed	-	U	-	U	-	-	-	-	0.97068	-	0.682968	-	-	-
	27.3.3	RNA.regulation of transcription.AP2/EREBP, APETALA2/Ethylene-responsive element binding protein family	LOC_Os03g08500.1	AP2 domain containing protein, expressed	-	U	-	-	-	-	-	-	0.587163	-	-	-	-	-
	27.3.3	RNA.regulation of transcription.AP2/EREBP, APETALA2/Ethylene-responsive element binding protein family	LOC_Os01g04800.1	B3 DNA binding domain containing protein, expressed	-	U	-	U	-	-	-	-	2.10265	-	1.87317	-	-	-
	27.3.3	RNA.regulation of transcription.AP2/EREBP, APETALA2/Ethylene-responsive element binding protein family	LOC_Os09g35030.1	dehydration-responsive element-binding protein, putative, expressed	D	-	-	U	D	-	-	-3.12393	-	-	1.34705	-1.55064	-	-
	27.3.3	RNA.regulation of transcription.AP2/EREBP, APETALA2/Ethylene-responsive element binding protein family	LOC_Os03g08490.1	AP2 domain containing protein, expressed	-	U	-	-	-	-	D	-	1.67785	-	-	-	-	-1.65715
	27.3.3	RNA.regulation of transcription.AP2/EREBP, APETALA2/Ethylene-responsive element binding protein family	LOC_Os02g10760.1	AP2 domain containing protein, expressed	-	D	-	-	-	-	U	-	-0.971841	-	-	-	-	0.608025
	27.3.3	RNA.regulation of transcription.AP2/EREBP, APETALA2/Ethylene-responsive element binding protein family	LOC_Os03g08470.1	AP2 domain containing protein, expressed	U	U	U	U	-	-	D	0.858604	2.01226	0.825059	0.955912	-	-	-0.933321
	27.3.3	RNA.regulation of transcription.AP2/EREBP, APETALA2/Ethylene-responsive element binding protein family	LOC_Os09g11460.1	AP2 domain containing protein, expressed	-	U	-	U	-	-	-	-	1.10677	-	0.747488	-	-	-
	27.3.3	RNA.regulation of transcription.AP2/EREBP, APETALA2/Ethylene-responsive element binding protein family	LOC_Os06g07030.1	AP2 domain containing protein, expressed	-	U	-	-	-	-	-	-	2.10665	-	-	-	-	-
	27.3.3	RNA.regulation of transcription.AP2/EREBP, APETALA2/Ethylene-responsive element binding protein family	LOC_Os05g41780.1	AP2 domain containing protein, expressed	U	U	U	U	-	-	-	0.647825	0.660323	0.87468	0.805653	-	-	-
	27.3.3	RNA.regulation of transcription.AP2/EREBP, APETALA2/Ethylene-responsive element binding protein family	LOC_Os03g08500.2	AP2 domain containing protein, expressed	-	-	-	-	-	-	D	-	-	-	-	-	-	-2.37895
	27.3.3	RNA.regulation of transcription.AP2/EREBP, APETALA2/Ethylene-responsive element binding protein family	LOC_Os03g60120.1	AP2 domain containing protein, expressed	-	U	-	-	-	-	-	-	0.705378	-	-	-	-	-
	27.3.3	RNA.regulation of transcription.AP2/EREBP, APETALA2/Ethylene-responsive element binding protein family	LOC_Os01g21120.1	AP2 domain containing protein, expressed	D	-	-	U	D	-	-	-1.1297	-	-	1.18236	-1.15946	-	-
	27.3.3	RNA.regulation of transcription.AP2/EREBP, APETALA2/Ethylene-responsive element binding protein family	LOC_Os05g25260.1	AP2 domain containing protein, expressed	-	U	-	-	-	-	-	-	1.27158	-	-	-	-	-
	27.3.3	RNA.regulation of transcription.AP2/EREBP, APETALA2/Ethylene-responsive element binding protein family	LOC_Os04g46400.1	AP2 domain containing protein, expressed	-	U	-	-	-	-	-	-	0.773682	-	-	-	-	-
	27.3.3	RNA.regulation of transcription.AP2/EREBP, APETALA2/Ethylene-responsive element binding protein family	LOC_Os08g31580.1	ethylene-responsive transcription factor, putative, expressed	-	U	-	U	-	-	-	-	0.960664	-	0.651889	-	-	-
	27.3.3	RNA.regulation of transcription.AP2/EREBP, APETALA2/Ethylene-responsive element binding protein family	LOC_Os03g08470.2	AP2 domain containing protein, expressed	-	U	-	-	-	-	-	-	1.51632	-	-	-	-	-
RNA.bHLH TF	27.3.6	RNA.regulation of transcription.bHLH,Basic Helix-Loop-Helix family	LOC_Os09g29930.2	transcription factor BIM2, putative, expressed	-	-	-	U	-	-	-	-	-	-	8.70664	-	-	-
	27.3.6	RNA.regulation of transcription.bHLH,Basic Helix-Loop-Helix family	LOC_Os09g31300.1	helix-loop-helix DNA-binding domain containing protein, expressed	-	U	-	U	-	-	-	-	1.16764	-	1.18099	-	-	-
	27.3.6	RNA.regulation of transcription.bHLH,Basic Helix-Loop-Helix family	LOC_Os04g35010.1	helix-loop-helix DNA-binding domain containing protein, expressed	-	-	-	-	D	D	D	-	-	-	-	-9.84982	-7.12843	-4.81918
	27.3.6	RNA.regulation of transcription.bHLH,Basic Helix-Loop-Helix family	LOC_Os07g05010.2	helix-loop-helix DNA-binding domain containing protein, expressed	-	U	-	U	-	-	-	-	1.40009	-	1.70122	-	-	-
	27.3.6	RNA.regulation of transcription.bHLH,Basic Helix-Loop-Helix family	LOC_Os11g25560.1	BHLH transcription factor, putative, expressed	-	D	-	-	-	-	-	-	-0.737363	-	-	-	-	-
	27.3.6	RNA.regulation of transcription.bHLH,Basic Helix-Loop-Helix family	LOC_Os04g41229.1	helix-loop-helix DNA-binding domain containing protein, expressed	-	U	-	U	-	-	-	-	2.63799	-	2.01534	-	-	-
	27.3.6	RNA.regulation of transcription.bHLH,Basic Helix-Loop-Helix family	LOC_Os01g50940.1	helix-loop-helix DNA-binding domain containing protein, expressed	-	-	U	-	-	-	-	-	-	1.82051	-	-	-	-
	27.3.6	RNA.regulation of transcription.bHLH,Basic Helix-Loop-Helix family	LOC_Os02g39140.1	helix-loop-helix DNA-binding domain containing protein, expressed	-	-	-	U	-	-	-	-	-	-	1.16127	-	-	-
	27.3.6	RNA.regulation of transcription.bHLH,Basic Helix-Loop-Helix family	LOC_Os08g39630.1	helix-loop-helix DNA-binding domain containing protein, expressed	-	U	-	U	-	-	-	-	0.674806	-	0.732274	-	-	-
	27.3.6	RNA.regulation of transcription.bHLH,Basic Helix-Loop-Helix family	LOC_Os10g23050.1	helix-loop-helix DNA-binding protein, putative, expressed	-	U	-	-	-	-	-	-	3.42191	-	-	-	-	-
	27.3.6	RNA.regulation of transcription.bHLH,Basic Helix-Loop-Helix family	LOC_Os01g67480.1	helix-loop-helix DNA-binding domain containing protein, expressed	-	U	-	-	-	-	-	-	1.37181	-	-	-	-	-
RNA.zinc finger family TF	27.3.11	RNA.regulation of transcription.C2H2 zinc finger family	LOC_Os05g37190.1	ZOS5-08 - C2H2 zinc finger protein, expressed	-	U	-	U	-	-	-	-	4.03556	-	3.08107	-	-	-
	27.3.11	RNA.regulation of transcription.C2H2 zinc finger family	LOC_Os06g49490.1	ZOS6-10 - C2H2 zinc finger protein, expressed	-	U	-	-	-	-	D	-	0.756337	-	-	-	-	-0.869787
	27.3.11	RNA.regulation of transcription.C2H2 zinc finger family	LOC_Os04g47860.4	ZOS4-11 - C2H2 zinc finger protein, expressed	U	-	-	-	-	D	-	1.29736	-	-	-	-	-1.59168	-
	27.3.11	RNA.regulation of transcription.C2H2 zinc finger family	LOC_Os11g47630.1	ZOS11-10 - C2H2 zinc finger protein, expressed	-	U	-	-	-	-	-	-	5.17395	-	-	-	-	-
	27.3.11	RNA.regulation of transcription.C2H2 zinc finger family	LOC_Os07g31720.1	GTPase activating protein, putative, expressed	-	-	-	-	-	-	U	-	-	-	-	-	-	0.702803
	27.3.11	RNA.regulation of transcription.C2H2 zinc finger family	LOC_Os01g65080.3	ZOS1-18 - C2H2 zinc finger protein, expressed	-	-	D	D	-	D	-	-	-	-13.7444	-13.6499	-	-13.1059	-
	27.3.11	RNA.regulation of transcription.C2H2 zinc finger family	LOC_Os01g65080.4	ZOS1-18 - C2H2 zinc finger protein, expressed	-	U	U	U	-	U	-	-	6.05893	14.093	13.6556	-	1.68177	-
	27.3.11	RNA.regulation of transcription.C2H2 zinc finger family	LOC_Os03g10140.1	ZOS3-04 - C2H2 zinc finger protein, expressed	-	U	-	-	-	-	-	-	0.974858	-	-	-	-	-
	27.3.11	RNA.regulation of transcription.C2H2 zinc finger family	LOC_Os03g55540.1	ZOS3-18 - C2H2 zinc finger protein, expressed	-	U	-	U	-	-	-	-	0.607799	-	0.766684	-	-	-
	27.3.12	RNA.regulation of transcription.C3H zinc finger family	LOC_Os07g38090.1	zinc finger family protein, putative, expressed	-	-	-	-	-	-	U	-	-	-	-	-	-	1.07003
	27.3.12	RNA.regulation of transcription.C3H zinc finger family	LOC_Os01g56780.1	plus-3 domain containing protein, expressed	D	-	-	-	-	-	-	-1.62125	-	-	-	-	-	-
	27.3.12	RNA.regulation of transcription.C3H zinc finger family	LOC_Os05g45020.1	zinc finger/CCCH transcription factor, putative, expressed	U	U	U	U	-	-	D	0.968868	2.45961	1.89991	2.32976	-	-	-0.674563
	27.3.12	RNA.regulation of transcription.C3H zinc finger family	LOC_Os07g38090.2	zinc finger family protein, putative, expressed	U	U	-	-	U	-	-	4.37042	5.11494	-	-	5.00498	-	-
	27.3.12	RNA.regulation of transcription.C3H zinc finger family	LOC_Os01g09620.2	zinc finger/CCCH transcription factor, putative, expressed	-	U	-	-	-	-	-	-	1.53621	-	-	-	-	-
	27.3.12	RNA.regulation of transcription.C3H zinc finger family	LOC_Os05g03760.1	zinc finger family protein, putative, expressed	-	U	-	-	-	-	-	-	0.910956	-	-	-	-	-
	27.3.12	RNA.regulation of transcription.C3H zinc finger family	LOC_Os01g09620.1	zinc finger/CCCH transcription factor, putative, expressed	-	U	U	-	-	-	-	-	1.50567	0.924543	-	-	-	-
RNA.WRKY domain TF	27.3.32	RNA.regulation of transcription.WRKY domain transcription factor family	LOC_Os05g09020.1	WRKY67, expressed	-	U	-	U	-	-	-	-	1.67129	-	0.688107	-	-	-
	27.3.32	RNA.regulation of transcription.WRKY domain transcription factor family	LOC_Os03g55164.1	WRKY4, expressed	-	D	-	-	-	-	-	-	-1.18387	-	-	-	-	-
	27.3.32	RNA.regulation of transcription.WRKY domain transcription factor family	LOC_Os12g02400.1	WRKY114, expressed	-	-	-	U	-	-	-	-	-	-	2.95946	-	-	-
	27.3.32	RNA.regulation of transcription.WRKY domain transcription factor family	LOC_Os01g14440.1	WRKY1, expressed	-	U	-	-	-	-	-	-	2.30939	-	-	-	-	-
	27.3.32	RNA.regulation of transcription.WRKY domain transcription factor family	LOC_Os02g08440.4	WRKY71, expressed	-	-	-	U	-	-	U	-	-	-	5.00977	-	-	12.9667
	27.3.32	RNA.regulation of transcription.WRKY domain transcription factor family	LOC_Os09g25070.1	WRKY62, expressed	-	U	-	U	-	-	-	-	4.85355	-	3.53996	-	-	-
	27.3.32	RNA.regulation of transcription.WRKY domain transcription factor family	LOC_Os11g02540.1	WRKY50, expressed	-	-	-	-	-	-	U	-	-	-	-	-	-	1.04857
	27.3.32	RNA.regulation of transcription.WRKY domain transcription factor family	LOC_Os09g25060.1	WRKY76, expressed	-	U	-	U	-	-	-	-	2.04247	-	1.52538	-	-	-
	27.3.32	RNA.regulation of transcription.WRKY domain transcription factor family	LOC_Os01g54600.1	WRKY13, expressed	-	U	-	-	-	-	D	-	1.24169	-	-	-	-	-0.740335
	27.3.32	RNA.regulation of transcription.WRKY domain transcription factor family	LOC_Os03g21710.1	WRKY79, expressed	-	U	-	-	-	-	-	-	Inf	-	-	-	-	-
	27.3.32	RNA.regulation of transcription.WRKY domain transcription factor family	LOC_Os02g08440.1	WRKY71, expressed	U	U	-	-	-	-	-	1.66779	2.47384	-	-	-	-	-
	27.3.32	RNA.regulation of transcription.WRKY domain transcription factor family	LOC_Os09g25070.2	WRKY62, expressed	-	U	-	-	-	-	-	-	3.56691	-	-	-	-	-
	27.3.32	RNA.regulation of transcription.WRKY domain transcription factor family	LOC_Os05g25770.1	WRKY45, expressed	U	U	-	U	-	-	-	0.773816	1.15228	-	1.16805	-	-	-
	27.3.32	RNA.regulation of transcription.WRKY domain transcription factor family	LOC_Os05g27730.1	WRKY53, expressed	-	U	-	-	-	-	-	-	1.09456	-	-	-	-	-
	27.3.32	RNA.regulation of transcription.WRKY domain transcription factor family	LOC_Os04g21950.1	WRKY51, expressed	-	U	-	-	-	-	-	-	1.4903	-	-	-	-	-
	27.3.32	RNA.regulation of transcription.WRKY domain transcription factor family	LOC_Os05g09020.2	WRKY67, expressed	-	-	-	U	-	-	-	-	-	-	1.36072	-	-	-
protein.synthesis	29.1	protein.aa activation	LOC_Os04g23820.1	methionyl-tRNA synthetase, putative, expressed	-	D	-	-	-	-	-	-	-1.25322	-	-	-	-	-
	29.1	protein.aa activation	LOC_Os01g54020.2	tRNA synthetase, putative, expressed	-	D	-	-	-	-	-	-	-1.45174	-	-	-	-	-
	29.1.1	protein.aa activation.tyrosine-tRNA ligase	LOC_Os01g31610.1	tyrosyl-tRNA synthetase, putative, expressed	-	D	-	-	-	-	-	-	-1.2994	-	-	-	-	-
	29.1.3	protein.aa activation.threonine-tRNA ligase	LOC_Os02g33500.1	threonyl-tRNA synthetase, putative, expressed	-	D	-	-	-	-	-	-	-0.930084	-	-	-	-	-
	29.1.16	protein.aa activation.cysteine-tRNA ligase	LOC_Os09g38420.1	cysteinyl-tRNA synthetase, putative, expressed	-	D	-	-	-	-	-	-	-1.2767	-	-	-	-	-
	29.1.17	protein.aa activation.glutamate-tRNA ligase	LOC_Os02g02860.1	glutamyl-tRNA synthetase, putative, expressed	-	D	-	-	-	-	-	-	-0.844914	-	-	-	-	-
	29.1.21	protein.aa activation.histidine-tRNA ligase	LOC_Os02g51830.1	tRNA synthetase class II core domain containing protein, expressed	-	D	-	-	-	-	-	-	-1.25738	-	-	-	-	-
	29.1.30	protein.aa activation.pseudouridylate synthase	LOC_Os03g05806.1	pseudouridine synthase family protein, putative, expressed	-	D	-	-	-	-	-	-	-1.33952	-	-	-	-	-
	29.1.40	protein.aa activation.bifunctional aminoacyl-tRNA synthetase	LOC_Os07g07060.1	prolyl-tRNA synthetase, putative, expressed	-	D	-	-	-	-	-	-	-1.22242	-	-	-	-	-
	29.2.1.1.1.1.5	protein.synthesis.ribosomal protein.prokaryotic.chloroplast.30S subunit.S5	LOC_Os03g34040.1	ribosomal protein, putative, expressed	-	D	-	-	-	-	U	-	-1.52699	-	-	-	-	0.918118
	29.2.1.1.1.1.5	protein.synthesis.ribosomal protein.prokaryotic.chloroplast.30S subunit.S5	LOC_Os03g34040.2	ribosomal protein, putative, expressed	-	D	-	-	-	-	U	-	-1.45453	-	-	-	-	0.81686
	29.2.1.1.1.1.6	protein.synthesis.ribosomal protein.prokaryotic.chloroplast.30S subunit.S6	LOC_Os03g62630.1	ribosomal protein S6, putative, expressed	-	D	-	D	-	-	U	-	-1.5291	-	-0.679666	-	-	0.780165
	29.2.1.1.1.1.9	protein.synthesis.ribosomal protein.prokaryotic.chloroplast.30S subunit.S9	LOC_Os03g55930.1	ribosomal protein, putative, expressed	-	D	-	D	-	-	U	-	-1.43595	-	-0.684302	-	-	0.757123
	29.2.1.1.1.1.10	protein.synthesis.ribosomal protein.prokaryotic.chloroplast.30S subunit.S10	LOC_Os03g10060.1	S10/S20 domain containing ribosomal protein, putative, expressed	-	D	-	D	-	-	U	-	-1.26126	-	-0.664243	-	-	0.631289
	29.2.1.1.1.1.13	protein.synthesis.ribosomal protein.prokaryotic.chloroplast.30S subunit.S13	LOC_Os03g49710.1	ribosomal protein S13p/S18e, putative, expressed	-	D	-	-	-	-	U	-	-1.40725	-	-	-	-	0.819054
	29.2.1.1.1.1.16	protein.synthesis.ribosomal protein.prokaryotic.chloroplast.30S subunit.S16	LOC_Os10g21196.1	chloroplast 30S ribosomal protein S16, putative, expressed	-	U	-	-	U	-	-	-	1.05178	-	-	0.797938	-	-
	29.2.1.1.1.1.20	protein.synthesis.ribosomal protein.prokaryotic.chloroplast.30S subunit.S20	LOC_Os01g48690.1	ribosomal protein rpS20, putative, expressed	-	D	-	-	-	-	U	-	-1.29164	-	-	-	-	0.62205
	29.2.1.1.1.1.83	protein.synthesis.ribosomal protein.prokaryotic.chloroplast.30S subunit.PSRP3	LOC_Os04g38750.1	plastid-specific 30S ribosomal protein 3, chloroplast precursor, putative, expressed	-	D	-	-	-	-	U	-	-1.41755	-	-	-	-	0.784273
	29.2.1.1.1.1.530	protein.synthesis.ribosomal protein.prokaryotic.chloroplast.30S subunit.S30A	LOC_Os03g63950.1	plastid-specific 30S ribosomal protein 1, chloroplast precursor, putative, expressed	U	-	-	-	-	-	-	0.742666	-	-	-	-	-	-
	29.2.1.1.1.2.1	protein.synthesis.ribosomal protein.prokaryotic.chloroplast.50S subunit.L1	LOC_Os05g32220.1	L1P family of ribosomal proteins domain containing protein, expressed	-	D	-	-	-	-	U	-	-1.10577	-	-	-	-	0.59526
	29.2.1.1.1.2.3	protein.synthesis.ribosomal protein.prokaryotic.chloroplast.50S subunit.L3	LOC_Os02g04460.1	ribosomal protein L3, putative, expressed	-	D	-	D	-	-	U	-	-1.28839	-	-0.602179	-	-	0.695862
	29.2.1.1.1.2.4	protein.synthesis.ribosomal protein.prokaryotic.chloroplast.50S subunit.L4	LOC_Os03g15870.1	ribosomal protein L4, putative, expressed	-	D	-	D	-	-	U	-	-1.45913	-	-0.726837	-	-	0.812134
	29.2.1.1.1.2.5	protein.synthesis.ribosomal protein.prokaryotic.chloroplast.50S subunit.L5	LOC_Os03g03360.1	ribosomal protein L5, putative, expressed	-	D	-	D	-	-	U	-	-1.29239	-	-0.659075	-	-	0.658758
	29.2.1.1.1.2.6	protein.synthesis.ribosomal protein.prokaryotic.chloroplast.50S subunit.L6	LOC_Os03g54040.1	ribosomal protein L6, putative, expressed	-	D	-	-	-	-	U	-	-1.95038	-	-	-	-	1.19459
	29.2.1.1.1.2.6	protein.synthesis.ribosomal protein.prokaryotic.chloroplast.50S subunit.L6	LOC_Os03g24020.1	ribosomal protein L6, putative, expressed	-	D	-	D	-	-	U	-	-1.65939	-	-0.61285	-	-	0.842749
	29.2.1.1.1.2.9	protein.synthesis.ribosomal protein.prokaryotic.chloroplast.50S subunit.L9	LOC_Os02g57670.1	ribosomal L9, putative, expressed	-	D	-	D	-	-	U	-	-1.55048	-	-0.590745	-	-	0.889757
	29.2.1.1.1.2.10	protein.synthesis.ribosomal protein.prokaryotic.chloroplast.50S subunit.L10	LOC_Os03g17580.1	ribosomal protein L10, putative, expressed	-	D	-	-	-	-	-	-	-1.30246	-	-	-	-	-
	29.2.1.1.1.2.11	protein.synthesis.ribosomal protein.prokaryotic.chloroplast.50S subunit.L11	LOC_Os03g03020.1	L11 domain containing ribosomal protein, putative, expressed	-	D	-	D	-	-	U	-	-1.50506	-	-0.781958	-	-	0.7547
	29.2.1.1.1.2.12	protein.synthesis.ribosomal protein.prokaryotic.chloroplast.50S subunit.L12	LOC_Os01g47330.1	ribosomal protein L7/L12 C-terminal domain containing protein, expressed	-	D	-	D	-	-	U	-	-1.57482	-	-0.685888	-	-	0.890712
	29.2.1.1.1.2.12	protein.synthesis.ribosomal protein.prokaryotic.chloroplast.50S subunit.L12	LOC_Os05g49320.1	ribosomal protein L7/L12 C-terminal domain containing protein, expressed	-	D	-	D	-	-	U	-	-1.64138	-	-0.863808	-	-	0.635878
	29.2.1.1.1.2.13	protein.synthesis.ribosomal protein.prokaryotic.chloroplast.50S subunit.L13	LOC_Os01g54540.1	ribosomal protein L13, putative, expressed	-	D	-	-	D	D	-	-	-1.52213	-	-	-0.694473	-0.617903	-
	29.2.1.1.1.2.15	protein.synthesis.ribosomal protein.prokaryotic.chloroplast.50S subunit.L15	LOC_Os03g12020.1	50S ribosomal protein L15, chloroplast precursor, putative, expressed	-	D	-	-	-	-	U	-	-1.19664	-	-	-	-	0.729278
	29.2.1.1.1.2.17	protein.synthesis.ribosomal protein.prokaryotic.chloroplast.50S subunit.L17	LOC_Os03g60100.1	50S ribosomal protein L17, putative, expressed	-	D	-	D	-	-	U	-	-1.70882	-	-0.693995	-	-	0.884025
	29.2.1.1.1.2.18	protein.synthesis.ribosomal protein.prokaryotic.chloroplast.50S subunit.L18	LOC_Os03g61260.1	ribosomal L18p/L5e family protein, putative, expressed	-	D	-	D	-	-	U	-	-1.47907	-	-0.691159	-	-	0.732961
	29.2.1.1.1.2.19	protein.synthesis.ribosomal protein.prokaryotic.chloroplast.50S subunit.L19	LOC_Os02g43600.1	50S ribosomal protein L19, chloroplast precursor, putative, expressed	-	D	-	-	-	-	U	-	-1.4118	-	-	-	-	0.811731
	29.2.1.1.1.2.21	protein.synthesis.ribosomal protein.prokaryotic.chloroplast.50S subunit.L21	LOC_Os02g15900.1	50S ribosomal protein L21, chloroplast precursor, putative, expressed	-	D	-	D	-	-	U	-	-1.49182	-	-0.720648	-	-	0.725392
	29.2.1.1.1.2.23	protein.synthesis.ribosomal protein.prokaryotic.chloroplast.50S subunit.L23	LOC_Os10g21358.1	chloroplast 50S ribosomal protein L23, putative	-	-	U	U	-	-	-	-	-	1.41618	1.27238	-	-	-
	29.2.1.1.1.2.24	protein.synthesis.ribosomal protein.prokaryotic.chloroplast.50S subunit.L24	LOC_Os06g46930.1	ribosomal protein L24, putative, expressed	-	D	-	D	-	-	U	-	-1.88554	-	-0.687355	-	-	0.889123
	29.2.1.1.1.2.27	protein.synthesis.ribosomal protein.prokaryotic.chloroplast.50S subunit.L27	LOC_Os01g69950.1	ribosomal protein L27, putative, expressed	-	D	-	D	-	-	U	-	-1.56737	-	-0.660687	-	-	0.770645
	29.2.1.1.1.2.28	protein.synthesis.ribosomal protein.prokaryotic.chloroplast.50S subunit.L28	LOC_Os05g01110.1	ribosomal protein L28 protein, putative, expressed	-	D	-	D	-	-	U	-	-1.56216	-	-0.648535	-	-	0.94335
	29.2.1.1.1.2.29	protein.synthesis.ribosomal protein.prokaryotic.chloroplast.50S subunit.L29	LOC_Os02g51790.1	ribosomal protein L29, putative, expressed	-	D	-	-	-	-	U	-	-1.37929	-	-	-	-	0.626664
	29.2.1.1.1.2.31	protein.synthesis.ribosomal protein.prokaryotic.chloroplast.50S subunit.L31	LOC_Os01g44210.1	50S ribosomal protein L31, putative, expressed	-	D	-	-	-	-	U	-	-1.39139	-	-	-	-	0.781911
	29.2.1.1.3.1.1	protein.synthesis.ribosomal protein.prokaryotic.unknown organellar.30S subunit.S1	LOC_Os03g20100.1	S1 RNA binding domain containing protein, expressed	-	D	-	-	-	-	U	-	-1.52101	-	-	-	-	0.923341
	29.2.1.1.3.1.6	protein.synthesis.ribosomal protein.prokaryotic.unknown organellar.30S subunit.S6	LOC_Os12g37610.1	ribosomal protein S6, putative, expressed	-	D	-	-	-	-	-	-	-0.982628	-	-	-	-	-
	29.2.1.1.3.2.17	protein.synthesis.ribosomal protein.prokaryotic.unknown organellar.50S subunit.L17	LOC_Os01g62210.2	50S ribosomal protein L17, putative, expressed	D	-	-	-	-	-	-	-Inf	-	-	-	-	-	-
	29.2.1.1.3.2.18	protein.synthesis.ribosomal protein.prokaryotic.unknown organellar.50S subunit.L18	LOC_Os03g48840.4	ribosomal L18p/L5e family protein, putative, expressed	-	-	-	-	-	D	-	-	-	-	-	-	-15.0901	-
	29.2.1.1.3.2.18	protein.synthesis.ribosomal protein.prokaryotic.unknown organellar.50S subunit.L18	LOC_Os02g46440.3	expressed protein	-	D	-	-	-	-	U	-	-1.22266	-	-	-	-	0.841594
	29.2.1.1.3.2.35	protein.synthesis.ribosomal protein.prokaryotic.unknown organellar.50S subunit.L35	LOC_Os06g43900.1	ribosomal protein L35, putative, expressed	-	D	-	D	-	-	U	-	-1.29597	-	-0.663696	-	-	0.635789
	29.2.1.1.3.2.510	protein.synthesis.ribosomal protein.prokaryotic.unknown organellar.50S subunit.L10A	LOC_Os01g64090.1	L1P family of ribosomal proteins domain containing protein, expressed	-	D	-	-	-	-	-	-	-0.742003	-	-	-	-	-
	29.2.1.1.3.2.510	protein.synthesis.ribosomal protein.prokaryotic.unknown organellar.50S subunit.L10A	LOC_Os02g21660.1	L1P family of ribosomal proteins domain containing protein, expressed	-	D	-	-	-	-	-	-	-0.807576	-	-	-	-	-
	29.2.1.1.3.2.1712	protein.synthesis.ribosomal protein.prokaryotic.unknown organellar.50S subunit.L7/L12	LOC_Os08g33540.1	ATP-dependent Clp protease adaptor protein ClpS containing protein, expressed	D	-	-	-	-	-	-	-0.906542	-	-	-	-	-	-
	29.2.1.2.1.5	protein.synthesis.ribosomal protein.eukaryotic.40S subunit.S5	LOC_Os11g29190.5	40S ribosomal protein S5, putative, expressed	-	-	-	-	-	U	-	-	-	-	-	-	1.76483	-
	29.2.1.2.1.5	protein.synthesis.ribosomal protein.eukaryotic.40S subunit.S5	LOC_Os11g29190.4	40S ribosomal protein S5, putative, expressed	-	-	-	-	D	D	D	-	-	-	-	-2.50666	-2.24211	-2.63257
	29.2.1.2.1.6	protein.synthesis.ribosomal protein.eukaryotic.40S subunit.S6	LOC_Os07g42950.1	40S ribosomal protein S6, putative, expressed	-	D	-	-	-	-	-	-	-0.751005	-	-	-	-	-
	29.2.1.2.1.7	protein.synthesis.ribosomal protein.eukaryotic.40S subunit.S7	LOC_Os03g18570.1	40S ribosomal protein S7, putative, expressed	-	D	-	-	-	-	-	-	-0.628121	-	-	-	-	-
	29.2.1.2.1.9	protein.synthesis.ribosomal protein.eukaryotic.40S subunit.S9	LOC_Os11g38959.1	40S ribosomal protein S9-2, putative, expressed	-	D	-	-	-	-	-	-	-0.744069	-	-	-	-	-
	29.2.1.2.1.13	protein.synthesis.ribosomal protein.eukaryotic.40S subunit.S13	LOC_Os08g02410.1	40S ribosomal protein S13, putative, expressed	-	D	-	-	-	-	-	-	-0.631207	-	-	-	-	-
	29.2.1.2.1.15	protein.synthesis.ribosomal protein.eukaryotic.40S subunit.S15	LOC_Os03g58430.1	40S ribosomal protein S15, putative, expressed	-	D	-	-	-	-	-	-	-0.736718	-	-	-	-	-
	29.2.1.2.1.18	protein.synthesis.ribosomal protein.eukaryotic.40S subunit.S18	LOC_Os03g58050.1	ribosomal protein S13p/S18e, putative, expressed	-	D	-	-	-	-	-	-	-0.60356	-	-	-	-	-
	29.2.1.2.1.20	protein.synthesis.ribosomal protein.eukaryotic.40S subunit.S20	LOC_Os03g14530.1	S10/S20 domain containing ribosomal protein, putative, expressed	-	D	-	-	-	-	U	-	-0.984317	-	-	-	-	0.608226
	29.2.1.2.1.25	protein.synthesis.ribosomal protein.eukaryotic.40S subunit.S25	LOC_Os08g44480.1	40S ribosomal protein S25, putative, expressed	-	D	-	-	-	-	-	-	-0.804904	-	-	-	-	-
	29.2.1.2.1.25	protein.synthesis.ribosomal protein.eukaryotic.40S subunit.S25	LOC_Os09g39540.1	40S ribosomal protein S25, putative, expressed	-	D	-	-	-	-	-	-	-0.602294	-	-	-	-	-
	29.2.1.2.1.26	protein.synthesis.ribosomal protein.eukaryotic.40S subunit.S26	LOC_Os05g39960.3	40S ribosomal protein S26, putative, expressed	-	D	-	-	-	-	U	-	-0.73024	-	-	-	-	0.601808
	29.2.1.2.1.31	protein.synthesis.ribosomal protein.eukaryotic.40S subunit.SA	LOC_Os07g42450.1	ribosomal protein S2, putative, expressed	-	D	-	-	-	-	U	-	-1.04072	-	-	-	-	0.788071
	29.2.1.2.1.53	protein.synthesis.ribosomal protein.eukaryotic.40S subunit.S3A	LOC_Os03g10340.1	40S ribosomal protein S3a, putative, expressed	-	D	-	-	-	-	-	-	-0.629571	-	-	-	-	-
	29.2.1.2.2.3	protein.synthesis.ribosomal protein.eukaryotic.60S subunit.L3	LOC_Os12g07010.1	ribosomal protein L3, putative, expressed	-	D	-	-	-	-	-	-	-0.616771	-	-	-	-	-
	29.2.1.2.2.5	protein.synthesis.ribosomal protein.eukaryotic.60S subunit.L5	LOC_Os01g67134.1	ribosomal L18p/L5e family protein, putative, expressed	-	D	-	-	-	-	-	-	-0.649895	-	-	-	-	-
	29.2.1.2.2.7	protein.synthesis.ribosomal protein.eukaryotic.60S subunit.L7	LOC_Os04g51630.1	60S ribosomal protein L7, putative, expressed	-	D	-	-	-	-	-	-	-0.733183	-	-	-	-	-
	29.2.1.2.2.7	protein.synthesis.ribosomal protein.eukaryotic.60S subunit.L7	LOC_Os08g13690.1	60S ribosomal protein L7, putative, expressed	-	D	-	-	-	-	-	-	-0.666414	-	-	-	-	-
	29.2.1.2.2.9	protein.synthesis.ribosomal protein.eukaryotic.60S subunit.L9	LOC_Os09g31180.1	ribosomal protein L6, putative, expressed	-	D	-	-	-	-	U	-	-0.834382	-	-	-	-	0.609605
	29.2.1.2.2.10	protein.synthesis.ribosomal protein.eukaryotic.60S subunit.L10	LOC_Os11g11390.1	ribosomal protein, putative, expressed	-	D	-	-	-	-	-	-	-0.659153	-	-	-	-	-
	29.2.1.2.2.11	protein.synthesis.ribosomal protein.eukaryotic.60S subunit.L11	LOC_Os06g35730.1	ribosomal protein L5, putative, expressed	-	D	-	-	-	-	-	-	-0.768104	-	-	-	-	-
	29.2.1.2.2.11	protein.synthesis.ribosomal protein.eukaryotic.60S subunit.L11	LOC_Os01g10820.1	ribosomal protein L5, putative, expressed	-	D	-	-	-	-	-	-	-0.649459	-	-	-	-	-
	29.2.1.2.2.14	protein.synthesis.ribosomal protein.eukaryotic.60S subunit.L14	LOC_Os02g40880.1	ribosomal protein L14, putative, expressed	-	D	-	-	-	-	-	-	-0.684727	-	-	-	-	-
	29.2.1.2.2.15	protein.synthesis.ribosomal protein.eukaryotic.60S subunit.L15	LOC_Os03g40180.2	60S ribosomal protein L15, putative, expressed	-	-	-	-	-	D	-	-	-	-	-	-	-Inf	-
	29.2.1.2.2.18	protein.synthesis.ribosomal protein.eukaryotic.60S subunit.L18	LOC_Os05g06310.1	60S ribosomal protein L18-3, putative, expressed	-	D	-	-	-	-	-	-	-0.617132	-	-	-	-	-
	29.2.1.2.2.22	protein.synthesis.ribosomal protein.eukaryotic.60S subunit.L22	LOC_Os03g22340.1	60S ribosomal protein L22-2, putative, expressed	-	D	-	-	-	-	-	-	-0.731603	-	-	-	-	-
	29.2.1.2.2.23	protein.synthesis.ribosomal protein.eukaryotic.60S subunit.L23	LOC_Os10g32920.1	ribosomal protein, putative, expressed	-	D	-	-	-	-	-	-	-0.703022	-	-	-	-	-
	29.2.1.2.2.23	protein.synthesis.ribosomal protein.eukaryotic.60S subunit.L23	LOC_Os02g56960.1	ribosomal protein, putative, expressed	-	D	-	-	-	-	-	-	-0.667359	-	-	-	-	-
	29.2.1.2.2.24	protein.synthesis.ribosomal protein.eukaryotic.60S subunit.L24	LOC_Os07g12250.1	ribosomal protein L24, putative, expressed	-	D	-	-	-	-	-	-	-0.648726	-	-	-	-	-
	29.2.1.2.2.28	protein.synthesis.ribosomal protein.eukaryotic.60S subunit.L28	LOC_Os01g51020.1	60S ribosomal protein L28-1, putative, expressed	-	-	-	-	-	-	U	-	-	-	-	-	-	1.97276
	29.2.1.2.2.31	protein.synthesis.ribosomal protein.eukaryotic.60S subunit.L31	LOC_Os08g39500.1	60S ribosomal protein L31, putative, expressed	-	D	-	-	-	-	-	-	-0.773359	-	-	-	-	-
	29.2.1.2.2.32	protein.synthesis.ribosomal protein.eukaryotic.60S subunit.L32	LOC_Os09g32520.1	60S ribosomal protein L32, putative, expressed	-	-	-	-	D	D	D	-	-	-	-	-2.46245	-1.58771	-1.46517
	29.2.1.2.2.32	protein.synthesis.ribosomal protein.eukaryotic.60S subunit.L32	LOC_Os09g32500.1	60S ribosomal protein L32, putative, expressed	-	D	-	-	-	-	U	-	-0.823839	-	-	-	-	0.636301
	29.2.1.2.2.36	protein.synthesis.ribosomal protein.eukaryotic.60S subunit.L36	LOC_Os05g38520.1	60S ribosomal protein L36-2, putative, expressed	-	D	-	-	-	-	U	-	-0.738232	-	-	-	-	0.729922
	29.2.1.2.2.36	protein.synthesis.ribosomal protein.eukaryotic.60S subunit.L36	LOC_Os05g38520.2	60S ribosomal protein L36-2, putative, expressed	D	D	-	-	-	-	-	-0.586361	-0.908174	-	-	-	-	-
	29.2.1.2.2.36	protein.synthesis.ribosomal protein.eukaryotic.60S subunit.L36	LOC_Os05g38520.3	60S ribosomal protein L36-2, putative, expressed	-	D	-	-	D	-	-	-	-1.14105	-	-	-0.603815	-	-
	29.2.1.2.2.37	protein.synthesis.ribosomal protein.eukaryotic.60S subunit.L37	LOC_Os02g02130.1	ribosomal protein L37, putative, expressed	-	D	-	-	-	-	-	-	-0.641017	-	-	-	-	-
	29.2.1.2.2.83	protein.synthesis.ribosomal protein.eukaryotic.60S subunit.P3	LOC_Os06g48780.1	60S acidic ribosomal protein, putative, expressed	-	-	-	-	-	U	-	-	-	-	-	-	0.662837	-
	29.2.1.2.2.99	protein.synthesis.ribosomal protein.eukaryotic.60S subunit.unknown	LOC_Os01g09510.1	60S acidic ribosomal protein, putative, expressed	-	D	-	-	-	-	-	-	-0.650649	-	-	-	-	-
	29.2.1.2.2.510	protein.synthesis.ribosomal protein.eukaryotic.60S subunit.L10A	LOC_Os01g64090.1	L1P family of ribosomal proteins domain containing protein, expressed	-	D	-	-	-	-	-	-	-0.742003	-	-	-	-	-
	29.2.1.2.2.510	protein.synthesis.ribosomal protein.eukaryotic.60S subunit.L10A	LOC_Os02g21660.1	L1P family of ribosomal proteins domain containing protein, expressed	-	D	-	-	-	-	-	-	-0.807576	-	-	-	-	-
	29.2.1.2.2.513	protein.synthesis.ribosomal protein.eukaryotic.60S subunit.L13A	LOC_Os03g54890.2	ribosomal protein L13, putative, expressed	-	-	-	-	-	-	U	-	-	-	-	-	-	1.1477
	29.2.1.2.2.518	protein.synthesis.ribosomal protein.eukaryotic.60S subunit.L18A	LOC_Os05g49030.1	60S ribosomal protein L18a, putative, expressed	-	D	-	-	-	-	-	-	-0.610737	-	-	-	-	-
	29.2.1.2.2.523	protein.synthesis.ribosomal protein.eukaryotic.60S subunit.L23A	LOC_Os04g42270.2	60S ribosomal protein L23A, putative, expressed	-	D	-	-	-	-	-	-	-0.601074	-	-	-	-	-
	29.2.1.2.2.535	protein.synthesis.ribosomal protein.eukaryotic.60S subunit.L35A	LOC_Os02g54470.2	60S ribosomal protein L35a-3, putative, expressed	-	D	-	-	-	-	-	-	-0.740647	-	-	-	-	-
	29.2.1.2.2.537	protein.synthesis.ribosomal protein.eukaryotic.60S subunit.L37A	LOC_Os05g48320.1	60S ribosomal protein L37a, putative, expressed	-	D	-	-	-	-	-	-	-0.589927	-	-	-	-	-
	29.2.1.99.1.21	protein.synthesis.ribosomal protein.unknown.small subunit.S21	LOC_Os02g09590.1	ribosome, putative, expressed	-	D	-	D	-	-	-	-	-1.58929	-	-0.966677	-	-	-
	29.2.1.99.2.34	protein.synthesis.ribosomal protein.unknown.large subunit.L34	LOC_Os01g59060.1	50S ribosomal protein, putative, expressed	-	D	-	-	-	-	U	-	-1.62536	-	-	-	-	0.957727
	29.2.1.99.2.39	protein.synthesis.ribosomal protein.unknown.large subunit.L39	LOC_Os06g08320.1	60S ribosomal protein L39, putative, expressed	-	-	-	-	-	-	U	-	-	-	-	-	-	0.610983
	29.2.1.99.99	protein.synthesis.ribosomal protein.unknown.unknown	LOC_Os07g46330.1	uncharacterized UPF0114 domain containing protein, expressed	D	-	-	-	-	-	-	-1.14565	-	-	-	-	-	-
	29.2.1.99.99	protein.synthesis.ribosomal protein.unknown.unknown	LOC_Os03g52910.1	uncharacterized UPF0114 domain containing protein, expressed	-	U	-	U	-	-	-	-	2.30309	-	1.58808	-	-	-
	29.2.1.99.99	protein.synthesis.ribosomal protein.unknown.unknown	LOC_Os06g49640.1	uncharacterized UPF0114 domain containing protein, expressed	-	U	-	-	-	-	D	-	1.43701	-	-	-	-	-0.77728
	29.2.2	protein.synthesis.misc ribosomal protein	LOC_Os01g04130.1	peptidyl-tRNA hydrolase, mitochondrial precursor protein, putative, expressed	-	-	-	D	U	-	-	-	-	-	-1.47679	1.02517	-	-
	29.2.3	protein.synthesis.initiation	LOC_Os05g49970.2	translation initiation factor IF-2, chloroplast precursor, putative, expressed	-	D	-	-	-	-	-	-	-0.772376	-	-	-	-	-
	29.2.3	protein.synthesis.initiation	LOC_Os02g55120.1	translation initiation factor IF-3, putative, expressed	-	D	-	-	-	-	-	-	-0.869798	-	-	-	-	-
	29.2.3	protein.synthesis.initiation	LOC_Os03g55150.5	eukaryotic translation initiation factor 5A, putative, expressed	-	D	-	-	-	U	U	-	-1.82589	-	-	-	1.50148	2.02227
	29.2.3	protein.synthesis.initiation	LOC_Os02g19770.1	eukaryotic translation initiation factor 1A, putative, expressed	-	U	-	-	-	-	-	-	0.910659	-	-	-	-	-
	29.2.4	protein.synthesis.elongation	LOC_Os03g02960.1	nascent polypeptide-associated complex subunit alpha, putative, expressed	-	D	-	-	-	-	-	-	-0.943634	-	-	-	-	-
	29.2.4	protein.synthesis.elongation	LOC_Os04g45490.1	elongation factor, putative, expressed	-	D	-	-	-	-	U	-	-1.31345	-	-	-	-	0.600633
	29.2.4	protein.synthesis.elongation	LOC_Os02g18450.1	GTP-binding protein typA/bipA, putative, expressed	-	D	-	-	-	-	-	-	-1.57562	-	-	-	-	-
	29.2.4	protein.synthesis.elongation	LOC_Os12g35630.1	elongation factor TS family protein, expressed	-	D	-	-	-	-	U	-	-1.54163	-	-	-	-	0.939799
	29.2.4	protein.synthesis.elongation	LOC_Os12g02380.1	elongation factor P, putative, expressed	-	D	-	-	-	-	-	-	-1.33269	-	-	-	-	-
	29.2.4	protein.synthesis.elongation	LOC_Os12g35630.3	elongation factor TS family protein, expressed	-	D	-	-	-	-	-	-	-1.49183	-	-	-	-	-
	29.2.4	protein.synthesis.elongation	LOC_Os11g02450.1	elongation factor P, putative, expressed	-	D	-	-	-	-	U	-	-1.67667	-	-	-	-	0.964717
	29.2.4	protein.synthesis.elongation	LOC_Os02g38210.1	elongation factor Tu, putative, expressed	-	D	-	-	-	-	U	-	-1.32339	-	-	-	-	0.717707
protein.targeting	29.3.1	protein.targeting.nucleus	LOC_Os09g09320.2	nuclear transport factor, putative, expressed	-	D	-	-	-	-	-	-	-0.713936	-	-	-	-	-
	29.3.1	protein.targeting.nucleus	LOC_Os03g11550.1	protein of unknown function DUF1675 domain containing protein, expressed	-	-	-	-	-	-	D	-	-	-	-	-	-	-2.53515
	29.3.1	protein.targeting.nucleus	LOC_Os04g59494.1	transportin-2, putative, expressed	-	D	-	D	-	-	-	-	-1.24584	-	-1.00103	-	-	-
	29.3.2	protein.targeting.mitochondria	LOC_Os02g48610.2	mitochondrial import inner membrane translocase subunit Tim17, putative, expressed	-	D	-	-	-	-	-	-	-0.628793	-	-	-	-	-
	29.3.2	protein.targeting.mitochondria	LOC_Os01g09560.1	mitochondrial-processing peptidase subunit alpha, mitochondrial precursor, putative, expressed	-	D	-	-	-	-	-	-	-0.648217	-	-	-	-	-
	29.3.2	protein.targeting.mitochondria	LOC_Os05g02060.1	mitochondrial import inner membrane translocase subunit Tim17, putative, expressed	D	-	-	-	-	-	-	-1.17394	-	-	-	-	-	-
	29.3.3	protein.targeting.chloroplast	LOC_Os07g38110.2	tic20, putative, expressed	D	-	-	-	-	-	-	-Inf	-	-	-	-	-	-
	29.3.3	protein.targeting.chloroplast	LOC_Os02g16709.1	peptidase, putative, expressed	-	D	-	-	-	-	-	-	-1.11978	-	-	-	-	-
	29.3.3	protein.targeting.chloroplast	LOC_Os03g13730.1	translocase of chloroplast 34, putative, expressed	-	D	-	-	-	-	-	-	-0.738836	-	-	-	-	-
	29.3.3	protein.targeting.chloroplast	LOC_Os01g72800.1	signal recognition particle receptor, putative, expressed	-	D	-	-	-	-	U	-	-1.31169	-	-	-	-	0.664454
	29.3.3	protein.targeting.chloroplast	LOC_Os10g35010.1	ATTIC110/TIC110, putative, expressed	-	D	-	-	-	-	-	-	-0.934598	-	-	-	-	-
	29.3.3	protein.targeting.chloroplast	LOC_Os10g35030.1	IAP100, putative, expressed	-	D	-	-	-	-	-	-	-1.06838	-	-	-	-	-
	29.3.3	protein.targeting.chloroplast	LOC_Os01g21820.1	preprotein translocase subunit secA, chloroplast precursor, putative, expressed	-	D	-	-	-	-	-	-	-0.877396	-	-	-	-	-
	29.3.3	protein.targeting.chloroplast	LOC_Os01g05800.2	inner membrane protein, putative, expressed	-	D	-	-	-	-	U	-	-0.816478	-	-	-	-	0.596204
	29.3.3	protein.targeting.chloroplast	LOC_Os01g05800.1	inner membrane protein, putative, expressed	U	U	-	-	-	D	D	1.34703	1.27119	-	-	-	-1.35681	-1.19474
	29.3.3	protein.targeting.chloroplast	LOC_Os10g41780.1	chlorophyllide a oxygenase, chloroplast precursor, putative, expressed	D	D	D	D	-	-	U	-0.956876	-1.3238	-0.923915	-0.866721	-	-	0.588299
	29.3.3	protein.targeting.chloroplast	LOC_Os08g15460.2	preprotein translocase subunit secY, putative, expressed	-	D	-	-	-	-	-	-	-1.56016	-	-	-	-	-
	29.3.3	protein.targeting.chloroplast	LOC_Os01g31680.1	uncharacterized protein sll0194, putative, expressed	-	D	-	-	-	-	-	-	-0.617068	-	-	-	-	-
	29.3.3	protein.targeting.chloroplast	LOC_Os11g05556.1	signal recognition particle 54 kDa protein, putative, expressed	-	D	-	-	-	-	U	-	-1.26162	-	-	-	-	0.834321
	29.3.3	protein.targeting.chloroplast	LOC_Os11g05552.1	signal recognition particle 54 kDa protein, chloroplast precursor, putative, expressed	-	D	-	-	-	-	-	-	-0.86607	-	-	-	-	-
	29.3.3	protein.targeting.chloroplast	LOC_Os03g03990.1	signal recognition particle 43 kDa protein, chloroplast precursor, putative, expressed	-	D	-	-	-	-	U	-	-1.55197	-	-	-	-	0.809426
	29.3.4.99	protein.targeting.secretory pathway.unspecified	LOC_Os05g46550.1	adaptor complexes medium subunit family domain containing protein, expressed	-	D	-	-	-	-	U	-	-0.897126	-	-	-	-	0.679261
	29.3.4.99	protein.targeting.secretory pathway.unspecified	LOC_Os02g49980.2	ADP-ribosylation factor, putative, expressed	-	D	-	-	-	-	-	-	-3.18575	-	-	-	-	-
	29.3.4.99	protein.targeting.secretory pathway.unspecified	LOC_Os01g16030.2	ADP-ribosylation factor, putative, expressed	D	D	-	-	-	-	U	-0.661082	-1.04535	-	-	-	-	0.658516
	29.3.4.99	protein.targeting.secretory pathway.unspecified	LOC_Os02g21250.2	clathrin adaptor complex small chain domain containing protein, expressed	D	D	-	-	-	-	-	-1.57825	-2.06961	-	-	-	-	-
	29.3.4.99	protein.targeting.secretory pathway.unspecified	LOC_Os07g12200.1	ADP-ribosylation factor, putative, expressed	-	D	-	-	-	-	-	-	-0.708047	-	-	-	-	-
	29.3.4.99	protein.targeting.secretory pathway.unspecified	LOC_Os12g07490.1	protein transport protein Sec61 subunit beta, putative, expressed	-	-	-	-	-	-	U	-	-	-	-	-	-	0.609926
	29.3.99	protein.targeting.unknown	LOC_Os03g14280.1	ATP-dependent Clp protease ATP-binding subunit, putative, expressed	-	D	-	-	-	-	-	-	-0.731777	-	-	-	-	-
protein.folding	29.6	protein.folding	LOC_Os07g30800.1	immunophilin, putative, expressed	-	D	-	-	-	-	-	-	-1.0548	-	-	-	-	-
	29.6	protein.folding	LOC_Os06g20320.1	peptidyl-prolyl cis-trans isomerase, FKBP-type, putative, expressed	-	D	-	-	-	-	U	-	-1.21023	-	-	-	-	0.635869
	29.6	protein.folding	LOC_Os06g09679.1	chaperonin, putative, expressed	-	D	-	D	-	-	U	-	-1.42764	-	-0.644351	-	-	0.859314
	29.6	protein.folding	LOC_Os12g17910.1	T-complex protein, putative, expressed	-	D	-	D	-	-	U	-	-1.56294	-	-0.642044	-	-	0.914796
	29.6	protein.folding	LOC_Os02g33149.1	OR, putative, expressed	-	D	-	-	-	-	-	-	-0.802437	-	-	-	-	-
	29.6	protein.folding	LOC_Os03g50080.1	peptidyl-prolyl cis-trans isomerase, FKBP-type, putative, expressed	-	D	U	-	-	-	-	-	-0.859481	0.595059	-	-	-	-
	29.6	protein.folding	ChrSy.fgenesh.mRNA.28	expressed protein	-	D	-	-	-	-	U	-	-0.849495	-	-	-	-	0.63935
	29.6	protein.folding	LOC_Os09g26730.1	chaperonin, putative, expressed	-	D	-	-	-	-	-	-	-1.10855	-	-	-	-	-
	29.6	protein.folding	LOC_Os08g29370.1	peptidyl-prolyl cis-trans isomerase, chloroplast precursor, putative, expressed	-	D	-	-	-	-	U	-	-1.43768	-	-	-	-	0.842372
	29.6	protein.folding	LOC_Os04g35180.2	co-chaperone GrpE protein, putative, expressed	-	D	-	-	-	-	-	-	-0.807055	-	-	-	-	-
	29.6	protein.folding	LOC_Os08g29370.2	peptidyl-prolyl cis-trans isomerase, chloroplast precursor, putative, expressed	-	-	-	D	-	-	-	-	-	-	-1.03737	-	-	-
	29.6	protein.folding	LOC_Os01g66980.1	expressed protein	-	D	-	-	-	-	-	-	-0.983122	-	-	-	-	-
	29.6	protein.folding	LOC_Os02g51570.1	peptidyl-prolyl cis-trans isomerase, FKBP-type, putative, expressed	-	D	-	-	-	-	U	-	-1.4543	-	-	-	-	0.770083
	29.6	protein.folding	LOC_Os06g02380.1	T-complex protein, putative, expressed	-	D	-	D	-	-	U	-	-1.53849	-	-0.731767	-	-	0.869223
	29.6	protein.folding	LOC_Os06g45340.1	peptidyl-prolyl cis-trans isomerase, FKBP-type, putative, expressed	-	D	-	D	-	-	-	-	-1.31829	-	-0.679756	-	-	-
	29.6	protein.folding	LOC_Os08g42850.1	peptidyl-prolyl cis-trans isomerase, FKBP-type, putative, expressed	-	D	-	-	-	-	U	-	-1.61609	-	-	-	-	0.786365
	29.6	protein.folding	LOC_Os02g39870.1	co-chaperone GrpE protein, putative, expressed	-	D	-	-	-	-	-	-	-1.12186	-	-	-	-	-
	29.6	protein.folding	LOC_Os07g44740.1	chaperonin, putative, expressed	D	-	-	-	-	-	-	-0.681805	-	-	-	-	-	-
	29.6	protein.folding	LOC_Os06g09688.1	chaperonin, putative, expressed	-	D	-	-	D	-	U	-	-1.44638	-	-	-0.717983	-	0.883924
	29.6	protein.folding	LOC_Os03g14040.1	expressed protein	-	D	-	-	-	-	-	-	-0.907515	-	-	-	-	-
	29.6	protein.folding	LOC_Os08g36140.1	expressed protein	-	D	-	-	-	-	-	-	-0.667874	-	-	-	-	-
	29.6	protein.folding	LOC_Os02g54060.1	chaperonin, putative, expressed	-	D	-	D	-	-	U	-	-2.08835	-	-0.856549	-	-	1.23519
	29.6	protein.folding	LOC_Os10g41710.1	chaperonin, putative, expressed	-	D	-	D	-	-	U	-	-1.56263	-	-0.776877	-	-	0.919448
	29.6	protein.folding	LOC_Os06g02380.2	T-complex protein, putative, expressed	-	D	-	-	-	-	U	-	-1.83393	-	-	-	-	1.53681
	29.6	protein.folding	LOC_Os06g09679.3	chaperonin, putative, expressed	-	-	D	D	U	-	-	-	-	-1.74729	-1.99696	2.02446	-	-
protein.degradation.ubiquitin	29.5.11	protein.degradation.ubiquitin	LOC_Os08g13350.1	expressed protein	-	D	-	-	-	-	-	-	-0.611581	-	-	-	-	-
	29.5.11	protein.degradation.ubiquitin	LOC_Os03g31290.1	membrane-anchored ubiquitin-fold protein, putative, expressed	-	-	-	-	D	-	-	-	-	-	-	-1.67548	-	-
	29.5.11.1	protein.degradation.ubiquitin.ubiquitin	LOC_Os03g24920.1	ubiquitin family protein, putative, expressed	U	U	-	-	U	D	-	0.708103	0.775851	-	-	0.697564	-0.647901	-
	29.5.11.1	protein.degradation.ubiquitin.ubiquitin	LOC_Os02g41820.1	expressed protein	-	U	-	U	-	-	-	-	0.899062	-	0.621796	-	-	-
	29.5.11.1	protein.degradation.ubiquitin.ubiquitin	LOC_Os06g46770.5	ubiquitin family protein, putative, expressed	-	-	-	-	U	U	U	-	-	-	-	1.08574	1.19654	1.33651
	29.5.11.1	protein.degradation.ubiquitin.ubiquitin	LOC_Os02g06640.1	ubiquitin family protein, putative, expressed	-	U	-	-	-	-	-	-	0.632376	-	-	-	-	-
	29.5.11.1	protein.degradation.ubiquitin.ubiquitin	LOC_Os06g46770.3	ubiquitin family protein, putative, expressed	-	-	-	-	D	D	D	-	-	-	-	-13.1527	-10.0316	-10.3519
	29.5.11.2	protein.degradation.ubiquitin.E1	LOC_Os11g01510.3	ubiquitin-activating enzyme, putative, expressed	U	-	-	-	U	-	-	1.7791	-	-	-	1.76901	-	-
	29.5.11.2	protein.degradation.ubiquitin.E1	LOC_Os11g01510.1	ubiquitin-activating enzyme, putative, expressed	D	-	-	-	D	U	-	-2.22315	-	-	-	-1.40569	1.83997	-
	29.5.11.3	protein.degradation.ubiquitin.E2	LOC_Os04g57220.1	ubiquitin-conjugating enzyme, putative, expressed	-	U	-	-	-	-	-	-	0.624317	-	-	-	-	-
	29.5.11.3	protein.degradation.ubiquitin.E2	LOC_Os03g57790.1	ubiquitin-conjugating enzyme, putative, expressed	-	U	-	-	-	-	-	-	0.690614	-	-	-	-	-
	29.5.11.3	protein.degradation.ubiquitin.E2	LOC_Os02g02830.1	ubiquitin-conjugating enzyme, putative, expressed	-	U	-	-	-	-	-	-	0.6909	-	-	-	-	-
	29.5.11.3	protein.degradation.ubiquitin.E2	LOC_Os04g57220.2	ubiquitin-conjugating enzyme, putative, expressed	-	-	-	U	-	-	-	-	-	-	0.877746	-	-	-
	29.5.11.4.2	protein.degradation.ubiquitin.E3.RING	LOC_Os01g56070.3	RING finger protein, putative, expressed	-	U	-	-	-	-	-	-	Inf	-	-	-	-	-
	29.5.11.4.2	protein.degradation.ubiquitin.E3.RING	LOC_Os06g40650.1	copine-1, putative, expressed	-	-	-	U	-	-	-	-	-	-	0.977748	-	-	-
	29.5.11.4.2	protein.degradation.ubiquitin.E3.RING	LOC_Os04g44820.1	zinc finger, C3HC4 type domain containing protein, expressed	U	-	U	U	-	-	-	0.806246	-	0.789014	0.78756	-	-	-
	29.5.11.4.2	protein.degradation.ubiquitin.E3.RING	LOC_Os02g45710.1	zinc finger, C3HC4 type domain containing protein, expressed	-	-	-	U	-	-	-	-	-	-	1.24794	-	-	-
	29.5.11.4.2	protein.degradation.ubiquitin.E3.RING	LOC_Os04g10680.3	zinc finger, C3HC4 type domain containing protein, expressed	-	-	-	U	-	-	-	-	-	-	1.96893	-	-	-
	29.5.11.4.2	protein.degradation.ubiquitin.E3.RING	LOC_Os10g31850.1	RING finger and CHY zinc finger domain-containing protein 1, putative, expressed	U	U	U	U	-	-	D	1.01165	1.41796	1.23936	1.25457	-	-	-0.816812
	29.5.11.4.2	protein.degradation.ubiquitin.E3.RING	LOC_Os05g47670.1	zinc finger, C3HC4 type domain containing protein, expressed	-	-	U	-	-	-	-	-	-	0.83134	-	-	-	-
	29.5.11.4.2	protein.degradation.ubiquitin.E3.RING	LOC_Os06g03580.1	zinc RING finger protein, putative, expressed	-	U	-	U	-	-	-	-	1.36485	-	1.3729	-	-	-
	29.5.11.4.2	protein.degradation.ubiquitin.E3.RING	LOC_Os03g46570.1	protein binding protein, putative, expressed	-	U	-	-	-	-	-	-	0.71337	-	-	-	-	-
	29.5.11.4.2	protein.degradation.ubiquitin.E3.RING	LOC_Os11g38800.2	zinc finger family protein, putative, expressed	-	-	-	U	-	-	-	-	-	-	3.16698	-	-	-
	29.5.11.4.2	protein.degradation.ubiquitin.E3.RING	LOC_Os12g24490.1	zinc finger, C3HC4 type domain containing protein, expressed	-	U	-	-	-	-	-	-	3.35107	-	-	-	-	-
	29.5.11.4.2	protein.degradation.ubiquitin.E3.RING	LOC_Os01g19800.1	zinc finger, C3HC4 type, putative, expressed	-	D	-	-	-	-	-	-	-0.908812	-	-	-	-	-
	29.5.11.4.2	protein.degradation.ubiquitin.E3.RING	LOC_Os02g36740.1	zinc finger, C3HC4 type, putative, expressed	U	U	-	-	-	-	-	5.50035	5.0029	-	-	-	-	-
	29.5.11.4.2	protein.degradation.ubiquitin.E3.RING	LOC_Os09g38110.1	RING-H2 finger protein, putative, expressed	-	U	-	-	-	-	D	-	1.69468	-	-	-	-	-1.26931
	29.5.11.4.2	protein.degradation.ubiquitin.E3.RING	LOC_Os11g45990.1	von Willebrand factor type A domain containing protein, putative, expressed	U	-	U	-	-	-	-	0.982683	-	0.658626	-	-	-	-
	29.5.11.4.2	protein.degradation.ubiquitin.E3.RING	LOC_Os05g40020.1	RING-H2 finger protein, putative, expressed	-	-	-	-	-	-	D	-	-	-	-	-	-	-1.2529
	29.5.11.4.2	protein.degradation.ubiquitin.E3.RING	LOC_Os11g46000.1	von Willebrand factor type A domain containing protein, putative, expressed	-	-	-	-	U	U	-	-	-	-	-	0.74518	0.767699	-
	29.5.11.4.2	protein.degradation.ubiquitin.E3.RING	LOC_Os10g30850.2	zinc finger, RING-type, putative, expressed	-	U	-	U	-	-	-	-	0.906602	-	0.916748	-	-	-
	29.5.11.4.2	protein.degradation.ubiquitin.E3.RING	LOC_Os10g35670.1	zinc finger, RING-type, putative, expressed	U	-	U	-	-	-	-	0.741267	-	0.672676	-	-	-	-
	29.5.11.4.2	protein.degradation.ubiquitin.E3.RING	LOC_Os06g09310.1	zinc finger, C3HC4 type domain containing protein, expressed	-	U	-	-	-	-	-	-	3.73379	-	-	-	-	-
	29.5.11.4.2	protein.degradation.ubiquitin.E3.RING	LOC_Os10g42390.1	zinc finger, C3HC4 type domain containing protein, expressed	-	-	-	D	-	-	-	-	-	-	-1.10999	-	-	-
	29.5.11.4.2	protein.degradation.ubiquitin.E3.RING	LOC_Os03g28080.1	ring-H2 zinc finger protein, putative, expressed	U	U	U	-	-	-	D	0.823034	1.27244	0.900244	-	-	-	-0.832812
	29.5.11.4.3.2	protein.degradation.ubiquitin.E3.SCF.FBOX	LOC_Os04g52830.2	OsFBK15 - F-box domain and kelch repeat containing protein, expressed	-	-	-	U	-	-	U	-	-	-	1.86131	-	-	1.62905
	29.5.11.4.3.2	protein.degradation.ubiquitin.E3.SCF.FBOX	LOC_Os06g44500.1	OsFBK17 - F-box domain and kelch repeat containing protein, expressed	-	U	-	-	-	-	-	-	0.690634	-	-	-	-	-
	29.5.11.4.3.2	protein.degradation.ubiquitin.E3.SCF.FBOX	LOC_Os11g14140.1	OsFBK25 - F-box domain and kelch repeat containing protein, expressed	U	U	U	-	-	-	D	0.721889	0.951197	0.684792	-	-	-	-0.831086
	29.5.11.4.3.2	protein.degradation.ubiquitin.E3.SCF.FBOX	LOC_Os02g10700.1	OsFBL7 - F-box domain and LRR containing protein, expressed	U	U	-	-	-	-	-	0.685116	1.01823	-	-	-	-	-
	29.5.11.4.3.2	protein.degradation.ubiquitin.E3.SCF.FBOX	LOC_Os04g59130.1	OsFBT6 - F-box and tubby domain containing protein, expressed	-	U	-	-	-	-	-	-	0.655596	-	-	-	-	-
	29.5.11.4.3.2	protein.degradation.ubiquitin.E3.SCF.FBOX	LOC_Os06g40360.1	OsFBL30 - F-box domain and LRR containing protein, expressed	-	U	-	-	-	-	-	-	0.684327	-	-	-	-	-
	29.5.11.4.3.2	protein.degradation.ubiquitin.E3.SCF.FBOX	LOC_Os04g52830.1	OsFBK15 - F-box domain and kelch repeat containing protein, expressed	-	D	-	-	-	-	-	-	-0.785975	-	-	-	-	-
	29.5.11.4.3.2	protein.degradation.ubiquitin.E3.SCF.FBOX	LOC_Os05g37690.1	OsFBL23 - F-box domain and LRR containing protein, expressed	-	U	-	-	-	-	-	-	0.697846	-	-	-	-	-
	29.5.11.4.3.2	protein.degradation.ubiquitin.E3.SCF.FBOX	LOC_Os05g41130.1	OsFBX168 - F-box domain containing protein, expressed	-	-	-	U	-	-	-	-	-	-	0.598034	-	-	-
	29.5.11.5	protein.degradation.ubiquitin.ubiquitin protease	LOC_Os11g34270.1	ubiquitin carboxyl-terminal hydrolase domain containing protein, expressed	-	-	-	-	-	D	-	-	-	-	-	-	-1.21085	-
protein.postranslational modification	29.4	protein.postranslational modification	LOC_Os12g41090.1	CAMK_KIN1/SNF1/Nim1_like.38 - CAMK includes calcium/calmodulin depedent protein kinases, expressed	D	-	-	-	-	-	-	-1.08678	-	-	-	-	-	-
	29.4	protein.postranslational modification	LOC_Os06g35160.1	CAMK_KIN1/SNF1/Nim1_like.26 - CAMK includes calcium/calmodulin depedent protein kinases, expressed	-	-	-	-	-	-	U	-	-	-	-	-	-	0.798469
	29.4	protein.postranslational modification	LOC_Os03g17700.1	CGMC_MAPKCGMC_2_ERK.2 - CGMC includes CDA, MAPK, GSK3, and CLKC kinases, expressed	-	U	-	-	-	-	-	-	1.36237	-	-	-	-	-
	29.4	protein.postranslational modification	LOC_Os03g20380.6	CAMK_KIN1/SNF1/Nim1_like.2 - CAMK includes calcium/calmodulin depedent protein kinases, expressed	D	-	-	-	-	-	-	-4.74854	-	-	-	-	-	-
	29.4	protein.postranslational modification	LOC_Os05g51510.2	protein phosphatase 2C, putative, expressed	-	-	-	U	-	-	-	-	-	-	12.3384	-	-	-
	29.4	protein.postranslational modification	LOC_Os10g22980.3	leucine rich repeat domain containing protein, putative, expressed	D	-	-	-	-	-	-	-0.761881	-	-	-	-	-	-
	29.4	protein.postranslational modification	LOC_Os06g45660.1	histidine triad family protein, putative, expressed	-	D	-	-	-	-	-	-	-0.731844	-	-	-	-	-
	29.4	protein.postranslational modification	LOC_Os11g25780.1	PB1 domain containing protein, expressed	-	U	-	-	-	-	D	-	1.91874	-	-	-	-	-1.36025
	29.4	protein.postranslational modification	LOC_Os01g62760.1	protein phosphatase 2C, putative, expressed	-	U	-	-	-	-	-	-	1.05621	-	-	-	-	-
	29.4	protein.postranslational modification	LOC_Os04g44910.1	receptor like protein kinase, putative, expressed	-	U	-	-	-	-	-	-	1.58062	-	-	-	-	-
	29.4	protein.postranslational modification	LOC_Os07g48100.1	CAMK_KIN1/SNF1/Nim1_like.31 - CAMK includes calcium/calmodulin depedent protein kinases, expressed	D	-	-	-	-	-	-	-0.733435	-	-	-	-	-	-
	29.4	protein.postranslational modification	LOC_Os02g41580.1	CAMK_CAMK_like.14 - CAMK includes calcium/calmodulin depedent protein kinases, expressed	-	-	U	-	-	-	-	-	-	0.65999	-	-	-	-
	29.4	protein.postranslational modification	LOC_Os09g25100.1	CAMK_KIN1/SNF1/Nim1_like.35 - CAMK includes calcium/calmodulin depedent protein kinases, expressed	-	U	-	-	-	-	-	-	0.878426	-	-	-	-	-
	29.4	protein.postranslational modification	LOC_Os05g43570.2	AGC_AGC_other_NDRh_TRCd.2 - ACG kinases include homologs to PKA, PKG and PKC, expressed	-	-	U	-	-	-	-	-	-	Inf	-	-	-	-
	29.4	protein.postranslational modification	LOC_Os09g06230.1	serine/threonine-protein kinase 16, putative, expressed	-	D	-	-	-	-	-	-	-0.597293	-	-	-	-	-
	29.4	protein.postranslational modification	LOC_Os03g49620.2	BRASSINOSTEROID INSENSITIVE 1-associated receptor kinase 1 precursor, putative, expressed	-	U	-	-	-	-	-	-	1.05837	-	-	-	-	-
	29.4	protein.postranslational modification	LOC_Os03g09220.3	stage II sporulation protein E, putative, expressed	U	U	-	-	-	D	-	3.46943	3.16997	-	-	-	-1.83121	-
	29.4	protein.postranslational modification	LOC_Os04g49510.3	CAMK_CAMK_like.27 - CAMK includes calcium/calmodulin depedent protein kinases, expressed	-	-	-	-	-	-	D	-	-	-	-	-	-	-1.31101
	29.4	protein.postranslational modification	LOC_Os02g13100.1	protein phosphatase 2C, putative, expressed	-	U	-	-	-	-	-	-	1.08772	-	-	-	-	-
	29.4	protein.postranslational modification	LOC_Os07g05620.2	CAMK_KIN1/SNF1/Nim1_like.28 - CAMK includes calcium/calmodulin depedent protein kinases, expressed	-	U	-	U	-	-	-	-	2.2707	-	1.21436	-	-	-
	29.4	protein.postranslational modification	LOC_Os02g48210.1	lectin-like protein kinase, putative, expressed	-	U	-	-	-	-	-	-	2.48099	-	-	-	-	-
	29.4	protein.postranslational modification	LOC_Os03g22050.1	CAMK_KIN1/SNF1/Nim1_like.16 - CAMK includes calcium/calmodulin depedent protein kinases, expressed	U	-	U	-	-	-	-	0.617912	-	0.660102	-	-	-	-
	29.4	protein.postranslational modification	LOC_Os08g44320.1	low molecular weight protein-tyrosine-phosphatase slr0328, putative, expressed	-	D	-	-	-	-	-	-	-1.02244	-	-	-	-	-
	29.4	protein.postranslational modification	LOC_Os12g02200.1	CAMK_KIN1/SNF1/Nim1_like.6 - CAMK includes calcium/calmodulin depedent protein kinases, expressed	-	U	U	-	-	-	-	-	1.7676	1.48112	-	-	-	-
	29.4	protein.postranslational modification	LOC_Os11g02240.1	CAMK_KIN1/SNF1/Nim1_like.4 - CAMK includes calcium/calmodulin depedent protein kinases, expressed	U	U	U	-	-	-	D	1.80612	2.35026	1.72486	-	-	-	-1.94082
	29.4	protein.postranslational modification	LOC_Os09g25090.1	CAMK_KIN1/SNF1/Nim1_like.34 - CAMK includes calcium/calmodulin depedent protein kinases, expressed	-	U	-	U	-	-	-	-	1.92192	-	1.78457	-	-	-
	29.4	protein.postranslational modification	LOC_Os01g05694.1	expressed protein	-	D	-	-	-	-	-	-	-0.835334	-	-	-	-	-
	29.4	protein.postranslational modification	LOC_Os03g28300.1	protein kinase domain containing protein, expressed	-	U	-	-	-	-	-	-	1.18525	-	-	-	-	-
	29.4	protein.postranslational modification	LOC_Os07g05620.1	CAMK_KIN1/SNF1/Nim1_like.28 - CAMK includes calcium/calmodulin depedent protein kinases, expressed	-	U	-	-	-	-	-	-	1.67673	-	-	-	-	-
	29.4	protein.postranslational modification	LOC_Os06g27890.1	STE_MEK_ste7_MAP2K.8 - STE kinases include homologs to sterile 7, sterile 11 and sterile 20 from yeast, expressed	-	-	-	-	D	-	-	-	-	-	-	-1.4285	-	-
	29.4	protein.postranslational modification	LOC_Os04g59450.2	CAMK_CAMK_like.28 - CAMK includes calcium/calmodulin depedent protein kinases, expressed	-	-	-	-	-	-	D	-	-	-	-	-	-	-0.752469
	29.4	protein.postranslational modification	LOC_Os05g41220.1	SNF1-related protein kinase regulatory subunit beta-1, putative, expressed	U	U	U	-	-	-	-	1.44253	1.25075	1.69072	-	-	-	-
	29.4	protein.postranslational modification	LOC_Os03g57940.2	CK1_CaseinKinase_1a.4 - CK1 includes the casein kinase 1 kinases, expressed	-	-	-	U	-	-	-	-	-	-	6.19764	-	-	-
	29.4	protein.postranslational modification	LOC_Os06g40720.1	EF hand family protein, putative, expressed	-	-	-	-	D	D	D	-	-	-	-	-1.41361	-1.36433	-1.34087
	29.4	protein.postranslational modification	LOC_Os06g29120.2	STE_PAK_Ste20_STLK.5 - STE kinases include homologs to sterile 7, sterile 11 and sterile 20 from yeast, expressed	-	-	-	-	D	-	-	-	-	-	-	-4.32967	-	-
	29.4.1.57	protein.postranslational modification.kinase.receptor like cytoplasmatic kinase VII	LOC_Os03g07430.1	protein kinase domain containing protein, expressed	-	-	-	U	-	-	-	-	-	-	Inf	-	-	-
	29.4.1.57	protein.postranslational modification.kinase.receptor like cytoplasmatic kinase VII	LOC_Os03g50810.1	receptor protein kinase TMK1 precursor, putative, expressed	-	D	-	-	-	-	-	-	-0.755746	-	-	-	-	-
	29.4.1.57	protein.postranslational modification.kinase.receptor like cytoplasmatic kinase VII	LOC_Os10g39010.4	TKL_IRAK_CrRLK1L-1.16 - The CrRLK1L-1 subfamily has homology to the CrRLK1L homolog, expressed	-	U	-	-	-	-	-	-	2.69945	-	-	-	-	-
	29.4.1.57	protein.postranslational modification.kinase.receptor like cytoplasmatic kinase VII	LOC_Os04g44910.1	receptor like protein kinase, putative, expressed	-	U	-	-	-	-	-	-	1.58062	-	-	-	-	-
	29.4.1.57	protein.postranslational modification.kinase.receptor like cytoplasmatic kinase VII	LOC_Os01g56330.1	TKL_IRAK_CrRLK1L-1.5 - The CrRLK1L-1 subfamily has homology to the CrRLK1L homolog, expressed	-	D	-	-	-	-	-	-	-0.815309	-	-	-	-	-
	29.4.1.57	protein.postranslational modification.kinase.receptor like cytoplasmatic kinase VII	LOC_Os01g72990.1	expressed protein	-	U	-	-	-	-	-	-	0.878384	-	-	-	-	-
	29.4.1.57	protein.postranslational modification.kinase.receptor like cytoplasmatic kinase VII	LOC_Os02g14480.1	receptor-like kinase, putative, expressed	-	U	-	-	-	-	-	-	1.8188	-	-	-	-	-
	29.4.1.57	protein.postranslational modification.kinase.receptor like cytoplasmatic kinase VII	LOC_Os01g41870.2	protein kinase, putative, expressed	-	-	-	-	-	-	U	-	-	-	-	-	-	1.79206
	29.4.1.57	protein.postranslational modification.kinase.receptor like cytoplasmatic kinase VII	LOC_Os02g01730.1	serine/threonine-protein kinase At1g18390 precursor, putative, expressed	-	U	-	-	-	-	-	-	0.657386	-	-	-	-	-
	29.4.1.57	protein.postranslational modification.kinase.receptor like cytoplasmatic kinase VII	LOC_Os11g39370.1	BRASSINOSTEROID INSENSITIVE 1-associated receptor kinase 1 precursor, putative, expressed	-	U	-	-	-	-	-	-	1.12966	-	-	-	-	-
	29.4.1.57	protein.postranslational modification.kinase.receptor like cytoplasmatic kinase VII	LOC_Os05g25450.1	TKL_IRAK_CrRLK1L-1.3 - The CrRLK1L-1 subfamily has homology to the CrRLK1L homolog, expressed	-	U	-	-	-	-	-	-	1.61261	-	-	-	-	-
	29.4.1.57	protein.postranslational modification.kinase.receptor like cytoplasmatic kinase VII	LOC_Os05g40270.3	expressed protein	-	-	-	U	-	-	-	-	-	-	2.6989	-	-	-
	29.4.1.57	protein.postranslational modification.kinase.receptor like cytoplasmatic kinase VII	LOC_Os01g44110.1	serine/threonine-protein kinase, putative, expressed	-	D	-	-	-	-	U	-	-0.998288	-	-	-	-	0.909673
	29.4.1.57	protein.postranslational modification.kinase.receptor like cytoplasmatic kinase VII	LOC_Os03g07430.4	protein kinase domain containing protein, expressed	-	U	-	-	-	-	-	-	0.855589	-	-	-	-	-
	29.4.1.57	protein.postranslational modification.kinase.receptor like cytoplasmatic kinase VII	LOC_Os01g70970.1	protein kinase, putative, expressed	-	D	-	-	-	-	-	-	-1.87452	-	-	-	-	-
Bowman-Birk type bran trypsin inhibitor	35.2	not assigned.unknown	LOC_Os01g03310.1	BBTI1 - Bowman-Birk type bran trypsin inhibitor precursor, expressed	-	U	-	U	D	-	D	-	0.850202	-	0.958647	-1.16523	-	-1.05679
	35.2	not assigned.unknown	LOC_Os01g04050.1	BBTI12 - Bowman-Birk type bran trypsin inhibitor precursor, expressed	-	D	-	D	-	-	-	-	-1.26411	-	-0.949284	-	-	-
	35.2	not assigned.unknown	LOC_Os03g60840.1	BBTI13 - Bowman-Birk type bran trypsin inhibitor precursor, expressed	U	U	U	-	-	-	-	0.994424	0.688242	1.39827	-	-	-	-
	35.2	not assigned.unknown	LOC_Os01g03320.1	BBTI2 - Bowman-Birk type bran trypsin inhibitor precursor, expressed	-	U	-	-	D	-	D	-	1.62567	-	-	-1.80787	-	-2.30252
	35.2	not assigned.unknown	LOC_Os01g03340.1	BBTI4 - Bowman-Birk type bran trypsin inhibitor precursor, expressed	U	U	U	-	-	-	D	2.12714	2.64192	1.62028	-	-	-	-2.20721
	35.2	not assigned.unknown	LOC_Os01g03360.1	BBTI5 - Bowman-Birk type bran trypsin inhibitor precursor, expressed	U	U	U	-	-	-	D	3.27179	3.42571	2.64751	-	-	-	-2.96644
	35.2	not assigned.unknown	LOC_Os01g03390.1	BBTI7 - Bowman-Birk type bran trypsin inhibitor precursor, expressed	U	U	U	U	-	-	D	1.37979	3.23482	1.7757	0.974475	-	-	-2.44941
	35.2	not assigned.unknown	LOC_Os01g03680.1	BBTI8 - Bowman-Birk type bran trypsin inhibitor precursor, expressed	U	-	U	-	-	-	-	1.72438	-	1.1207	-	-	-	-
misc.glucan endo-1,3-beta-glucosidase	26.4	misc.beta 1,3 glucan hydrolases	LOC_Os03g54910.1	X8 domain containing protein, expressed	-	D	-	-	-	-	-	-	-1.37367	-	-	-	-	-
	26.4	misc.beta 1,3 glucan hydrolases	LOC_Os01g55820.1	X8 domain containing protein, expressed	U	-	U	-	-	-	-	2.2354	-	2.84408	-	-	-	-
	26.4.1	misc.beta 1,3 glucan hydrolases.glucan endo-1,3-beta-glucosidase	LOC_Os08g14700.1	glucan endo-1,3-beta-glucosidase precursor, putative, expressed	-	U	-	-	-	-	-	-	2.31787	-	-	-	-	-
	26.4.1	misc.beta 1,3 glucan hydrolases.glucan endo-1,3-beta-glucosidase	LOC_Os05g37130.2	glycosyl hydrolases family 17, putative, expressed	-	-	U	U	D	-	-	-	-	7.60728	6.98413	-6.95078	-	-
	26.4.1	misc.beta 1,3 glucan hydrolases.glucan endo-1,3-beta-glucosidase	LOC_Os01g71340.1	glycosyl hydrolases family 17, putative, expressed	-	U	-	U	-	-	D	-	3.48518	-	2.15609	-	-	-0.633255
	26.4.1	misc.beta 1,3 glucan hydrolases.glucan endo-1,3-beta-glucosidase	LOC_Os07g35560.2	glucan endo-1,3-beta-glucosidase precursor, putative, expressed	-	U	-	-	-	-	D	-	3.68678	-	-	-	-	-5.21002
	26.4.1	misc.beta 1,3 glucan hydrolases.glucan endo-1,3-beta-glucosidase	LOC_Os07g35510.1	glucan endo-1,3-beta-glucosidase precursor, putative, expressed	-	U	-	-	-	-	-	-	2.51548	-	-	-	-	-
	26.4.1	misc.beta 1,3 glucan hydrolases.glucan endo-1,3-beta-glucosidase	LOC_Os07g35480.3	glucan endo-1,3-beta-glucosidase precursor, putative, expressed	-	U	-	-	-	D	D	-	1.7871	-	-	-	-2.0456	-3.03042
	26.4.1	misc.beta 1,3 glucan hydrolases.glucan endo-1,3-beta-glucosidase	LOC_Os01g71350.1	glycosyl hydrolases family 17, putative, expressed	-	U	-	U	-	-	D	-	3.85448	-	2.64424	-	-	-1.14709
	26.4.1	misc.beta 1,3 glucan hydrolases.glucan endo-1,3-beta-glucosidase	LOC_Os01g51570.1	glycosyl hydrolases family 17, putative, expressed	-	U	-	U	-	-	-	-	3.24432	-	1.64067	-	-	-
	26.4.1	misc.beta 1,3 glucan hydrolases.glucan endo-1,3-beta-glucosidase	LOC_Os01g71670.1	glycosyl hydrolases family 17, putative, expressed	-	U	-	U	-	-	D	-	2.59006	-	0.915122	-	-	-1.29947
	26.4.1	misc.beta 1,3 glucan hydrolases.glucan endo-1,3-beta-glucosidase	LOC_Os11g36940.1	glucan endo-1,3-beta-glucosidase precursor, putative, expressed	-	D	-	-	-	-	U	-	-1.34655	-	-	-	-	0.848193
	26.4.1	misc.beta 1,3 glucan hydrolases.glucan endo-1,3-beta-glucosidase	LOC_Os05g37130.3	glycosyl hydrolases family 17, putative, expressed	-	-	-	U	-	-	-	-	-	-	0.662053	-	-	-
	26.4.1	misc.beta 1,3 glucan hydrolases.glucan endo-1,3-beta-glucosidase	LOC_Os01g71380.1	glycosyl hydrolases family 17, putative, expressed	-	U	-	-	-	-	D	-	2.70889	-	-	-	-	-1.47722
	26.4.1	misc.beta 1,3 glucan hydrolases.glucan endo-1,3-beta-glucosidase	LOC_Os05g31140.1	glycosyl hydrolases family 17, putative, expressed	-	U	-	-	-	-	D	-	1.97147	-	-	-	-	-1.907
	26.4.1	misc.beta 1,3 glucan hydrolases.glucan endo-1,3-beta-glucosidase	LOC_Os05g37130.5	glycosyl hydrolases family 17, putative, expressed	-	U	-	-	-	-	-	-	2.09024	-	-	-	-	-
	26.4.1	misc.beta 1,3 glucan hydrolases.glucan endo-1,3-beta-glucosidase	LOC_Os01g71810.1	glycosyl hydrolases family 17, putative, expressed	-	D	-	-	-	-	-	-	-1.39509	-	-	-	-	-
	26.4.1	misc.beta 1,3 glucan hydrolases.glucan endo-1,3-beta-glucosidase	LOC_Os03g51240.3	glycosyl hydrolases family 17, putative, expressed	-	-	-	-	-	-	D	-	-	-	-	-	-	-Inf
Photosynthesis	1.1.1.1	PS.lightreaction.photosystem II.LHC-II	LOC_Os02g52650.1	chlorophyll A-B binding protein, putative, expressed	-	D	-	-	-	-	-	-	-1.54234	-	-	-	-	-
	1.1.1.1	PS.lightreaction.photosystem II.LHC-II	LOC_Os09g17740.1	chlorophyll A-B binding protein, putative, expressed	-	D	-	-	-	-	-	-	-0.903	-	-	-	-	-
	1.1.1.1	PS.lightreaction.photosystem II.LHC-II	LOC_Os09g26810.1	chlorophyll A-B binding protein, putative, expressed	-	D	-	-	-	-	U	-	-1.16037	-	-	-	-	0.587737
	1.1.1.1	PS.lightreaction.photosystem II.LHC-II	LOC_Os11g13890.4	chlorophyll A-B binding protein, putative, expressed	-	D	D	-	-	-	U	-	-1.44054	-0.984244	-	-	-	1.03734
	1.1.1.1	PS.lightreaction.photosystem II.LHC-II	LOC_Os06g21590.1	chlorophyll A-B binding protein, putative, expressed	-	D	-	-	-	-	-	-	-0.746768	-	-	-	-	-
	1.1.1.1	PS.lightreaction.photosystem II.LHC-II	LOC_Os04g38410.1	chlorophyll A-B binding protein, putative, expressed	-	D	-	-	-	-	U	-	-1.04194	-	-	-	-	0.609103
	1.1.1.1	PS.lightreaction.photosystem II.LHC-II	LOC_Os07g37240.1	chlorophyll A-B binding protein, putative, expressed	-	D	-	D	-	-	U	-	-1.40459	-	-0.633164	-	-	0.752654
	1.1.1.1	PS.lightreaction.photosystem II.LHC-II	LOC_Os07g37550.1	chlorophyll A-B binding protein, putative, expressed	-	D	-	-	-	-	U	-	-1.154	-	-	-	-	0.723931
	1.1.1.1	PS.lightreaction.photosystem II.LHC-II	LOC_Os11g13890.5	chlorophyll A-B binding protein, putative, expressed	-	D	-	-	-	-	U	-	-1.12311	-	-	-	-	0.682435
	1.1.1.1	PS.lightreaction.photosystem II.LHC-II	LOC_Os02g10390.1	chlorophyll A-B binding protein, putative, expressed	-	D	-	-	-	-	-	-	-0.881298	-	-	-	-	-
	1.1.1.1	PS.lightreaction.photosystem II.LHC-II	LOC_Os06g21590.2	chlorophyll A-B binding protein, putative, expressed	D	-	-	-	-	U	-	-1.11549	-	-	-	-	1.11749	-
	1.1.1.1	PS.lightreaction.photosystem II.LHC-II	LOC_Os08g33820.1	chlorophyll A-B binding protein, putative, expressed	-	D	-	-	-	-	-	-	-0.933922	-	-	-	-	-
	1.1.1.1	PS.lightreaction.photosystem II.LHC-II	LOC_Os01g52240.1	chlorophyll A-B binding protein, putative, expressed	-	D	-	D	-	-	U	-	-2.36769	-	-1.07903	-	-	1.34224
	1.1.1.1	PS.lightreaction.photosystem II.LHC-II	LOC_Os11g13890.1	chlorophyll A-B binding protein, putative, expressed	-	D	-	D	-	-	U	-	-1.42547	-	-0.641123	-	-	0.842337
	1.1.1.1	PS.lightreaction.photosystem II.LHC-II	LOC_Os01g41710.1	chlorophyll A-B binding protein, putative, expressed	-	D	-	-	-	-	U	-	-1.25631	-	-	-	-	0.636496
	1.1.1.1	PS.lightreaction.photosystem II.LHC-II	LOC_Os07g38960.1	chlorophyll A-B binding protein, putative, expressed	-	D	-	D	-	-	U	-	-1.17724	-	-0.625003	-	-	0.729816
	1.1.1.1	PS.lightreaction.photosystem II.LHC-II	LOC_Os03g39610.1	chlorophyll A-B binding protein, putative, expressed	D	D	-	D	-	-	U	-0.616815	-1.35145	-	-0.601448	-	-	0.799878
	1.1.1.2	PS.lightreaction.photosystem II.PSII polypeptide subunits	LOC_Os07g36080.1	oxygen evolving enhancer protein 3 domain containing protein, expressed	-	D	-	-	-	-	U	-	-1.27942	-	-	-	-	0.892146
	1.1.1.2	PS.lightreaction.photosystem II.PSII polypeptide subunits	LOC_Os01g64960.1	chlorophyll A-B binding protein, putative, expressed	D	D	D	D	-	-	-	-1.23787	-1.67694	-0.749703	-0.77889	-	-	-
	1.1.1.2	PS.lightreaction.photosystem II.PSII polypeptide subunits	LOC_Os07g04840.1	PsbP, putative, expressed	-	D	-	-	-	-	U	-	-1.06161	-	-	-	-	0.618038
	1.1.1.2	PS.lightreaction.photosystem II.PSII polypeptide subunits	LOC_Os03g21560.1	photosystem II 11 kD protein, putative, expressed	-	D	-	-	-	-	U	-	-1.36495	-	-	-	-	0.615946
	1.1.1.2	PS.lightreaction.photosystem II.PSII polypeptide subunits	LOC_Os08g39430.1	thylakoid lumenal 19 kDa protein, chloroplast precursor, putative, expressed	-	D	-	-	-	-	-	-	-1.18391	-	-	-	-	-
	1.1.1.2	PS.lightreaction.photosystem II.PSII polypeptide subunits	LOC_Os01g31690.2	oxygen-evolving enhancer protein 1, chloroplast precursor, putative, expressed	-	D	-	D	-	-	-	-	-1.14787	-	-0.654346	-	-	-
	1.1.1.2	PS.lightreaction.photosystem II.PSII polypeptide subunits	LOC_Os04g16770.1	photosynthetic reaction center protein, putative, expressed	-	U	-	-	-	-	-	-	1.85432	-	-	-	-	-
	1.1.1.2	PS.lightreaction.photosystem II.PSII polypeptide subunits	LOC_Os07g05360.1	photosystem II 10 kDa polypeptide, chloroplast precursor, putative, expressed	U	-	-	-	-	-	-	0.733847	-	-	-	-	-	-
	1.1.1.2	PS.lightreaction.photosystem II.PSII polypeptide subunits	LOC_Os01g64960.2	chlorophyll A-B binding protein, putative, expressed	D	D	-	-	-	-	-	-1.93861	-1.77269	-	-	-	-	-
	1.1.1.2	PS.lightreaction.photosystem II.PSII polypeptide subunits	LOC_Os12g08830.1	thylakoid lumenal 29.8 kDa protein, putative, expressed	-	D	-	-	-	-	-	-	-1.18328	-	-	-	-	-
	1.1.1.2	PS.lightreaction.photosystem II.PSII polypeptide subunits	LOC_Os02g36850.1	oxygen evolving enhancer protein 3, identical, putative, expressed	-	D	-	-	-	-	-	-	-0.808193	-	-	-	-	-
	1.1.1.2	PS.lightreaction.photosystem II.PSII polypeptide subunits	LOC_Os01g59090.1	thylakoid lumenal 20 kDa protein, putative, expressed	-	D	-	-	-	-	U	-	-1.18891	-	-	-	-	0.621818
	1.1.1.2	PS.lightreaction.photosystem II.PSII polypeptide subunits	LOC_Os07g36080.3	oxygen evolving enhancer protein 3 domain containing protein, expressed	D	D	-	U	-	-	U	-0.986004	-2.13799	-	0.818753	-	-	2.40409
	1.1.1.2	PS.lightreaction.photosystem II.PSII polypeptide subunits	LOC_Os08g40160.1	thylakoid lumen protein, chloroplast precursor, putative, expressed	-	D	-	-	-	-	-	-	-0.593968	-	-	-	-	-
	1.1.1.2	PS.lightreaction.photosystem II.PSII polypeptide subunits	LOC_Os01g31690.1	oxygen-evolving enhancer protein 1, chloroplast precursor, putative, expressed	-	D	-	-	-	-	-	-	-0.897432	-	-	-	-	-
	1.1.1.2	PS.lightreaction.photosystem II.PSII polypeptide subunits	LOC_Os04g35530.1	expressed protein	-	D	-	-	-	-	-	-	-1.53631	-	-	-	-	-
	1.1.1.2	PS.lightreaction.photosystem II.PSII polypeptide subunits	LOC_Os01g71190.1	photosystem II reaction center PSB28 protein, chloroplast precursor, putative, expressed	D	D	-	D	-	-	U	-0.792945	-1.74061	-	-0.727128	-	-	0.868292
	1.1.1.2	PS.lightreaction.photosystem II.PSII polypeptide subunits	LOC_Os04g59440.1	chlorophyll A-B binding protein, putative, expressed	D	D	D	-	D	U	U	-2.0573	-1.72177	-0.670187	-	-0.641515	0.745594	0.979812
	1.1.1.2	PS.lightreaction.photosystem II.PSII polypeptide subunits	LOC_Os08g10020.2	photosystem II 10 kDa polypeptide, chloroplast precursor, putative, expressed	-	D	-	D	-	-	U	-	-1.2351	-	-0.616186	-	-	0.661456
	1.1.1.2	PS.lightreaction.photosystem II.PSII polypeptide subunits	LOC_Os05g22730.1	expressed protein	D	D	-	-	-	-	-	-0.654426	-1.1618	-	-	-	-	-
	1.1.1.2	PS.lightreaction.photosystem II.PSII polypeptide subunits	LOC_Os07g05365.1	photosystem II 10 kDa polypeptide, chloroplast precursor, putative, expressed	-	U	-	-	-	-	D	-	5.23993	-	-	-	-	-5.39377
	1.1.1.2	PS.lightreaction.photosystem II.PSII polypeptide subunits	LOC_Os10g32400.2	PsbP, putative, expressed	-	D	-	-	-	-	U	-	-1.17447	-	-	-	-	0.618312
	1.1.2.1	PS.lightreaction.photosystem I.LHC-I	LOC_Os02g10390.2	chlorophyll A-B binding protein, putative, expressed	-	D	-	-	-	-	U	-	-1.21952	-	-	-	-	0.609847
	1.1.2.1	PS.lightreaction.photosystem I.LHC-I	LOC_Os01g40710.1	high light inducible protein, putative, expressed	-	D	-	-	-	-	-	-	-0.806544	-	-	-	-	-
	1.1.2.2	PS.lightreaction.photosystem I.PSI polypeptide subunits	LOC_Os03g56670.1	photosystem I reaction center subunit III, chloroplast precursor, putative, expressed	-	D	-	-	-	-	U	-	-1.18364	-	-	-	-	0.621093
	1.1.2.2	PS.lightreaction.photosystem I.PSI polypeptide subunits	LOC_Os03g56670.2	photosystem I reaction center subunit III, chloroplast precursor, putative, expressed	-	D	-	-	-	-	-	-	-0.9832	-	-	-	-	-
	1.1.2.2	PS.lightreaction.photosystem I.PSI polypeptide subunits	LOC_Os08g44680.1	photosystem I reaction center subunit II, chloroplast precursor, putative, expressed	-	D	-	-	-	-	U	-	-0.964269	-	-	-	-	0.624075
	1.1.2.2	PS.lightreaction.photosystem I.PSI polypeptide subunits	LOC_Os12g23200.2	photosystem I reaction center subunit XI, chloroplast precursor, putative, expressed	-	D	-	-	-	-	U	-	-0.695916	-	-	-	-	0.64426
	1.1.2.2	PS.lightreaction.photosystem I.PSI polypeptide subunits	LOC_Os04g33830.1	membrane protein, putative, expressed	-	D	-	-	-	-	-	-	-0.94455	-	-	-	-	-
	1.1.2.2	PS.lightreaction.photosystem I.PSI polypeptide subunits	LOC_Os07g05480.1	photosystem I reaction center subunit, chloroplast precursor, putative, expressed	-	D	-	D	-	-	-	-	-1.24598	-	-0.643639	-	-	-
	1.1.2.2	PS.lightreaction.photosystem I.PSI polypeptide subunits	LOC_Os12g23200.1	photosystem I reaction center subunit XI, chloroplast precursor, putative, expressed	-	D	-	-	-	-	-	-	-0.83343	-	-	-	-	-
	1.1.2.2	PS.lightreaction.photosystem I.PSI polypeptide subunits	LOC_Os05g48630.2	expressed protein	-	D	-	D	-	-	-	-	-0.821359	-	-0.696168	-	-	-
	1.1.2.2	PS.lightreaction.photosystem I.PSI polypeptide subunits	LOC_Os07g28610.1	expressed protein	-	D	-	-	-	-	-	-	-2.07124	-	-	-	-	-
	1.1.2.2	PS.lightreaction.photosystem I.PSI polypeptide subunits	LOC_Os07g28610.2	expressed protein	-	D	-	-	-	-	-	-	-0.876142	-	-	-	-	-
	1.1.2.2	PS.lightreaction.photosystem I.PSI polypeptide subunits	LOC_Os12g08770.1	photosystem I reaction center subunit N, chloroplast precursor, putative, expressed	-	D	-	D	-	-	U	-	-1.41919	-	-0.635842	-	-	0.822889
	1.1.2.2	PS.lightreaction.photosystem I.PSI polypeptide subunits	LOC_Os07g25430.1	photosystem I reaction center subunit IV A, chloroplast precursor, putative, expressed	-	D	-	D	-	-	-	-	-0.941147	-	-0.59307	-	-	-
	1.1.3	PS.lightreaction.cytochrome b6/f	LOC_Os01g73540.1	YGGT family protein, putative, expressed	-	D	-	-	-	-	-	-	-1.0718	-	-	-	-	-
	1.1.3.1	PS.lightreaction.cytochrome b6/f.iron sulfur subunit	LOC_Os07g37030.1	cytochrome b6-f complex iron-sulfur subunit, chloroplast precursor, putative, expressed	-	D	-	-	-	-	-	-	-0.859477	-	-	-	-	-
	1.1.4.4	PS.lightreaction.ATP synthase.gamma chain	LOC_Os07g32880.1	ATP synthase gamma chain, putative, expressed	-	D	-	-	-	-	-	-	-0.846229	-	-	-	-	-
	1.1.4.7	PS.lightreaction.ATP synthase.delta chain	LOC_Os02g51470.3	ATP synthase F1, delta subunit family protein, putative, expressed	-	D	-	-	-	-	U	-	-1.28314	-	-	-	-	0.682063
	1.1.4.7	PS.lightreaction.ATP synthase.delta chain	LOC_Os02g51470.2	ATP synthase F1, delta subunit family protein, putative, expressed	-	D	D	-	-	-	U	-	-1.41151	-0.821456	-	-	-	0.95901
	1.1.4.8	PS.lightreaction.ATP synthase.subunit B (ATPF)	LOC_Os04g16748.1	ATP synthase B chain, putative, expressed	-	U	-	-	-	-	D	-	1.13462	-	-	-	-	-1.81663
	1.1.4.9	PS.lightreaction.ATP synthase.subunit B_ (ATPX)	LOC_Os03g17070.1	ATP synthase B chain, chloroplast precursor, putative, expressed	-	D	-	D	-	-	-	-	-0.8865	-	-0.680524	-	-	-
	1.1.5	PS.lightreaction.other electron carrier (ox/red)	LOC_Os07g38000.1	cytochrome c, putative, expressed	-	D	-	-	-	-	-	-	-1.45607	-	-	-	-	-
	1.1.5.1	PS.lightreaction.other electron carrier (ox/red).plastocyanin	LOC_Os06g01210.1	plastocyanin, chloroplast precursor, putative, expressed	-	D	-	D	-	-	U	-	-1.32839	-	-0.746839	-	-	0.639625
	1.1.5.2	PS.lightreaction.other electron carrier (ox/red).ferredoxin	LOC_Os04g33630.1	2Fe-2S iron-sulfur cluster binding domain containing protein, expressed	-	D	-	-	-	-	U	-	-1.70028	-	-	-	-	1.11532
	1.1.5.2	PS.lightreaction.other electron carrier (ox/red).ferredoxin	LOC_Os08g35710.1	expressed protein	D	D	-	-	-	-	-	-0.624223	-0.966798	-	-	-	-	-
	1.1.5.2	PS.lightreaction.other electron carrier (ox/red).ferredoxin	LOC_Os08g01380.2	2Fe-2S iron-sulfur cluster binding domain containing protein, expressed	-	D	-	D	-	-	-	-	-1.83594	-	-1.01882	-	-	-
	1.1.5.2	PS.lightreaction.other electron carrier (ox/red).ferredoxin	LOC_Os08g01380.1	2Fe-2S iron-sulfur cluster binding domain containing protein, expressed	D	D	-	D	-	-	U	-0.84514	-1.60598	-	-0.772568	-	-	0.687939
	1.1.5.2	PS.lightreaction.other electron carrier (ox/red).ferredoxin	LOC_Os05g48160.3	2Fe-2S iron-sulfur cluster binding domain containing protein, expressed	-	D	-	-	-	-	-	-	-1.39445	-	-	-	-	-
	1.1.5.2	PS.lightreaction.other electron carrier (ox/red).ferredoxin	LOC_Os07g30670.1	2Fe-2S iron-sulfur cluster binding domain containing protein, expressed	-	D	-	-	-	-	-	-	-0.683742	-	-	-	-	-
	1.1.5.3	PS.lightreaction.other electron carrier (ox/red).ferredoxin reductase	LOC_Os02g01340.2	ferredoxin--NADP reductase, chloroplast precursor, putative, expressed	-	D	-	-	-	-	-	-	-0.87783	-	-	-	-	-
	1.1.5.3	PS.lightreaction.other electron carrier (ox/red).ferredoxin reductase	LOC_Os06g01850.1	ferredoxin--NADP reductase, chloroplast precursor, putative, expressed	-	D	-	-	-	-	-	-	-0.865963	-	-	-	-	-
	1.1.5.4	PS.lightreaction.other electron carrier (ox/red).ferredoxin oxireductase	LOC_Os02g22260.1	fruit protein PKIWI502, putative, expressed	-	D	-	-	-	-	U	-	-1.27384	-	-	-	-	0.777857
	1.1.6	PS.lightreaction.NADH DH	LOC_Os01g20110.1	expressed protein	-	D	-	-	-	-	-	-	-1.24676	-	-	-	-	-
	1.1.6	PS.lightreaction.NADH DH	LOC_Os01g72950.1	expressed protein	-	D	-	-	-	-	-	-	-0.94728	-	-	-	-	-
	1.1.40	PS.lightreaction.cyclic electron flow-chlororespiration	LOC_Os08g45190.1	PGR5, putative, expressed	D	D	D	D	-	-	-	-1.65232	-1.74181	-1.71068	-1.54343	-	-	-
	1.1.40	PS.lightreaction.cyclic electron flow-chlororespiration	LOC_Os08g41460.2	expressed protein	-	D	-	-	-	-	-	-	-1.61455	-	-	-	-	-
	1.2.2	PS.photorespiration.glycolate oxydase	LOC_Os04g53210.1	hydroxyacid oxidase 1, putative, expressed	-	U	-	U	-	-	-	-	1.1121	-	0.857292	-	-	-
	1.2.2	PS.photorespiration.glycolate oxydase	LOC_Os03g57220.1	hydroxyacid oxidase 1, putative, expressed	-	D	-	-	-	-	-	-	-0.743626	-	-	-	-	-
	1.2.2	PS.photorespiration.glycolate oxydase	LOC_Os04g53210.3	hydroxyacid oxidase 1, putative, expressed	-	U	-	-	-	-	-	-	0.756155	-	-	-	-	-
	1.2.4.1	PS.photorespiration.glycine cleavage.P subunit	LOC_Os06g40940.1	glycine dehydrogenase, putative, expressed	-	D	-	D	-	-	-	-	-1.02517	-	-0.653756	-	-	-
	1.2.4.4	PS.photorespiration.glycine cleavage.H protein	LOC_Os10g37180.1	glycine cleavage system H protein, putative, expressed	-	D	-	-	-	-	U	-	-1.28539	-	-	-	-	0.641715
	1.2.5	PS.photorespiration.serine hydroxymethyltransferase	LOC_Os03g52840.1	serine hydroxymethyltransferase, mitochondrial precursor, putative, expressed	-	D	-	-	-	-	-	-	-0.751763	-	-	-	-	-
	1.2.6	PS.photorespiration.hydroxypyruvate reductase	LOC_Os04g01600.2	erythronate-4-phosphate dehydrogenase domain containing protein, expressed	-	-	-	-	D	-	-	-	-	-	-	-0.758395	-	-
	1.2.7	PS.photorespiration.glycerate kinase	LOC_Os01g48990.1	uncharacterized kinase mug58, putative, expressed	-	D	-	-	-	-	-	-	-0.814605	-	-	-	-	-
	1.3	PS.calvin cycle	LOC_Os03g19380.1	calvin cycle protein CP12, putative, expressed	-	D	-	D	-	-	-	-	-0.659904	-	-0.767137	-	-	-
	1.3.2	PS.calvin cycle.rubisco small subunit	LOC_Os02g05830.1	ribulose bisphosphate carboxylase small chain, chloroplast precursor, putative, expressed	U	U	U	U	-	-	-	0.912179	1.25003	0.599431	0.766741	-	-	-
	1.3.2	PS.calvin cycle.rubisco small subunit	LOC_Os12g17600.1	ribulose bisphosphate carboxylase small chain, chloroplast precursor, putative, expressed	-	D	-	-	-	-	-	-	-0.957913	-	-	-	-	-
	1.3.2	PS.calvin cycle.rubisco small subunit	LOC_Os12g19381.1	ribulose bisphosphate carboxylase small chain, chloroplast precursor, putative, expressed	-	D	-	-	-	-	-	-	-0.975348	-	-	-	-	-
	1.3.2	PS.calvin cycle.rubisco small subunit	LOC_Os12g17600.2	ribulose bisphosphate carboxylase small chain, chloroplast precursor, putative, expressed	-	D	-	-	-	-	-	-	-0.779255	-	-	-	-	-
	1.3.2	PS.calvin cycle.rubisco small subunit	LOC_Os12g19470.2	ribulose bisphosphate carboxylase small chain, chloroplast precursor, putative, expressed	D	D	-	-	-	-	-	-0.715452	-1.47008	-	-	-	-	-
	1.3.3	PS.calvin cycle.phosphoglycerate kinase	LOC_Os05g41640.2	phosphoglycerate kinase protein, putative, expressed	-	D	-	-	-	-	U	-	-1.31088	-	-	-	-	0.740595
	1.3.4	PS.calvin cycle.GAP	LOC_Os03g03720.1	glyceraldehyde-3-phosphate dehydrogenase, putative, expressed	-	D	-	-	-	-	-	-	-1.02312	-	-	-	-	-
	1.3.4	PS.calvin cycle.GAP	LOC_Os04g38600.4	glyceraldehyde-3-phosphate dehydrogenase, putative, expressed	-	D	-	-	-	-	U	-	-2.01342	-	-	-	-	1.36763
	1.3.4	PS.calvin cycle.GAP	LOC_Os08g34210.1	aldehyde dehydrogenase, putative, expressed	-	D	-	-	-	-	-	-	-0.829437	-	-	-	-	-
	1.3.4	PS.calvin cycle.GAP	LOC_Os04g38600.3	glyceraldehyde-3-phosphate dehydrogenase, putative, expressed	D	D	-	D	-	-	U	-0.723817	-1.61657	-	-0.739513	-	-	0.794671
	1.3.5	PS.calvin cycle.TPI	LOC_Os09g36450.1	triosephosphate isomerase, chloroplast precursor, putative, expressed	-	D	-	-	-	-	-	-	-1.11401	-	-	-	-	-
	1.3.6	PS.calvin cycle.aldolase	LOC_Os11g07020.1	fructose-bisphospate aldolase isozyme, putative, expressed	-	D	-	-	-	-	-	-	-0.906161	-	-	-	-	-
	1.3.6	PS.calvin cycle.aldolase	LOC_Os06g40640.3	fructose-bisphospate aldolase isozyme, putative, expressed	U	-	U	-	D	-	-	0.633222	-	2.24745	-	-1.70701	-	-
	1.3.6	PS.calvin cycle.aldolase	LOC_Os06g40640.2	fructose-bisphospate aldolase isozyme, putative, expressed	D	D	D	D	-	-	-	-0.961285	-1.15999	-1.13595	-0.7513	-	-	-
	1.3.6	PS.calvin cycle.aldolase	LOC_Os11g07020.4	fructose-bisphospate aldolase isozyme, putative, expressed	D	D	-	-	-	-	U	-0.814956	-1.00577	-	-	-	-	0.869025
	1.3.7	PS.calvin cycle.FBPase	LOC_Os01g64660.2	fructose-1,6-bisphosphatase, putative, expressed	D	-	-	-	-	-	-	-1.35581	-	-	-	-	-	-
	1.3.7	PS.calvin cycle.FBPase	LOC_Os03g16050.1	fructose-1,6-bisphosphatase, putative, expressed	-	D	-	-	-	-	-	-	-0.818672	-	-	-	-	-
	1.3.8	PS.calvin cycle.transketolase	LOC_Os06g04270.1	transketolase, chloroplast precursor, putative, expressed	-	D	-	-	-	-	-	-	-0.591664	-	-	-	-	-
	1.3.9	PS.calvin cycle.seduheptulose bisphosphatase	LOC_Os04g16680.1	fructose-1,6-bisphosphatase, putative, expressed	D	D	-	-	-	-	-	-0.736258	-1.15004	-	-	-	-	-
	1.3.11	PS.calvin cycle.RPE	LOC_Os03g07300.1	ribulose-phosphate 3-epimerase, chloroplast precursor, putative, expressed	-	D	-	-	-	-	-	-	-0.649637	-	-	-	-	-
	1.3.12	PS.calvin cycle.PRK	LOC_Os02g47020.1	phosphoribulokinase/Uridine kinase family protein, expressed	D	D	-	D	-	-	U	-0.620298	-1.30167	-	-0.59988	-	-	0.649493
	1.3.13	PS.calvin cycle.rubisco interacting	LOC_Os11g47970.1	AAA-type ATPase family protein, putative, expressed	D	D	D	D	-	-	U	-0.854069	-1.32504	-0.802745	-0.664162	-	-	0.762369
	1.3.13	PS.calvin cycle.rubisco interacting	LOC_Os05g50980.1	SET domain containing protein, expressed	-	D	-	-	-	-	-	-	-1.20416	-	-	-	-	-
major CHO metabolism.synthesis	2.1.2	major CHO metabolism.synthesis.starch	LOC_Os04g46750.1	glycosyl transferase 8 domain containing protein, putative, expressed	-	U	-	-	-	-	-	-	0.77079	-	-	-	-	-
	2.1.2.1	major CHO metabolism.synthesis.starch.AGPase	LOC_Os08g25734.1	glucose-1-phosphate adenylyltransferase large subunit, chloroplast precursor, putative, expressed	-	D	-	-	-	-	-	-	-0.825512	-	-	-	-	-
	2.1.2.1	major CHO metabolism.synthesis.starch.AGPase	LOC_Os09g12660.1	glucose-1-phosphate adenylyltransferase large subunit, chloroplast precursor, putative, expressed	-	-	-	U	-	-	-	-	-	-	0.808365	-	-	-
	2.1.2.1	major CHO metabolism.synthesis.starch.AGPase	LOC_Os03g52460.1	glucose-1-phosphate adenylyltransferase large subunit, putative, expressed	-	D	-	-	-	-	-	-	-0.862567	-	-	-	-	-
	2.1.2.1	major CHO metabolism.synthesis.starch.AGPase	LOC_Os05g50380.1	glucose-1-phosphate adenylyltransferase large subunit, chloroplast precursor, putative, expressed	D	D	D	-	-	-	U	-0.931795	-0.961252	-0.958643	-	-	-	1.28144
	2.1.2.2	major CHO metabolism.synthesis.starch.starch synthase	LOC_Os02g51070.1	starch synthase, putative, expressed	-	D	-	-	-	-	-	-	-1.14324	-	-	-	-	-
	2.1.2.2	major CHO metabolism.synthesis.starch.starch synthase	LOC_Os04g53310.1	soluble starch synthase 3, chloroplast precursor, putative, expressed	D	-	D	-	-	-	-	-1.24022	-	-1.32526	-	-	-	-
	2.1.2.3	major CHO metabolism.synthesis.starch.starch branching	LOC_Os04g33460.1	1,4-alpha-glucan-branching enzyme 2, chloroplast precursor, putative, expressed	-	D	-	-	-	-	U	-	-0.954282	-	-	-	-	0.730015
	2.1.2.3	major CHO metabolism.synthesis.starch.starch branching	LOC_Os06g51084.3	1,4-alpha-glucan-branching enzyme, chloroplast precursor, putative, expressed	-	U	-	U	-	-	-	-	12.8753	-	Inf	-	-	-
major CHO metabolism.degradation	2.2.1.1	major CHO metabolism.degradation.sucrose.fructokinase	LOC_Os08g02120.1	kinase, pfkB family, putative, expressed	-	D	-	-	-	-	-	-	-0.773659	-	-	-	-	-
	2.2.1.4	major CHO metabolism.degradation.sucrose.hexokinase	LOC_Os05g09500.1	hexokinase, putative, expressed	-	U	-	-	-	-	-	-	1.331	-	-	-	-	-
	2.2.1.5	major CHO metabolism.degradation.sucrose.Susy	LOC_Os06g09450.5	sucrose synthase, putative, expressed	-	-	D	D	-	-	-	-	-	-Inf	-Inf	-	-	-
	2.2.1.5	major CHO metabolism.degradation.sucrose.Susy	LOC_Os06g09450.3	sucrose synthase, putative, expressed	U	U	U	U	-	D	-	1.86742	1.4277	2.00263	1.80278	-	-0.705167	-
	2.2.1.5	major CHO metabolism.degradation.sucrose.Susy	LOC_Os03g22120.1	sucrose synthase, putative, expressed	U	U	U	U	-	-	-	1.5932	1.67874	1.2632	1.12325	-	-	-
	2.2.1.5	major CHO metabolism.degradation.sucrose.Susy	LOC_Os03g28330.1	sucrose synthase, putative, expressed	-	D	-	-	-	-	U	-	-1.06999	-	-	-	-	0.651606
	2.2.1.5	major CHO metabolism.degradation.sucrose.Susy	LOC_Os06g09450.1	sucrose synthase, putative, expressed	-	U	-	-	-	-	-	-	0.777648	-	-	-	-	-
	2.2.2.1.2	major CHO metabolism.degradation.starch.starch cleavage.beta amylase	LOC_Os07g35940.1	beta-amylase, putative, expressed	-	D	-	-	U	U	U	-	-1.50703	-	-	0.731509	1.00557	2.23079
	2.2.2.1.2	major CHO metabolism.degradation.starch.starch cleavage.beta amylase	LOC_Os10g41550.1	beta-amylase, putative, expressed	U	-	-	-	-	-	-	2.1608	-	-	-	-	-	-
	2.2.2.1.2	major CHO metabolism.degradation.starch.starch cleavage.beta amylase	LOC_Os03g22790.1	beta-amylase, putative, expressed	U	U	U	-	-	-	D	0.842486	0.754376	0.889473	-	-	-	-0.868756
	2.2.2.2	major CHO metabolism.degradation.starch.starch phosphorylase	LOC_Os03g55090.1	alpha-glucan phosphorylast isozyme, putative, expressed	-	-	-	-	-	-	U	-	-	-	-	-	-	0.727667
lipid metabolism	11.1.1.1	lipid metabolism.FA synthesis and FA elongation.Acetyl CoA Carboxylation.homomeric Enzyme	LOC_Os05g22940.1	acetyl-CoA carboxylase, putative, expressed	-	D	-	-	-	-	-	-	-0.63412	-	-	-	-	-
	11.1.1.1	lipid metabolism.FA synthesis and FA elongation.Acetyl CoA Carboxylation.homomeric Enzyme	LOC_Os10g21910.1	acetyl-CoA carboxylase, putative, expressed	-	D	-	-	-	-	-	-	-0.645036	-	-	-	-	-
	11.1.2	lipid metabolism.FA synthesis and FA elongation.Acetyl CoA Transacylase	LOC_Os03g18590.1	malonyl CoA-acyl carrier protein transacylase, mitochondrial precursor, putative, expressed	-	D	-	-	-	-	-	-	-0.787869	-	-	-	-	-
	11.1.3	lipid metabolism.FA synthesis and FA elongation.ketoacyl ACP synthase	LOC_Os06g09630.1	3-oxoacyl-synthase, putative, expressed	-	D	-	-	-	-	U	-	-0.973206	-	-	-	-	0.609899
	11.1.3	lipid metabolism.FA synthesis and FA elongation.ketoacyl ACP synthase	LOC_Os03g28420.1	3-oxoacyl-synthase, putative, expressed	-	D	-	-	-	-	U	-	-1.10902	-	-	-	-	0.652997
	11.1.3	lipid metabolism.FA synthesis and FA elongation.ketoacyl ACP synthase	LOC_Os04g36800.1	3-oxoacyl-synthase, putative, expressed	-	D	-	-	-	-	U	-	-1.37213	-	-	-	-	0.998056
	11.1.5	lipid metabolism.FA synthesis and FA elongation.beta hydroxyacyl ACP dehydratase	LOC_Os08g12840.1	FabA-like domain containing protein, expressed	-	D	-	-	-	-	U	-	-1.00653	-	-	-	-	0.720585
	11.1.6	lipid metabolism.FA synthesis and FA elongation.enoyl ACP reductase	LOC_Os09g10600.1	enoyl-acyl-carrier-protein reductase NADH, chloroplast precursor, expressed	-	D	-	-	-	-	U	-	-1.26312	-	-	-	-	0.774576
	11.1.8	lipid metabolism.FA synthesis and FA elongation.acyl coa ligase	LOC_Os04g57850.1	AMP-binding enzyme, putative, expressed	-	U	-	-	-	-	-	-	2.60133	-	-	-	-	-
	11.1.8	lipid metabolism.FA synthesis and FA elongation.acyl coa ligase	LOC_Os04g58710.1	AMP-binding domain containing protein, expressed	D	U	D	-	U	U	D	-1.36266	2.15391	-1.03663	-	1.03229	1.35832	-0.890473
	11.1.8	lipid metabolism.FA synthesis and FA elongation.acyl coa ligase	LOC_Os01g55590.1	AMP-binding enzyme, putative, expressed	-	D	-	-	-	-	-	-	-0.774271	-	-	-	-	-
	11.1.9	lipid metabolism.FA synthesis and FA elongation.long chain fatty acid CoA ligase	LOC_Os12g07110.1	acyl-CoA synthetase protein, putative, expressed	-	D	-	-	-	-	U	-	-1.14761	-	-	-	-	0.733937
	11.1.10	lipid metabolism.FA synthesis and FA elongation.beta ketoacyl CoA synthase	LOC_Os06g39750.3	3-ketoacyl-CoA synthase, putative, expressed	D	D	-	-	-	-	U	-0.814115	-1.27249	-	-	-	-	0.897575
	11.1.10	lipid metabolism.FA synthesis and FA elongation.beta ketoacyl CoA synthase	LOC_Os06g14810.1	3-ketoacyl-CoA synthase, putative, expressed	-	D	-	-	-	-	-	-	-0.779485	-	-	-	-	-
	11.1.10	lipid metabolism.FA synthesis and FA elongation.beta ketoacyl CoA synthase	LOC_Os03g08360.3	3-ketoacyl-CoA synthase 10, putative, expressed	U	-	-	-	-	D	-	1.55871	-	-	-	-	-1.67776	-
	11.1.10	lipid metabolism.FA synthesis and FA elongation.beta ketoacyl CoA synthase	LOC_Os01g34560.1	3-ketoacyl-CoA synthase, putative, expressed	-	D	-	-	-	-	U	-	-1.34581	-	-	-	-	0.947146
	11.1.10	lipid metabolism.FA synthesis and FA elongation.beta ketoacyl CoA synthase	LOC_Os06g39750.2	3-ketoacyl-CoA synthase, putative, expressed	-	-	-	-	U	-	-	-	-	-	-	0.993061	-	-
	11.1.10	lipid metabolism.FA synthesis and FA elongation.beta ketoacyl CoA synthase	LOC_Os03g26530.1	3-ketoacyl-CoA synthase, putative, expressed	D	-	-	U	-	U	-	-0.714099	-	-	0.641222	-	0.809179	-
	11.1.10	lipid metabolism.FA synthesis and FA elongation.beta ketoacyl CoA synthase	LOC_Os04g02640.1	3-ketoacyl-CoA synthase 6, putative, expressed	D	-	-	-	-	U	-	-0.957085	-	-	-	-	0.778222	-
	11.1.10	lipid metabolism.FA synthesis and FA elongation.beta ketoacyl CoA synthase	LOC_Os06g15170.1	3-ketoacyl-CoA synthase, putative, expressed	-	-	-	U	-	-	-	-	-	-	0.705583	-	-	-
	11.1.10	lipid metabolism.FA synthesis and FA elongation.beta ketoacyl CoA synthase	LOC_Os03g12030.1	3-ketoacyl-CoA synthase, putative, expressed	-	D	-	-	-	-	-	-	-0.760501	-	-	-	-	-
	11.1.11	lipid metabolism.FA synthesis and FA elongation.fatty acid elongase	LOC_Os04g52164.1	transferase family protein, putative, expressed	D	D	-	-	-	-	-	-0.613531	-0.843985	-	-	-	-	-
	11.1.12	lipid metabolism.FA synthesis and FA elongation.ACP protein	LOC_Os03g63930.1	acyl carrier protein, putative, expressed	-	D	-	-	-	-	-	-	-0.939903	-	-	-	-	-
	11.1.12	lipid metabolism.FA synthesis and FA elongation.ACP protein	LOC_Os11g31900.1	acyl carrier protein, putative, expressed	-	D	-	D	-	-	-	-	-1.22687	-	-0.610984	-	-	-
	11.1.12	lipid metabolism.FA synthesis and FA elongation.ACP protein	LOC_Os09g36860.1	acyl carrier protein, putative, expressed	-	D	-	-	-	-	U	-	-0.989403	-	-	-	-	0.593981
	11.1.12	lipid metabolism.FA synthesis and FA elongation.ACP protein	LOC_Os12g34890.1	acyl carrier protein, putative, expressed	-	D	-	-	-	-	U	-	-1.43938	-	-	-	-	0.81337
	11.1.13	lipid metabolism.FA synthesis and FA elongation.acyl-CoA binding protein	LOC_Os08g06550.1	acyl CoA binding protein, putative, expressed	-	D	-	-	-	-	-	-	-0.721269	-	-	-	-	-
	11.1.15	lipid metabolism.FA synthesis and FA elongation.ACP desaturase	LOC_Os01g69080.1	acyl-desaturase, chloroplast precursor, putative, expressed	-	D	-	-	-	-	-	-	-1.01868	-	-	-	-	-
	11.1.15	lipid metabolism.FA synthesis and FA elongation.ACP desaturase	LOC_Os08g10010.1	acyl-desaturase, chloroplast precursor, putative, expressed	D	-	-	-	-	-	-	-0.782958	-	-	-	-	-	-
	11.1.30	lipid metabolism.FA synthesis and FA elongation.pyruvate kinase	LOC_Os11g05110.2	pyruvate kinase, putative, expressed	-	-	-	-	-	D	-	-	-	-	-	-	-2.17952	-
	11.2.3	lipid metabolism.FA desaturation.omega 3 desaturase	LOC_Os03g18070.1	omega-3 fatty acid desaturase, chloroplast precursor, putative, expressed	D	D	D	D	-	-	-	-1.58995	-1.99567	-1.22636	-1.32026	-	-	-
	11.2.3	lipid metabolism.FA desaturation.omega 3 desaturase	LOC_Os07g49310.1	omega-3 fatty acid desaturase, chloroplast precursor, putative, expressed	-	D	-	-	-	-	-	-	-1.45731	-	-	-	-	-
	11.2.4	lipid metabolism.FA desaturation.omega 6 desaturase	LOC_Os08g34220.1	omega-6 fatty acid desaturase, chloroplast precursor, putative, expressed	-	D	-	-	-	-	-	-	-1.39299	-	-	-	-	-
	11.3	lipid metabolism.Phospholipid synthesis	LOC_Os05g47540.3	CPuORF26 - conserved peptide uORF-containing transcript, expressed	-	D	-	-	-	-	-	-	-1.57789	-	-	-	-	-
	11.3	lipid metabolism.Phospholipid synthesis	LOC_Os01g22570.1	glycerol-3-phosphate acyltransferase, putative, expressed	-	-	-	U	-	-	-	-	-	-	1.01153	-	-	-
	11.3	lipid metabolism.Phospholipid synthesis	LOC_Os05g47540.2	CPuORF26 - conserved peptide uORF-containing transcript, expressed	-	D	-	-	-	-	-	-	-1.97108	-	-	-	-	-
	11.3	lipid metabolism.Phospholipid synthesis	LOC_Os01g50030.1	CPuORF25 - conserved peptide uORF-containing transcript, expressed	D	D	D	-	-	-	U	-0.600202	-1.37977	-0.735019	-	-	-	1.31857
	11.3	lipid metabolism.Phospholipid synthesis	LOC_Os05g47540.1	CPuORF26 - conserved peptide uORF-containing transcript, expressed	-	D	-	-	-	-	U	-	-1.56682	-	-	-	-	1.14167
	11.3	lipid metabolism.Phospholipid synthesis	LOC_Os01g22560.1	glycerol-3-phosphate acyltransferase 1, putative, expressed	-	-	-	-	-	U	-	-	-	-	-	-	1.99252	-
	11.3	lipid metabolism.Phospholipid synthesis	LOC_Os01g63580.1	glycerol-3-phosphate acyltransferase, putative, expressed	-	D	-	-	-	-	-	-	-0.715994	-	-	-	-	-
	11.3.10	lipid metabolism.Phospholipid synthesis.(S)-coclaurine-N-methyltransferase	LOC_Os06g37610.1	Cyclopropane-fatty-acyl-phospholipid synthase, putative, expressed	-	D	-	-	-	-	-	-	-1.03236	-	-	-	-	-
	11.4	lipid metabolism.TAG synthesis	LOC_Os04g46200.1	oleosin, putative, expressed	-	-	U	-	-	U	-	-	-	3.75916	-	-	Inf	-
	11.5.2	lipid metabolism.glyceral metabolism.Glycerol-3-phosphate dehydrogenase (NAD+)	LOC_Os01g71280.1	glycerol-3-phosphate dehydrogenase, putative, expressed	-	D	-	-	-	-	-	-	-0.74034	-	-	-	-	-
	11.6	lipid metabolism.lipid transfer proteins etc	LOC_Os08g42040.2	LTPL80 - Protease inhibitor/seed storage/LTP family protein precursor, expressed	D	D	-	-	-	-	-	-0.956355	-0.863516	-	-	-	-	-
	11.6	lipid metabolism.lipid transfer proteins etc	LOC_Os08g42040.1	LTPL80 - Protease inhibitor/seed storage/LTP family protein precursor, expressed	-	D	-	-	-	-	-	-	-1.0317	-	-	-	-	-
	11.6	lipid metabolism.lipid transfer proteins etc	LOC_Os04g35790.3	GLTP domain containing protein, putative, expressed	U	-	-	-	-	-	-	1.82928	-	-	-	-	-	-
	11.8	lipid metabolism.''exotics'' (steroids, squalene etc)	LOC_Os06g10890.2	sterol carrier protein-2, putative, expressed	-	-	-	U	-	-	-	-	-	-	2.02799	-	-	-
	11.8	lipid metabolism.''exotics'' (steroids, squalene etc)	LOC_Os06g10890.1	sterol carrier protein-2, putative, expressed	-	-	-	-	-	U	U	-	-	-	-	-	0.59029	0.776817
	11.8	lipid metabolism.''exotics'' (steroids, squalene etc)	LOC_Os11g30810.1	sulfotransferase domain containing protein, expressed	-	D	-	-	-	-	U	-	-1.32812	-	-	-	-	0.895961
	11.8.1	lipid metabolism.''exotics'' (steroids, squalene etc).sphingolipids	LOC_Os03g56820.2	fatty acid hydroxylase, putative, expressed	-	-	-	-	-	-	U	-	-	-	-	-	-	0.687987
	11.8.1	lipid metabolism.''exotics'' (steroids, squalene etc).sphingolipids	LOC_Os09g16920.1	desaturase/cytochrome b5 protein, putative, expressed	-	D	-	-	-	-	U	-	-0.943674	-	-	-	-	0.724848
	11.8.2	lipid metabolism.''exotics'' (steroids, squalene etc).methylsterol monooxygenase	LOC_Os11g48020.1	fatty acid hydroxylase, putative, expressed	-	D	-	-	-	-	-	-	-0.731779	-	-	-	-	-
	11.8.4	lipid metabolism.''exotics'' (steroids, squalene etc).3-beta hydroxysteroid dehydrogenase/isomerase	LOC_Os03g29150.3	NAD dependent epimerase/dehydratase family protein, putative, expressed	-	-	-	-	-	-	U	-	-	-	-	-	-	0.652212
	11.8.4	lipid metabolism.''exotics'' (steroids, squalene etc).3-beta hydroxysteroid dehydrogenase/isomerase	LOC_Os03g29150.1	NAD dependent epimerase/dehydratase family protein, putative, expressed	-	-	-	-	-	-	U	-	-	-	-	-	-	1.2058
	11.8.7	lipid metabolism.''exotics'' (steroids, squalene etc).trans-2-enoyl-CoA reductase (NADPH)	LOC_Os01g05670.1	3-oxo-5-alpha-steroid 4-dehydrogenase, putative, expressed	-	D	-	-	-	-	-	-	-0.87471	-	-	-	-	-
	11.8.10	lipid metabolism.'exotics' (steroids, squalene etc).phosphatidylcholinesterol O-acyltransferase	LOC_Os10g08026.1	lecithin:cholesterol acyltransferase, putative, expressed	U	-	U	-	-	-	-	1.06742	-	1.09594	-	-	-	-
	11.9.2.1	lipid metabolism.lipid degradation.lipases.triacylglycerol lipase	LOC_Os01g51360.2	lipase, putative, expressed	-	D	-	-	-	-	-	-	-0.929066	-	-	-	-	-
	11.9.2.1	lipid metabolism.lipid degradation.lipases.triacylglycerol lipase	LOC_Os01g51360.1	lipase, putative, expressed	-	D	-	-	-	-	-	-	-0.70305	-	-	-	-	-
	11.9.3.3	lipid metabolism.lipid degradation.lysophospholipases.glycerophosphodiester phosphodiesterase	LOC_Os02g31030.2	glycerophosphoryl diester phosphodiesterase family protein, putative, expressed	D	-	D	-	-	-	-	-9.20501	-	-11.4651	-	-	-	-
	11.9.3.3	lipid metabolism.lipid degradation.lysophospholipases.glycerophosphodiester phosphodiesterase	LOC_Os02g31030.1	glycerophosphoryl diester phosphodiesterase family protein, putative, expressed	U	-	-	-	-	-	-	3.57991	-	-	-	-	-	-
	11.9.3.4	lipid metabolism.lipid degradation.lysophospholipases.phospholipase A2	LOC_Os03g50030.1	phospholipase A2, putative, expressed	D	-	-	-	-	-	-	-0.617604	-	-	-	-	-	-
	11.9.4.2	lipid metabolism.lipid degradation.beta-oxidation.acyl CoA DH	LOC_Os06g23870.2	acyl-CoA dehydrogenase domain protein, putative, expressed	-	-	-	-	D	D	D	-	-	-	-	-5.85697	-4.75699	-8.99546
	11.9.4.2	lipid metabolism.lipid degradation.beta-oxidation.acyl CoA DH	LOC_Os06g23870.1	acyl-CoA dehydrogenase domain protein, putative, expressed	-	-	-	-	D	D	D	-	-	-	-	-6.55195	-5.46778	-10.4524
	11.9.4.9	lipid metabolism.lipid degradation.beta-oxidation.multifunctional	LOC_Os02g17390.1	3-hydroxyacyl-CoA dehydrogenase, putative, expressed	-	U	-	-	-	-	-	-	0.707599	-	-	-	-	-
	11.9.4.13	lipid metabolism.lipid degradation.beta-oxidation.acyl CoA reductase	LOC_Os09g39410.1	male sterility protein, putative, expressed	-	D	-	-	-	-	U	-	-1.31182	-	-	-	-	0.835743
	11.9.4.13	lipid metabolism.lipid degradation.beta-oxidation.acyl CoA reductase	LOC_Os04g28520.1	male sterility protein, putative, expressed	-	D	-	-	-	-	U	-	-1.3219	-	-	-	-	0.758648
	11.9.4.13	lipid metabolism.lipid degradation.beta-oxidation.acyl CoA reductase	LOC_Os04g28620.1	male sterility protein, putative, expressed	-	D	-	-	-	-	U	-	-0.656041	-	-	-	-	0.691727
	11.10.1	lipid metabolism.glycolipid synthesis.MGDG synthase	LOC_Os09g25580.1	monogalactosyldiacylglycerol synthase, putative, expressed	-	D	-	-	-	-	-	-	-1.06829	-	-	-	-	-
	11.10.3	lipid metabolism.glycolipid synthesis.UDP-sulfoquinovose synthase	LOC_Os05g32140.1	NAD dependent epimerase/dehydratase family protein, putative, expressed	-	D	-	-	-	-	-	-	-1.12126	-	-	-	-	-
TCA	8.1.1.1	TCA / org. transformation.TCA.pyruvate DH.E1	LOC_Os12g42230.1	transketolase, putative, expressed	-	D	-	-	-	-	-	-	-0.691568	-	-	-	-	-
	8.1.1.2	TCA / org. transformation.TCA.pyruvate DH.E2	LOC_Os12g08170.1	2-oxo acid dehydrogenases acyltransferase domain containing protein, expressed	-	D	-	-	-	-	-	-	-0.869558	-	-	-	-	-
	8.1.1.3	TCA / org. transformation.TCA.pyruvate DH.E3	LOC_Os01g22520.1	dihydrolipoyl dehydrogenase 1, mitochondrial precursor, putative, expressed	-	D	-	-	-	-	-	-	-0.611255	-	-	-	-	-
	8.1.1.3	TCA / org. transformation.TCA.pyruvate DH.E3	LOC_Os01g22520.2	dihydrolipoyl dehydrogenase 1, mitochondrial precursor, putative, expressed	-	-	D	U	U	-	U	-	-	-6.8021	1.32395	3.0427	-	12.8053
	8.1.9	TCA / org. transformation.TCA.malate DH	LOC_Os05g49880.1	lactate/malate dehydrogenase, putative, expressed	-	D	-	-	-	-	-	-	-0.728774	-	-	-	-	-
	8.1.9	TCA / org. transformation.TCA.malate DH	LOC_Os01g46070.1	lactate/malate dehydrogenase, putative, expressed	-	D	-	-	-	-	-	-	-0.990381	-	-	-	-	-
	8.1.9	TCA / org. transformation.TCA.malate DH	LOC_Os08g33720.1	lactate/malate dehydrogenase, putative, expressed	D	-	-	-	-	-	-	-0.829288	-	-	-	-	-	-
	8.2.10	TCA / org. transformation.other organic acid transformaitons.malic	LOC_Os01g52500.4	NADP-dependent malic enzyme, putative, expressed	-	U	-	-	-	-	-	-	0.827377	-	-	-	-	-
	8.2.10	TCA / org. transformation.other organic acid transformaitons.malic	LOC_Os01g52500.2	NADP-dependent malic enzyme, putative, expressed	U	U	-	U	-	-	-	0.623336	1.07176	-	0.879584	-	-	-
	8.2.11	TCA / org. transformation.other organic acid transformaitons.atp-citrate lyase	LOC_Os11g47330.1	ATP-grasp domain containing protein, expressed	-	D	-	-	-	-	-	-	-0.763457	-	-	-	-	-
	8.2.11	TCA / org. transformation.other organic acid transformaitons.atp-citrate lyase	LOC_Os01g19450.1	ATP-citrate synthase subunit 1, putative, expressed	-	D	-	-	-	-	-	-	-0.877734	-	-	-	-	-
	8.2.11	TCA / org. transformation.other organic acid transformaitons.atp-citrate lyase	LOC_Os11g47120.1	DEFL48 - Defensin and Defensin-like DEFL family, expressed	-	D	-	-	-	-	-	-	-0.763988	-	-	-	-	-
	8.2.11	TCA / org. transformation.other organic acid transformaitons.atp-citrate lyase	LOC_Os12g37870.1	ATP-grasp domain containing protein, expressed	-	D	-	-	-	-	-	-	-0.70222	-	-	-	-	-
	8.3	TCA / org. transformation.carbonic anhydrases	LOC_Os01g45274.1	carbonic anhydrase, chloroplast precursor, putative, expressed	D	D	-	-	-	-	-	-0.845064	-1.18706	-	-	-	-	-
	8.3	TCA / org. transformation.carbonic anhydrases	LOC_Os01g45274.4	carbonic anhydrase, chloroplast precursor, putative, expressed	-	D	D	D	-	D	D	-	-0.974033	-0.846415	-2.08647	-	-0.835286	-1.57045
	8.3	TCA / org. transformation.carbonic anhydrases	LOC_Os01g45274.3	carbonic anhydrase, chloroplast precursor, putative, expressed	-	D	-	-	-	-	-	-	-0.637951	-	-	-	-	-
	8.3	TCA / org. transformation.carbonic anhydrases	LOC_Os01g45274.2	carbonic anhydrase, chloroplast precursor, putative, expressed	D	D	U	-	D	-	-	-Inf	-Inf	Inf	-	-Inf	-	-
mitochondrial electron transport	9.1.2	mitochondrial electron transport / ATP synthesis.NADH-DH.localisation not clear	LOC_Os02g57180.1	NADH dehydrogenase 1 alpha subcomplex subunit 9,mitochondrial precursor, putative, expressed	-	D	-	-	-	-	-	-	-0.643839	-	-	-	-	-
	9.1.2	mitochondrial electron transport / ATP synthesis.NADH-DH.localisation not clear	LOC_Os01g52214.1	ubiquinone oxidoreductase, putative, expressed	-	D	-	-	-	-	-	-	-0.732594	-	-	-	-	-
	9.1.2	mitochondrial electron transport / ATP synthesis.NADH-DH.localisation not clear	LOC_Os10g42840.1	NADH dehydrogenase 1 alpha subcomplex subunit 12, putative, expressed	-	D	-	-	-	-	-	-	-0.681636	-	-	-	-	-
	9.5	mitochondrial electron transport / ATP synthesis.cytochrome c reductase	LOC_Os02g33730.1	ubiquinol-cytochrome C reductase hinge protein, putative, expressed	-	D	-	-	-	-	-	-	-0.620559	-	-	-	-	-
	9.6	mitochondrial electron transport / ATP synthesis.cytochrome c	LOC_Os05g23620.3	cytochrome c1-1, heme protein, mitochondrial precursor, putative, expressed	-	D	-	-	-	-	-	-	-0.598011	-	-	-	-	-
	9.7	mitochondrial electron transport / ATP synthesis.cytochrome c oxidase	LOC_Os02g35610.1	expressed protein	-	D	-	-	D	-	-	-	-0.622026	-	-	-0.587442	-	-
	9.7	mitochondrial electron transport / ATP synthesis.cytochrome c oxidase	LOC_Os03g27290.1	cytochrome c oxidase subunit, putative, expressed	-	D	-	-	-	-	-	-	-0.669762	-	-	-	-	-
	9.9	mitochondrial electron transport / ATP synthesis.F1-ATPase	LOC_Os05g45740.1	mitochondrial ATP synthase g subunit family protein, putative, expressed	-	D	-	-	-	-	-	-	-0.88796	-	-	-	-	-
