# Supplementary material for: BAC and RNA sequencing reveal the brown planthopper resistance gene BPH15 in a recombination cold spot that mediates a unique defense mechanism
Source: BMC Genomics. 2014 Aug 11;15(1):674. doi: 10.1186/1471-2164-15-674 (PMC4148935; doi:10.1186/1471-2164-15-674)
Supplement: Supplementary file 8 — Additional file 8: Details on the qPCR data. (XLS 40 KB) [file 12864_2014_6374_MOESM8_ESM.xls]

## Sheet: Additional file 8
Additional file 8. Details on the qPCR data.
					S0_S6					S0_S48					R0_R6					R0_R48					S0_R0					S6_R6					S48_R48
DEG	MapMan BinName	MSU Annotation	Primers	Efficiency	RNAseq-FC	qPCR-FC	qPCR-1	qPCR-2	qPCR-3	RNAseq-FC	qPCR-FC	qPCR-1	qPCR-2	qPCR-3	RNAseq-FC	qPCR-FC	qPCR-1	qPCR-2	qPCR-3	RNAseq-FC	qPCR-FC	qPCR-1	qPCR-2	qPCR-3	RNAseq-FC	qPCR-FC	qPCR-1	qPCR-2	qPCR-3	RNAseq-FC	qPCR-FC	qPCR-1	qPCR-2	qPCR-3	RNAseq-FC	qPCR-FC	qPCR-1	qPCR-2	qPCR-3
LOC_Os04g59440.1	PS.lightreaction.photosystem II.PSII polypeptide subunits	chlorophyll A-B binding protein, putative, expressed	P1	1.934	-4.16205	-2.22369	-2.01362	-2.6156	-2.04186	-3.2984	-1.8829	-1.60591	-2.40881	-1.63399	-1.59128	-1.26518	-1.38974	-1.29943	-1.10636						-1.55997	-1.47904	-1.00371	-1.47367	-1.95975	1.67666	1.2492	1.44356	1.3659	-1.06186	1.97221	1.44091	1.67419	1.94222	-1.29368
LOC_Os05g48890.1	cell wall.cell wall proteins.AGPs.AGP	fasciclin domain containing protein, expressed	P3	1.936	-1.91175	-1.31394	1.10173	-1.51	-1.53355	-1.92614	-1.60259	1.07884	-1.67516	-2.21144	-1.58796	-1.8737	-2.2699	-1.53922	-1.81199	-1.66275	-1.26608	-1.31508	-1.10975	-1.37342
LOC_Os09g10600.1	lipid metabolism.FA synthesis and FA elongation.enoyl ACP reductase	enoyl-acyl-carrier-protein reductase NADH, chloroplast precursor, expressed	P4	1.939						-2.40014	-1.74587	-1.63813	-2.01935	-1.58013																					1.71069	1.08429	1.27127	1.25745	-1.27585
LOC_Os12g43130.1	secondary metabolism.isoprenoids.carotenoids.phytoene synthase	phytoene synthase, chloroplast precursor, putative, expressed	P6	1.939	-4.14451	-3.28491	-3.42787	-3.36259	-3.06426	-4.18791	-3.13431	-3.11604	-3.21758	-3.06931	-3.24079	-3.23602	-3.6534	-3.14022	-2.91445	-2.17285	-2.20584	-1.94709	-1.67516	-2.99527
LOC_Os10g11980.1	secondary metabolism.phenylpropanoids	transferase family protein, putative, expressed	P7	1.923	-2.07716	-1.42476	-2.14596	1.10589	-1.23422	-2.73718	-1.71858	-2.82707	1.01444	-1.34312
LOC_Os01g17170.1	tetrapyrrole synthesis.magnesium-protoporphyrin IX monomethyl ester (oxidative) cyclase	magnesium-protoporphyrin IX monomethyl ester cyclase,chloroplast precursor, putative, expressed	P12	1.919	-1.52782	-1.33759	-1.34555	-1.41197	-1.25523	-3.33974	-2.55815	-2.40167	-2.93936	-2.33343	-1.6905	-1.59442	-1.82706	-1.45166	-1.50453	-1.93022	-1.76238	-1.69231	-1.54361	-2.05123											1.95551	1.44063	1.7402	1.57716	1.00452
LOC_Os11g42550.1	stress.biotic.PR-proteins	dirigent, putative, expressed	P13	1.93	-1.83314	-1.25768	-1.27352	-1.35982	-1.1397	-2.13307	-1.69302	-1.39738	-1.90922	-1.77246						-1.50011	-1.42804	-1.46403	-1.23366	-1.58644
LOC_Os06g46930.1	protein.synthesis.ribosomal protein.prokaryotic.chloroplast.50S subunit.L24	ribosomal protein L24, putative, expressed	P22	1.95						-3.69491	-2.62899	-2.83729	-2.90673	-2.14296						-1.61033	-1.64523	-1.81444	-1.35182	-1.76945											1.85205	1.43439	1.62171	1.85112	-1.16966
LOC_Os03g52860.1	hormone metabolism.jasmonate.synthesis-degradation.lipoxygenase	lipoxygenase, putative, expressed	P8	1.938	24.0949	17.6445	14.3197	25.5816	13.0321	5.28054	4.97815	5.7149	5.43133	3.78823	14.7843	12.8353	9.1167	18.4153	10.9739
LOC_Os11g44810.1	hormone metabolism.auxin.induced-regulated-responsive-activated	auxin-repressed protein, putative, expressed	P9	1.945	2.69488	3.81715	3.32187	3.54808	4.5815	2.59614	3.63317	2.69661	3.3547	4.84819	2.59231	2.55368	2.34898	2.49931	2.81274	1.96937	1.88927	1.93233	2.23315	1.50234											-1.52434	-2.50185	-1.69844	-1.71846	-4.08866
LOC_Os11g15040.1	hormone metabolism.salicylic acid.synthesis-degradation	S-adenosyl-L-methionine:benzoic acid/salicylic acid carboxyl methyltransferase, putative, expressed	P10	1.925	3.56274	2.46561	2.09472	2.40373	2.89838	6.973	7.31606	7.05973	6.65294	8.23552						2.46174	2.21236	2.33456	2.42325	1.87928
LOC_Os08g44590.1	hormone metabolism.ethylene.synthesis-degradation	gibberellin 20 oxidase 2, putative, expressed	P11	1.887						2.7198	3.05114	3.14919	2.82565	3.17857						3.40349	2.11313	2.04567	2.12783	2.1659
LOC_Os08g26870.1	stress.abiotic.touch/wounding	wound responsive protein, putative, expressed	P14	1.961	3.56894	2.11669	1.84768	2.22197	2.28042	2.29803	2.11353	2.09319	2.09477	2.15265	2.10156	1.63062	1.41516	1.77154	1.70516
LOC_Os07g48510.1	redox.thioredoxin	thioredoxin, putative, expressed	P15	1.932	2.76952	3.5706	3.38924	3.48547	3.8371	2.17052	3.19961	3.41719	2.75323	3.42842	3.48932	3.55543	3.30423	3.69517	3.66689	2.12221	1.91958	1.98475	2.40131	1.37269
LOC_Os01g47760.1	redox.glutaredoxins	OsGrx_I1 - glutaredoxin subgroup III, expressed	P17	1.9	2.18478	2.48495	2.55633	2.14314	2.75536	2.51925	3.32256	3.62241	2.63091	3.71435	2.37313	2.28553	1.99858	2.29467	2.56335	2.48188	2.03459	2.15103	2.46876	1.48398
LOC_Os01g71340.1	misc.beta 1,3 glucan hydrolases.glucan endo-1,3-beta-glucosidase	glycosyl hydrolases family 17, putative, expressed	P18	1.919						11.1981	10.6716	12.6268	9.2644	10.1238						4.45705	4.94131	5.07975	5.86277	3.8814											-1.55106	-1.34837	-1.41129	-1.12647	-1.50734
LOC_Os03g08470.1	RNA.regulation of transcription.AP2/EREBP, APETALA2/Ethylene-responsive element binding protein family	AP2 domain containing protein, expressed	P19	1.895	1.81328	2.16559	2.01974	2.12142	2.35562	4.03415	4.83749	5.26687	4.07798	5.16763	1.77161	1.83882	1.61163	1.92941	1.97543	1.93981	2.0719	2.0448	2.44138	1.72952											-1.90967	-2.48367	-2.17703	-1.80701	-3.46696
LOC_Os05g45020.1	RNA.regulation of transcription.C3H zinc finger family	zinc finger/CCCH transcription factor, putative, expressed	P20	1.924	1.9573	2.52926	2.09062	3.91115	1.586	5.5007	5.2596	5.35168	8.23319	2.19394	3.73189	2.81432	2.49758	2.61125	3.33414	5.02723	4.32536	4.14065	4.85283	3.98259											-1.59611	-1.28556	-1.72499	-1.34797	1.21629
LOC_Os09g25070.1	RNA.regulation of transcription.WRKY domain transcription factor family	WRKY62, expressed	P21	1.942						28.9112	25.112	27.8092	21.3977	26.1292						11.6314	10.2564	9.78973	11.8935	9.08597
LOC_Os07g05620.2	protein.postranslational modification	CAMK_KIN1/SNF1/Nim1_like.28 - CAMK includes calcium/calmodulin depedent protein kinases, expressed	P23	1.927						4.82556	5.31014	5.27601	5.30146	5.35295						2.32037	1.75123	1.70345	2.08557	1.46467
LOC_Os10g31850.1	protein.degradation.ubiquitin.E3.RING	RING finger and CHY zinc finger domain-containing protein 1, putative, expressed	P24	1.953	2.01621	2.31872	1.42647	3.63849	1.89121	2.67207	2.85458	1.97422	4.1463	2.44321	2.36094	1.33253	1.21833	1.42946	1.34981	2.38597	1.59197	1.58251	1.63357	1.55983											-1.76151	-1.65694	-1.47251	-1.44891	-2.0494
LOC_Os02g13510.1	signalling.receptor kinases.leucine rich repeat XI	receptor-like protein kinase 5 precursor, putative, expressed	P25	2.06						5.06699	6.70783	4.52592	4.48775	11.1098						2.60129	2.66611	2.11329	3.4424	2.44263
LOC_Os12g36910.1	signalling.calcium	calmodulin binding protein, putative, expressed	P26	1.961						4.22068	2.15044	3.62238	1.27015	1.55878						3.45266	1.73382	3.14029	1.234	-1.17282
The upregulated DEG values of log2FC were transferred back to FC; the downregulated DEG absolute value of log2FC were transferred to FC, and then became negative.
Only DEGs of RNA seq (P < 0.05, FC > 1.5 or FC < –1.5) were compared between RNA seq and qPCR.
