# Supplementary material for: BAC and RNA sequencing reveal the brown planthopper resistance gene BPH15 in a recombination cold spot that mediates a unique defense mechanism
Source: BMC Genomics. 2014 Aug 11;15(1):674. doi: 10.1186/1471-2164-15-674 (PMC4148935; doi:10.1186/1471-2164-15-674)
Supplement: Supplementary file 11 — Additional file 11: DEG enrichment of GO terms. (XLS 46 KB) [file 12864_2014_6374_MOESM11_ESM.xls]

## Sheet: Additional file 11
Additional file 11. DEG enrichment of GO terms.
S0_S6 DEG enrichment GO terms						S-all DEG enrichment GO terms
GO_acc	term_type	Term	pvalue	FDR		GO_acc	term_type	Term	pvalue	FDR
GO:0009628	P	response to abiotic stimulus	3.1e-08	5.3e-06		GO:0015979	P	photosynthesis	8.9e-41	3.1e-38
GO:0050896	P	response to stimulus	3.5e-08	5.3e-06		GO:0009628	P	response to abiotic stimulus	6e-24	1e-21
GO:0006950	P	response to stress	1.1e-07	1.1e-05		GO:0006091	P	generation of precursor metabolites and energy	2.3e-20	2.6e-18
GO:0005975	P	carbohydrate metabolic process	4.7e-05	0.0036		GO:0050896	P	response to stimulus	5.5e-17	4.7e-15
GO:0008289	F	lipid binding	1.5e-06	8.1e-05		GO:0006950	P	response to stress	5.8e-16	4e-14
GO:0009579	C	thylakoid	2.5e-12	3.8e-10		GO:0009607	P	response to biotic stimulus	4.8e-13	2.7e-11
GO:0009536	C	plastid	1.6e-07	1.2e-05		GO:0044249	P	cellular biosynthetic process	9.4e-13	3.2e-11
GO:0030312	C	external encapsulating structure	5.5e-07	2.7e-05		GO:0034645	P	cellular macromolecule biosynthetic process	9.4e-13	3.2e-11
GO:0005618	C	cell wall	1.1e-06	4e-05		GO:0009059	P	macromolecule biosynthetic process	9.4e-13	3.2e-11
GO:0005576	C	extracellular region	2.9e-06	8.6e-05		GO:0006412	P	translation	9.4e-13	3.2e-11
GO:0044444	C	cytoplasmic part	0.00064	0.014		GO:0010467	P	gene expression	2.1e-08	6.7e-07
GO:0005737	C	cytoplasm	0.00067	0.014		GO:0019748	P	secondary metabolic process	1.4e-05	0.00041
						GO:0005975	P	carbohydrate metabolic process	3.8e-05	0.001
S0_S48 DEG enrichment GO terms						GO:0009058	P	biosynthetic process	0.00042	0.01
GO_acc	term_type	Term	pvalue	FDR		GO:0006629	P	lipid metabolic process	0.002	0.045
GO:0015979	P	photosynthesis	4.9e-42	1.7e-39		GO:0005198	F	structural molecule activity	4.6e-17	4.2e-15
GO:0006091	P	generation of precursor metabolites and energy	4.5e-21	7.8e-19		GO:0008289	F	lipid binding	1.2e-05	0.00056
GO:0009628	P	response to abiotic stimulus	1.1e-20	1.2e-18		GO:0009579	C	thylakoid	1.6e-97	3.1e-95
GO:0044249	P	cellular biosynthetic process	3.5e-15	1.7e-13		GO:0009536	C	plastid	3.9e-79	3.8e-77
GO:0034645	P	cellular macromolecule biosynthetic process	3.5e-15	1.7e-13		GO:0044444	C	cytoplasmic part	8.8e-32	5.6e-30
GO:0009059	P	macromolecule biosynthetic process	3.5e-15	1.7e-13		GO:0005737	C	cytoplasm	1.1e-27	5.3e-26
GO:0006412	P	translation	3.5e-15	1.7e-13		GO:0005576	C	extracellular region	1.1e-25	4.1e-24
GO:0050896	P	response to stimulus	2.1e-14	8.9e-13		GO:0030529	C	ribonucleoprotein complex	9.5e-23	2.3e-21
GO:0009607	P	response to biotic stimulus	2.4e-13	9.1e-12		GO:0005840	C	ribosome	9.5e-23	2.3e-21
GO:0006950	P	response to stress	1.4e-12	4.8e-11		GO:0032991	C	macromolecular complex	9.5e-23	2.3e-21
GO:0010467	P	gene expression	3e-10	9.3e-09		GO:0043231	C	intracellular membrane-bounded organelle	1e-21	1.9e-20
GO:0009058	P	biosynthetic process	0.00023	0.006		GO:0043227	C	membrane-bounded organelle	1e-21	1.9e-20
GO:0019748	P	secondary metabolic process	0.00023	0.006		GO:0043229	C	intracellular organelle	4.2e-21	6.7e-20
GO:0005198	F	structural molecule activity	6.8e-19	6.2e-17		GO:0043226	C	organelle	4.2e-21	6.7e-20
GO:0008289	F	lipid binding	0.00019	0.0085		GO:0044424	C	intracellular part	1.4e-16	2.1e-15
GO:0009579	C	thylakoid	1e-102	2e-100		GO:0030312	C	external encapsulating structure	1.5e-15	2.1e-14
GO:0009536	C	plastid	4.2e-83	4e-81		GO:0005618	C	cell wall	3.7e-15	4.8e-14
GO:0044444	C	cytoplasmic part	2.2e-33	1.4e-31		GO:0005622	C	intracellular	2.2e-13	2.7e-12
GO:0005737	C	cytoplasm	6.8e-29	3.3e-27		GO:0043232	C	intracellular non-membrane-bounded organelle	6.5e-11	6.9e-10
GO:0005576	C	extracellular region	2.6e-26	9.9e-25		GO:0043228	C	non-membrane-bounded organelle	6.5e-11	6.9e-10
GO:0030529	C	ribonucleoprotein complex	2.6e-24	6.3e-23		GO:0016020	C	membrane	7.8e-11	7.9e-10
GO:0005840	C	ribosome	2.6e-24	6.3e-23		GO:0044464	C	cell part	3.5e-09	3.3e-08
GO:0032991	C	macromolecular complex	2.6e-24	6.3e-23		GO:0005623	C	cell	3.3e-08	3e-07
GO:0043231	C	intracellular membrane-bounded organelle	7.5e-24	1.4e-22		GO:0005829	C	cytosol	0.00091	0.0079
GO:0043227	C	membrane-bounded organelle	7.5e-24	1.4e-22		GO:0005739	C	mitochondrion	0.0032	0.027
GO:0043229	C	intracellular organelle	3.9e-23	6.3e-22
GO:0043226	C	organelle	3.9e-23	6.3e-22
GO:0044424	C	intracellular part	8.5e-18	1.3e-16
GO:0005622	C	intracellular	1.8e-14	2.5e-13
GO:0030312	C	external encapsulating structure	1.1e-12	1.5e-11
GO:0043232	C	intracellular non-membrane-bounded organelle	1.7e-12	1.9e-11
GO:0043228	C	non-membrane-bounded organelle	1.7e-12	1.9e-11
GO:0005618	C	cell wall	2.9e-12	3.1e-11
GO:0016020	C	membrane	5.8e-12	5.9e-11
GO:0044464	C	cell part	1.2e-09	1.2e-08
GO:0005623	C	cell	2.6e-08	2.4e-07
GO:0005739	C	mitochondrion	0.0008	0.007
GO:0005829	C	cytosol	0.00091	0.0076
GO:0005773	C	vacuole	0.0061	0.049
R0_R6 DEG enrichment GO terms						R-all DEG enrichment GO terms
GO_acc	term_type	Term	pvalue	FDR		GO_acc	term_type	Term	pvalue	FDR
GO:0009628	P	response to abiotic stimulus	1.1e-06	0.00015		GO:0050896	P	response to stimulus	1.8e-11	5.9e-09
GO:0050896	P	response to stimulus	7.9e-07	0.00015		GO:0006950	P	response to stress	1.6e-10	2.5e-08
GO:0006950	P	response to stress	7.9e-06	0.00071		GO:0009628	P	response to abiotic stimulus	4.1e-10	4.4e-08
GO:0030312	C	external encapsulating structure	3e-06	0.00018		GO:0009607	P	response to biotic stimulus	5.2e-08	4.3e-06
GO:0009536	C	plastid	3.8e-06	0.00018		GO:0015979	P	photosynthesis	2.2e-07	1.4e-05
GO:0005618	C	cell wall	2.6e-06	0.00018		GO:0006091	P	generation of precursor metabolites and energy	0.00084	0.046
GO:0009579	C	thylakoid	1.9e-05	0.00065		GO:0008289	F	lipid binding	2.5e-05	0.002
						GO:0005198	F	structural molecule activity	0.00082	0.033
R0_R48 DEG enrichment GO terms						GO:0009579	C	thylakoid	1.7e-18	2.6e-16
GO_acc	term_type	Term	pvalue	FDR		GO:0009536	C	plastid	8.4e-12	6.5e-10
GO:0015979	P	photosynthesis	8.9e-09	1.6e-06		GO:0030312	C	external encapsulating structure	1.1e-07	4.3e-06
GO:0050896	P	response to stimulus	1e-08	1.6e-06		GO:0005618	C	cell wall	8.6e-08	4.3e-06
GO:0009628	P	response to abiotic stimulus	7.9e-08	6.2e-06		GO:0005576	C	extracellular region	1.5e-07	4.5e-06
GO:0006950	P	response to stress	7.1e-08	6.2e-06		GO:0043231	C	intracellular membrane-bounded organelle	0.00017	0.0038
GO:0009607	P	response to biotic stimulus	4.7e-07	2.9e-05		GO:0043227	C	membrane-bounded organelle	0.00017	0.0038
GO:0006091	P	generation of precursor metabolites and energy	0.00048	0.025		GO:0030529	C	ribonucleoprotein complex	0.00027	0.0041
GO:0005198	F	structural molecule activity	5.3e-05	0.0016		GO:0005840	C	ribosome	0.00027	0.0041
GO:0008289	F	lipid binding	2.8e-05	0.0016		GO:0032991	C	macromolecular complex	0.00027	0.0041
GO:0009579	C	thylakoid	4.3e-20	6.3e-18		GO:0044444	C	cytoplasmic part	0.0005	0.007
GO:0009536	C	plastid	3.4e-10	2.5e-08		GO:0043229	C	intracellular organelle	0.00063	0.0076
GO:0005576	C	extracellular region	1.9e-07	9.2e-06		GO:0043226	C	organelle	0.00063	0.0076
GO:0030529	C	ribonucleoprotein complex	2e-06	4.7e-05		GO:0005737	C	cytoplasm	0.0012	0.013
GO:0005840	C	ribosome	2e-06	4.7e-05		GO:0043232	C	intracellular non-membrane-bounded organelle	0.003	0.029
GO:0032991	C	macromolecular complex	2e-06	4.7e-05		GO:0043228	C	non-membrane-bounded organelle	0.003	0.029
GO:0043231	C	intracellular membrane-bounded organelle	0.00023	0.0042		GO:0044424	C	intracellular part	0.0054	0.049
GO:0043227	C	membrane-bounded organelle	0.00023	0.0042
GO:0043232	C	intracellular non-membrane-bounded organelle	0.00047	0.0068
GO:0043228	C	non-membrane-bounded organelle	0.00047	0.0068
GO:0043229	C	intracellular organelle	0.00061	0.0073
GO:0043226	C	organelle	0.00061	0.0073
GO:0005618	C	cell wall	0.0015	0.016
GO:0030312	C	external encapsulating structure	0.0017	0.017
GO:0016020	C	membrane	0.0024	0.024
GO:0044444	C	cytoplasmic part	0.0042	0.038
S48_R48 DEG enrichment GO terms						S_R-all DEG enrichment GO terms
GO_acc	term_type	Term	pvalue	FDR		GO_acc	term_type	Term	pvalue	FDR
GO:0015979	P	photosynthesis	5e-21	1.7e-18		GO:0015979	P	photosynthesis	1.3e-17	4.4e-15
GO:0044249	P	cellular biosynthetic process	6e-13	4e-11		GO:0009628	P	response to abiotic stimulus	3.4e-16	5.8e-14
GO:0034645	P	cellular macromolecule biosynthetic process	6e-13	4e-11		GO:0044249	P	cellular biosynthetic process	1.4e-12	8.1e-11
GO:0009059	P	macromolecule biosynthetic process	6e-13	4e-11		GO:0034645	P	cellular macromolecule biosynthetic process	1.4e-12	8.1e-11
GO:0006412	P	translation	6e-13	4e-11		GO:0009059	P	macromolecule biosynthetic process	1.4e-12	8.1e-11
GO:0009628	P	response to abiotic stimulus	1.1e-12	6.4e-11		GO:0006412	P	translation	1.4e-12	8.1e-11
GO:0006091	P	generation of precursor metabolites and energy	4e-11	1.9e-09		GO:0006091	P	generation of precursor metabolites and energy	3.3e-11	1.6e-09
GO:0010467	P	gene expression	6e-10	2.5e-08		GO:0006950	P	response to stress	7.7e-10	3.3e-08
GO:0009607	P	response to biotic stimulus	5.7e-08	2.1e-06		GO:0010467	P	gene expression	1.1e-09	4.3e-08
GO:0006950	P	response to stress	6.3e-07	2.1e-05		GO:0050896	P	response to stimulus	2.4e-09	8.2e-08
GO:0050896	P	response to stimulus	2.1e-06	6.4e-05		GO:0009607	P	response to biotic stimulus	4.7e-08	1.5e-06
GO:0019748	P	secondary metabolic process	0.00046	0.013		GO:0019748	P	secondary metabolic process	1.5e-06	4.3e-05
GO:0009058	P	biosynthetic process	0.0012	0.03		GO:0009058	P	biosynthetic process	0.00033	0.0088
GO:0005198	F	structural molecule activity	6.6e-18	5.7e-16		GO:0005198	F	structural molecule activity	1.5e-17	1.3e-15
GO:0009579	C	thylakoid	8.7e-52	1.4e-49		GO:0009579	C	thylakoid	1.1e-47	1.8e-45
GO:0009536	C	plastid	1.8e-31	1.5e-29		GO:0009536	C	plastid	1.2e-28	1e-26
GO:0030529	C	ribonucleoprotein complex	4.7e-16	1.6e-14		GO:0030529	C	ribonucleoprotein complex	4.2e-16	1.4e-14
GO:0005840	C	ribosome	4.7e-16	1.6e-14		GO:0005840	C	ribosome	4.2e-16	1.4e-14
GO:0032991	C	macromolecular complex	4.7e-16	1.6e-14		GO:0032991	C	macromolecular complex	4.2e-16	1.4e-14
GO:0044444	C	cytoplasmic part	3.6e-12	9.9e-11		GO:0005576	C	extracellular region	9.6e-13	2.8e-11
GO:0043232	C	intracellular non-membrane-bounded organelle	5.8e-12	1.2e-10		GO:0043232	C	intracellular non-membrane-bounded organelle	3.7e-12	8e-11
GO:0043228	C	non-membrane-bounded organelle	5.8e-12	1.2e-10		GO:0043228	C	non-membrane-bounded organelle	3.7e-12	8e-11
GO:0005576	C	extracellular region	7.3e-12	1.3e-10		GO:0044444	C	cytoplasmic part	1.7e-11	3.2e-10
GO:0005737	C	cytoplasm	1.3e-11	2.2e-10		GO:0005737	C	cytoplasm	8e-11	1.4e-09
GO:0043231	C	intracellular membrane-bounded organelle	2.2e-09	2.7e-08		GO:0043231	C	intracellular membrane-bounded organelle	5.1e-09	7.3e-08
GO:0043229	C	intracellular organelle	2.3e-09	2.7e-08		GO:0043227	C	membrane-bounded organelle	5.1e-09	7.3e-08
GO:0043227	C	membrane-bounded organelle	2.2e-09	2.7e-08		GO:0043229	C	intracellular organelle	6.1e-09	7.5e-08
GO:0043226	C	organelle	2.3e-09	2.7e-08		GO:0043226	C	organelle	6.1e-09	7.5e-08
GO:0005618	C	cell wall	3.1e-08	3.4e-07		GO:0005618	C	cell wall	6.6e-09	7.5e-08
GO:0030312	C	external encapsulating structure	4e-08	4.1e-07		GO:0030312	C	external encapsulating structure	9e-09	9.6e-08
GO:0044424	C	intracellular part	1e-07	1e-06		GO:0044424	C	intracellular part	2.2e-07	2.2e-06
GO:0005622	C	intracellular	1.2e-06	1.1e-05		GO:0005622	C	intracellular	2.8e-06	2.6e-05
GO:0016020	C	membrane	2.1e-05	0.00018		GO:0016020	C	membrane	5.4e-05	0.00048
GO:0044464	C	cell part	0.00023	0.0019		GO:0044464	C	cell part	0.00054	0.0046
GO:0005623	C	cell	0.00081	0.0064		GO:0005623	C	cell	0.0013	0.01
